# Supplementary material for: Synthetic data in cancer and cerebrovascular disease research: A novel approach to big data
Source: PLoS One. 2024 Feb 7;19(2):e0295921. doi: 10.1371/journal.pone.0295921 (PMC10849264; doi:10.1371/journal.pone.0295921)
Supplement: S1 Data — (XLSX) [file pone.0295921.s002.xlsx]

## Sheet: Cancer_PLOSONE
Sex	IS_Days_from_CA	CA_Dx	GlucoseResult	Charlson_90dpriorCharlsonscoreCharlsonweight	Charlson_Dichot_4	Cost_IS_EncounterCostofencountertotal	LOS	HTN	VTE	CAD	COPD	TIA	DM	DLD	HS	GIb	IS	AF	TPA	EVT	age_categorized	Sex_1female	Mortality	Any_Rec_IS	Any_Rec_IS_dichot	Rec_IS_14d_dichot	Rec_IS_14d
Male	-112.272	Malignant neoplasm of bladder	6.2	1	0	3726.04	3.09575	1	0	1	0	0	1	1	0	0	0	1	0	0	4	0	0	#NULL!	0	0	#NULL!
Male	374.485	Multiple myeloma and malignant plasma cell neoplasms	#NULL!	3	0	#NULL!	#NULL!	1	1	0	1	0	1	0	0	0	0	1	0	0	3	0	0	#NULL!	0	0	#NULL!
Female	185.591	Malignant neoplasm of bronchus and lung	#NULL!	0	0	#NULL!	#NULL!	0	0	0	1	0	0	0	0	0	0	0	0	0	1	1	0	#NULL!	0	0	#NULL!
Male	648.007	Malignant neoplasm of bladder	8.3	1	0	#NULL!	#NULL!	1	1	0	0	0	1	0	0	0	0	0	0	0	2	0	1	#NULL!	0	0	#NULL!
Female	13.7363	Malignant neoplasm of kidney, except renal pelvis	#NULL!	0	0	#NULL!	#NULL!	1	0	0	0	0	0	0	0	0	0	0	0	0	4	1	0	#NULL!	0	0	#NULL!
Female	-562.006	censored	#NULL!	0	0	#NULL!	#NULL!	1	0	0	0	1	0	0	0	0	0	0	0	0	3	1	0	111.498	1	0	#NULL!
Male	-1.42591	Malignant neoplasm of prostate	#NULL!	0	0	#NULL!	#NULL!	1	0	0	0	0	0	0	0	0	1	0	0	0	4	0	0	32.7075	1	1	20.8303
Male	-548.825	Malignant neoplasm of small intestine	4.4	1	0	#NULL!	#NULL!	0	0	0	0	0	0	0	0	0	0	0	0	0	2	0	1	#NULL!	0	0	#NULL!
Female	18.4153	Malignant neoplasm of bronchus and lung	#NULL!	2	0	#NULL!	#NULL!	1	0	0	0	0	0	0	0	0	0	0	0	0	2	1	0	#NULL!	0	0	#NULL!
Male	-9.75124	Malignant neoplasm of bronchus and lung	#NULL!	1	0	#NULL!	#NULL!	0	0	0	0	0	0	0	0	0	0	0	0	0	3	0	0	5.50667	1	0	#NULL!
Male	311.175	Secondary malignant neoplasm of other and unspecified sites	#NULL!	1	0	24755.6	35.4966	0	0	0	0	0	0	0	0	0	0	0	0	0	3	0	0	#NULL!	0	1	29.5563
Male	430.42	censored	#NULL!	3	0	#NULL!	#NULL!	1	0	0	0	0	0	0	1	0	0	0	0	0	0	0	1	#NULL!	0	0	#NULL!
Female	552.546	Malignant neoplasm of colon	#NULL!	6	1	1654.19	1.84777	0	0	0	0	0	1	0	0	0	0	0	0	0	4	1	0	#NULL!	0	0	#NULL!
Male	78.7833	Malignant neoplasm of prostate	#NULL!	1	0	#NULL!	#NULL!	0	0	0	0	0	0	0	0	0	0	0	0	0	1	0	0	#NULL!	0	0	#NULL!
Female	195.16	Malignant neoplasm of ovary	#NULL!	#NULL!	#NULL!	#NULL!	#NULL!	1	0	0	0	0	0	0	0	0	0	0	0	0	3	1	0	#NULL!	0	1	16.4902
Female	-21.4942	Malignant neoplasm of pancreas	#NULL!	1	0	#NULL!	#NULL!	0	0	0	0	0	0	0	0	0	0	0	0	0	4	1	0	25.9619	1	0	#NULL!
Male	0	Secondary malignant neoplasm of respiratory and digestive organs	#NULL!	1	0	#NULL!	#NULL!	0	0	0	0	0	0	0	0	0	0	0	0	0	3	0	1	#NULL!	0	1	14.2418
Female	691.867	Malignant neoplasm of colon	#NULL!	0	0	#NULL!	#NULL!	0	0	0	0	0	1	0	0	0	0	0	0	0	1	1	0	#NULL!	0	0	#NULL!
Female	599.4	Secondary malignant neoplasm of other and unspecified sites	#NULL!	0	0	#NULL!	#NULL!	1	0	0	0	0	0	0	0	1	0	0	0	0	0	1	1	#NULL!	0	0	#NULL!
Female	0	Malignant neoplasm of breast	8.5	1	0	#NULL!	#NULL!	0	0	0	0	0	1	0	0	0	0	1	0	0	3	1	0	#NULL!	0	0	#NULL!
Female	700.881	Malignant neoplasm of bladder	4.6	1	0	13222.6	20.7507	0	0	0	0	0	0	0	0	0	0	1	0	0	2	1	0	#NULL!	0	1	20.7553
Male	34.3876	Malignant neoplasm of bladder	#NULL!	1	0	#NULL!	#NULL!	0	0	0	0	0	0	0	0	0	0	0	0	0	2	0	1	#NULL!	0	0	#NULL!
Female	-21.1684	Secondary malignant neoplasm of other and unspecified sites	7.8	1	0	#NULL!	#NULL!	0	0	0	0	0	1	0	0	0	0	1	0	0	3	1	0	#NULL!	0	0	#NULL!
Female	12.4986	Multiple myeloma and malignant plasma cell neoplasms	4.7	3	0	11795.2	7.59471	0	0	0	0	0	0	0	0	0	0	0	0	0	2	1	0	1.76372	1	0	#NULL!
Female	650.442	Malignant neoplasm of larynx	#NULL!	0	0	#NULL!	#NULL!	1	0	0	0	0	0	0	0	0	0	0	0	0	1	1	0	#NULL!	0	0	#NULL!
Female	-38.971	Malignant neoplasm of colon	#NULL!	0	0	#NULL!	#NULL!	1	0	0	0	0	0	0	0	0	0	0	0	0	4	1	0	#NULL!	0	0	#NULL!
Female	-676.569	Malignant neoplasm of bronchus and lung	#NULL!	0	0	#NULL!	#NULL!	0	0	0	0	0	0	0	0	0	0	0	0	0	3	1	0	#NULL!	0	0	#NULL!
Male	79.287	Carcinoma in situ of other and unspecified sites	#NULL!	0	0	#NULL!	#NULL!	1	0	0	0	0	0	0	0	0	0	0	1	0	4	0	0	1531.11	1	0	#NULL!
Male	0	Malignant neoplasm of prostate	#NULL!	1	0	#NULL!	#NULL!	0	0	0	0	0	0	0	0	0	0	0	0	0	3	0	1	#NULL!	0	0	#NULL!
Female	31.0187	Multiple myeloma and malignant plasma cell neoplasms	#NULL!	1	0	#NULL!	#NULL!	0	0	0	0	0	1	0	0	0	0	0	0	0	2	1	0	#NULL!	0	1	113.753
Female	313.417	Malignant neoplasm of bronchus and lung	#NULL!	6	1	#NULL!	#NULL!	1	0	0	0	0	0	0	0	1	0	0	0	0	2	1	0	9.98779	1	0	#NULL!
Female	549.118	censored	#NULL!	1	0	#NULL!	#NULL!	1	0	0	1	0	0	0	0	0	0	1	0	0	3	1	0	#NULL!	0	0	#NULL!
Female	0	Secondary malignant neoplasm of respiratory and digestive organs	#NULL!	0	0	#NULL!	#NULL!	0	0	0	0	0	0	0	0	0	0	0	0	0	2	1	1	#NULL!	0	0	#NULL!
Male	666.835	Malignant neoplasm of bladder	#NULL!	1	0	11445.4	5.66135	1	0	0	0	0	0	0	0	0	0	0	0	0	1	0	0	7.58637	1	0	#NULL!
Male	0	Malignant neoplasm of stomach	#NULL!	1	0	#NULL!	#NULL!	1	0	0	0	0	1	0	0	0	0	0	0	0	2	0	0	#NULL!	0	0	#NULL!
Female	-44.5991	Malignant neoplasm of bronchus and lung	#NULL!	3	0	#NULL!	#NULL!	1	0	0	0	0	0	0	0	0	0	0	0	0	3	1	0	#NULL!	0	0	#NULL!
Male	-622.645	Malignant neoplasm of bladder	#NULL!	1	0	1057.24	0.843302	1	0	1	0	0	1	0	0	0	0	1	0	0	4	0	1	#NULL!	0	0	#NULL!
Male	0	Malignant neoplasm of bronchus and lung	#NULL!	0	0	#NULL!	#NULL!	0	0	0	0	0	0	0	0	0	0	1	0	0	4	0	1	#NULL!	0	0	#NULL!
Male	3.42135	Malignant neoplasm of oesophagus	#NULL!	0	0	#NULL!	#NULL!	0	0	0	0	0	0	0	0	0	0	0	0	0	3	0	1	#NULL!	0	1	21.4833
Female	-11.2188	Malignant neoplasm of breast	#NULL!	1	0	1059.53	1.38203	1	0	0	0	0	0	0	0	0	0	0	0	0	4	1	0	13.9621	1	0	#NULL!
Male	368.262	Malignant neoplasm of other connective and soft tissue	#NULL!	0	0	#NULL!	#NULL!	1	1	0	0	0	0	0	0	0	0	0	0	0	3	0	1	2.79167	1	0	#NULL!
Male	-62.6384	Malignant neoplasm of bronchus and lung	6.8	#NULL!	#NULL!	#NULL!	#NULL!	0	0	0	0	0	0	0	0	0	0	0	0	0	3	0	0	#NULL!	0	1	14.9566
Female	0	Secondary malignant neoplasm of other and unspecified sites	#NULL!	1	0	#NULL!	#NULL!	0	0	0	0	0	0	0	1	0	0	0	0	0	0	1	0	#NULL!	0	0	#NULL!
Female	369.04	Malignant neoplasm of colon	#NULL!	2	0	3685.93	3.5283	0	0	0	0	0	0	0	0	0	0	0	0	0	4	1	0	#NULL!	0	0	#NULL!
Male	0	Malignant neoplasm of prostate	#NULL!	1	0	#NULL!	#NULL!	1	0	0	0	0	0	1	0	0	0	0	0	1	4	0	0	#NULL!	0	0	#NULL!
Female	115.769	Malignant neoplasm of rectosigmoid junction	#NULL!	0	0	37253.8	29.3719	0	0	0	1	0	0	0	0	0	0	1	0	0	4	1	0	19.5014	1	1	25.7431
Female	71.2796	Malignant neoplasm of ovary	#NULL!	3	0	#NULL!	#NULL!	0	0	0	0	0	0	0	0	0	0	1	0	0	4	1	1	#NULL!	0	0	#NULL!
Male	0	Secondary malignant neoplasm of other and unspecified sites	#NULL!	0	0	#NULL!	#NULL!	1	0	0	0	0	0	0	0	0	0	1	0	0	3	0	0	22.055	1	0	#NULL!
Male	0	Secondary malignant neoplasm of other and unspecified sites	#NULL!	7	1	#NULL!	#NULL!	1	0	1	0	0	1	1	0	0	0	0	0	0	3	0	1	#NULL!	0	0	#NULL!
Male	0	Malignant neoplasm of colon	#NULL!	#NULL!	#NULL!	#NULL!	#NULL!	0	0	0	0	0	1	0	0	0	0	0	0	0	3	0	0	#NULL!	0	0	#NULL!
Female	-31.1351	Malignant neoplasm of bronchus and lung	#NULL!	1	0	#NULL!	#NULL!	1	0	0	0	0	0	0	0	0	0	0	0	0	4	1	0	2.40457	1	0	#NULL!
Male	19.0748	Malignant neoplasm of prostate	#NULL!	0	0	#NULL!	#NULL!	1	0	0	0	0	0	0	0	0	0	0	0	1	4	0	0	#NULL!	0	0	#NULL!
Male	0	Malignant neoplasm of bronchus and lung	#NULL!	1	0	1580.64	1.84308	0	0	0	0	0	0	0	0	0	0	0	0	0	0	0	0	#NULL!	0	0	#NULL!
Female	8.49603	Carcinoma in situ of other and unspecified sites	#NULL!	0	0	#NULL!	#NULL!	1	0	0	0	0	1	0	0	0	0	1	0	0	3	1	0	#NULL!	0	0	#NULL!
Female	297.304	Secondary malignant neoplasm of other and unspecified sites	#NULL!	8	1	#NULL!	#NULL!	1	1	0	0	0	1	0	0	0	0	0	0	0	3	1	0	#NULL!	0	0	#NULL!
Female	-70.0406	Malignant neoplasm of ovary	#NULL!	1	0	#NULL!	#NULL!	0	0	0	0	0	0	0	0	0	0	0	0	0	2	1	0	#NULL!	0	0	#NULL!
Male	0	Malignant neoplasm of bronchus and lung	#NULL!	0	0	#NULL!	#NULL!	1	0	1	1	0	1	0	0	0	0	0	0	0	2	0	1	#NULL!	0	0	#NULL!
Female	35.002	Malignant neoplasm of bronchus and lung	#NULL!	1	0	#NULL!	#NULL!	0	0	0	0	0	0	0	0	0	0	1	0	0	2	1	0	#NULL!	0	0	#NULL!
Male	-61.3197	Malignant neoplasm of bladder	#NULL!	0	0	8852.73	6.4067	1	0	1	0	0	0	1	0	0	0	1	0	0	4	0	0	#NULL!	0	0	#NULL!
Female	53.648	Malignant neoplasm of bladder	#NULL!	0	0	#NULL!	#NULL!	0	1	0	1	0	0	0	0	0	0	1	0	0	3	1	1	#NULL!	0	0	#NULL!
Female	88.9768	Secondary malignant neoplasm of other and unspecified sites	#NULL!	0	0	#NULL!	#NULL!	0	0	0	0	0	0	0	0	0	0	0	0	0	0	1	0	#NULL!	0	0	#NULL!
Female	-623.969	Malignant neoplasm of bronchus and lung	20.3	#NULL!	#NULL!	#NULL!	#NULL!	0	0	0	0	0	0	0	0	0	0	0	0	0	3	1	0	#NULL!	0	0	#NULL!
Female	-5.47339	Malignant immunoproliferative diseases	#NULL!	0	0	#NULL!	#NULL!	0	0	0	0	0	1	0	0	0	0	0	0	0	3	1	1	6.36565	1	0	#NULL!
Male	54.2772	Malignant neoplasm of bladder	#NULL!	3	0	#NULL!	#NULL!	1	0	0	0	0	0	0	0	0	0	1	0	0	4	0	1	147.251	1	0	#NULL!
Male	-0.849663	Malignant neoplasm of larynx	#NULL!	1	0	#NULL!	#NULL!	0	0	0	0	0	0	0	0	0	0	0	0	0	1	0	0	#NULL!	0	0	#NULL!
Female	24.7127	Malignant neoplasm of bladder	#NULL!	3	0	#NULL!	#NULL!	0	0	1	0	0	0	0	0	0	0	0	0	0	3	1	0	10.9799	1	0	#NULL!
Female	80.1406	Malignant neoplasm of corpus uteri	#NULL!	6	1	#NULL!	#NULL!	1	0	0	0	1	1	0	0	0	0	0	0	0	3	1	0	19.2489	1	0	#NULL!
Male	705.049	Malignant neoplasm of prostate	#NULL!	1	0	#NULL!	#NULL!	1	0	0	1	0	1	0	0	0	0	0	0	0	2	0	1	8.42812	1	0	#NULL!
Female	77.3954	Secondary malignant neoplasm of respiratory and digestive organs	#NULL!	4	1	3022.82	2.2076	1	1	0	0	0	1	0	0	0	0	0	0	0	1	1	1	#NULL!	0	0	#NULL!
Female	-40.2677	Malignant neoplasm of bronchus and lung	#NULL!	2	0	#NULL!	#NULL!	0	0	0	0	0	0	0	0	0	0	1	0	0	3	1	1	#NULL!	0	0	#NULL!
Male	-12.2624	Malignant neoplasm of colon	#NULL!	1	0	20771.3	15.8631	0	0	0	0	0	0	0	0	0	0	0	0	0	2	0	0	5.0574	1	0	#NULL!
Male	-639.32	Malignant neoplasm of base of tongue	#NULL!	1	0	#NULL!	#NULL!	0	0	0	0	0	0	0	0	0	0	0	0	0	2	0	1	#NULL!	0	0	#NULL!
Male	0	censored	#NULL!	1	0	#NULL!	#NULL!	1	0	1	0	0	0	0	0	0	0	1	0	0	4	0	1	#NULL!	0	0	#NULL!
Male	0	Malignant neoplasm without specification of site	#NULL!	4	1	#NULL!	#NULL!	1	0	0	0	0	0	0	0	0	0	0	0	0	1	0	1	24.1739	1	0	#NULL!
Female	145.191	Malignant neoplasm of bronchus and lung	#NULL!	2	0	2384.8	1.76748	0	0	0	0	0	1	0	0	0	0	0	0	0	2	1	0	16.605	1	0	#NULL!
Male	203.403	Malignant immunoproliferative diseases	#NULL!	1	0	#NULL!	#NULL!	0	0	0	0	0	0	0	0	0	0	0	0	0	2	0	0	#NULL!	0	1	28.4645
Female	384.556	Malignant neoplasm of colon	#NULL!	1	0	#NULL!	#NULL!	1	1	0	0	0	0	0	0	0	0	0	0	0	3	1	1	#NULL!	0	0	#NULL!
Female	138.342	Malignant neoplasm of pancreas	#NULL!	0	0	#NULL!	#NULL!	0	0	0	0	0	0	0	0	0	0	0	0	0	1	1	1	#NULL!	0	0	#NULL!
Female	641.599	Malignant neoplasm of breast	#NULL!	0	0	#NULL!	#NULL!	1	1	0	0	0	0	0	0	0	0	0	0	0	1	1	1	#NULL!	0	0	#NULL!
Male	0	Malignant neoplasm of colon	#NULL!	0	0	#NULL!	#NULL!	0	0	0	0	0	0	0	0	0	0	0	0	0	3	0	0	#NULL!	0	0	#NULL!
Female	112.805	Malignant neoplasm of breast	#NULL!	0	0	#NULL!	#NULL!	0	0	0	0	0	0	0	0	1	0	0	0	0	4	1	1	3.09566	1	0	#NULL!
Female	-456.661	Malignant neoplasm of other connective and soft tissue	5.2	1	0	#NULL!	#NULL!	0	0	0	0	0	0	1	0	0	0	0	0	0	0	1	0	#NULL!	0	1	111.498
Female	426.661	censored	#NULL!	3	0	#NULL!	#NULL!	1	0	0	0	0	1	0	0	0	0	0	0	0	4	1	0	#NULL!	0	0	#NULL!
Male	-633.213	censored	#NULL!	1	0	#NULL!	#NULL!	1	0	0	0	0	0	0	0	0	0	1	0	0	3	0	0	#NULL!	0	0	#NULL!
Male	209.012	Malignant immunoproliferative diseases	#NULL!	#NULL!	#NULL!	#NULL!	#NULL!	0	0	0	0	0	0	1	0	0	0	0	0	0	1	0	0	#NULL!	0	0	#NULL!
Female	5.79199	Secondary malignant neoplasm of other and unspecified sites	#NULL!	0	0	#NULL!	#NULL!	1	0	0	0	0	0	0	0	0	0	0	0	0	4	1	1	#NULL!	0	0	#NULL!
Male	236.143	Malignant immunoproliferative diseases	#NULL!	2	0	#NULL!	#NULL!	0	0	1	0	0	1	0	0	1	0	0	0	0	4	0	1	#NULL!	0	0	#NULL!
Male	626.891	Malignant neoplasm of colon	#NULL!	1	0	#NULL!	#NULL!	1	0	0	0	0	0	0	0	0	0	0	0	0	3	0	1	#NULL!	0	0	#NULL!
Male	0	censored	#NULL!	9	1	#NULL!	#NULL!	1	0	0	0	1	0	0	0	0	0	0	0	0	4	0	1	#NULL!	0	0	#NULL!
Female	43.0624	Secondary malignant neoplasm of other and unspecified sites	6.9	8	1	14289.6	13.4108	1	0	0	0	0	0	0	0	0	0	1	0	0	3	1	1	#NULL!	0	0	#NULL!
Female	99.1523	Malignant neoplasm of bronchus and lung	#NULL!	0	0	#NULL!	#NULL!	1	0	0	0	0	0	0	0	0	0	0	0	0	2	1	0	#NULL!	0	0	#NULL!
Male	0	Carcinoma in situ of other and unspecified sites	#NULL!	0	0	#NULL!	#NULL!	0	0	0	0	0	0	0	0	0	0	0	0	0	1	0	0	#NULL!	0	0	#NULL!
Male	331.668	Secondary malignant neoplasm of respiratory and digestive organs	#NULL!	0	0	#NULL!	#NULL!	0	1	0	0	0	0	0	0	0	0	0	0	0	0	0	0	#NULL!	0	0	#NULL!
Male	35.243	Malignant neoplasm of bronchus and lung	#NULL!	2	0	#NULL!	#NULL!	1	1	0	0	0	1	0	0	1	0	1	0	0	3	0	1	#NULL!	0	0	#NULL!
Male	49.796	Malignant neoplasm of prostate	#NULL!	11	1	#NULL!	#NULL!	0	0	0	0	0	0	0	0	0	0	1	0	0	2	0	0	#NULL!	0	0	#NULL!
Male	0	Malignant neoplasm of prostate	#NULL!	0	0	#NULL!	#NULL!	0	0	0	0	0	0	0	0	0	0	0	0	0	3	0	1	0.720602	1	0	#NULL!
Male	0	Malignant neoplasm of pancreas	#NULL!	5	1	#NULL!	#NULL!	0	1	0	0	0	0	0	0	1	0	0	0	0	1	0	1	#NULL!	0	0	#NULL!
Female	-543.716	Malignant neoplasm of retroperitoneum and peritoneum	#NULL!	1	0	#NULL!	#NULL!	0	0	0	0	0	0	0	0	0	0	0	0	0	2	1	0	#NULL!	0	0	#NULL!
Male	705.053	Malignant neoplasm of bronchus and lung	8.6	1	0	#NULL!	#NULL!	0	0	0	0	0	1	0	0	0	0	0	0	0	2	0	0	6.61658	1	0	#NULL!
Female	-234.037	Malignant neoplasm of breast	#NULL!	0	0	#NULL!	#NULL!	1	0	0	0	0	0	0	0	0	0	1	0	0	4	1	0	8.36644	1	0	#NULL!
Male	24.7015	Multiple myeloma and malignant plasma cell neoplasms	#NULL!	3	0	#NULL!	#NULL!	0	0	0	0	0	1	0	0	0	0	0	0	0	3	0	1	#NULL!	0	0	#NULL!
Female	0	Secondary and unspecified malignant neoplasm of lymph nodes	#NULL!	1	0	4452.49	3.0566	1	0	0	0	0	0	0	0	0	0	0	0	0	1	1	0	#NULL!	0	0	#NULL!
Male	-87.9831	Malignant neoplasm of stomach	9.5	3	0	16713.3	1.83918	1	0	0	0	0	1	0	0	0	0	0	0	1	3	0	0	0.703748	1	0	#NULL!
Male	-5.68538	Malignant neoplasm of bladder	#NULL!	2	0	#NULL!	#NULL!	1	0	1	1	0	0	0	0	0	0	1	0	0	3	0	0	#NULL!	0	0	#NULL!
Female	-158.177	Malignant neoplasm without specification of site	#NULL!	1	0	#NULL!	#NULL!	1	0	0	0	0	0	0	0	0	0	0	0	0	1	1	0	#NULL!	0	0	#NULL!
Female	0	Malignant neoplasm of colon	#NULL!	0	0	#NULL!	#NULL!	1	0	0	0	0	0	0	0	0	0	0	0	0	4	1	1	4.55456	1	1	136.891
Female	640.19	Malignant neoplasm of pancreas	7.9	2	0	38180.4	21.4398	1	0	0	0	1	0	0	0	0	0	0	0	0	1	1	1	2.88417	1	1	19.5014
Male	-113.246	Multiple myeloma and malignant plasma cell neoplasms	#NULL!	1	0	#NULL!	#NULL!	1	0	1	0	0	0	0	0	0	0	0	0	0	4	0	0	366.206	1	0	#NULL!
Female	0	Secondary malignant neoplasm of other and unspecified sites	#NULL!	#NULL!	#NULL!	#NULL!	#NULL!	0	0	0	0	0	1	0	0	0	0	0	0	0	3	1	0	5.66847	1	0	#NULL!
Female	558.439	Malignant neoplasm of breast	#NULL!	1	0	#NULL!	#NULL!	0	0	0	0	0	0	0	0	0	0	0	0	0	2	1	0	#NULL!	0	0	#NULL!
Male	-74.6409	Malignant neoplasm of stomach	#NULL!	1	0	14486.1	14.55	0	0	0	0	0	0	0	0	0	0	0	0	0	4	0	0	#NULL!	0	1	24.0656
Male	-20.5915	Malignant neoplasm of prostate	#NULL!	#NULL!	#NULL!	#NULL!	#NULL!	1	0	0	0	0	0	0	0	0	0	0	0	0	3	0	0	#NULL!	0	0	#NULL!
Female	296.748	Malignant neoplasm of pancreas	#NULL!	2	0	#NULL!	#NULL!	1	0	1	0	1	1	0	0	0	0	1	0	0	4	1	1	#NULL!	0	0	#NULL!
Male	115.594	Malignant neoplasm of base of tongue	#NULL!	#NULL!	#NULL!	#NULL!	#NULL!	0	0	0	0	0	0	0	0	0	0	1	0	0	2	0	1	#NULL!	0	0	#NULL!
Female	0	Malignant neoplasm of bronchus and lung	#NULL!	2	0	#NULL!	#NULL!	1	0	0	0	0	0	0	0	0	0	1	0	0	2	1	1	#NULL!	0	0	#NULL!
Female	723.437	Secondary malignant neoplasm of other and unspecified sites	6.1	0	0	#NULL!	#NULL!	0	0	0	0	0	1	0	0	0	0	0	0	0	1	1	1	#NULL!	0	0	#NULL!
Female	355.268	Malignant neoplasm of bronchus and lung	#NULL!	9	1	#NULL!	#NULL!	0	0	0	0	0	0	0	0	0	0	0	0	1	2	1	0	#NULL!	0	0	#NULL!
Female	179.786	censored	7.4	0	0	3872.63	#NULL!	1	0	0	0	0	0	0	0	0	0	0	0	0	2	1	1	#NULL!	0	0	#NULL!
Female	101.83	Malignant immunoproliferative diseases	#NULL!	#NULL!	#NULL!	#NULL!	#NULL!	0	0	0	0	0	0	0	0	0	0	0	0	0	2	1	0	0.339066	1	0	#NULL!
Male	659.253	Malignant neoplasm of other connective and soft tissue	#NULL!	1	0	#NULL!	#NULL!	1	0	1	0	0	0	1	0	0	0	0	0	0	4	0	0	#NULL!	0	0	#NULL!
Female	0	Malignant neoplasm of pancreas	#NULL!	3	0	29848.2	13.5809	1	0	0	0	0	0	0	0	0	0	0	0	0	3	1	0	#NULL!	0	1	42.0745
Male	-114.696	Carcinoma in situ of other and unspecified sites	7	0	0	#NULL!	#NULL!	0	0	0	0	0	0	0	0	0	0	0	0	0	3	0	0	1.72307	1	0	#NULL!
Female	455.818	Malignant neoplasm of liver and intrahepatic bile ducts	#NULL!	1	0	#NULL!	#NULL!	0	0	0	1	0	0	0	0	0	0	0	0	0	2	1	0	27.4192	1	0	#NULL!
Male	310.316	Malignant neoplasm of oesophagus	#NULL!	0	0	#NULL!	#NULL!	0	0	0	0	0	0	0	0	0	0	0	0	0	1	0	1	#NULL!	0	0	#NULL!
Female	0	Malignant neoplasm of bronchus and lung	#NULL!	0	0	#NULL!	#NULL!	0	0	0	0	0	0	0	0	0	0	1	0	0	3	1	1	5.54641	1	0	#NULL!
Female	-26.6406	Malignant neoplasm of pancreas	#NULL!	1	0	#NULL!	#NULL!	1	0	0	0	0	0	0	0	0	0	0	0	0	4	1	0	#NULL!	0	0	#NULL!
Male	78.2286	Malignant neoplasm of bronchus and lung	#NULL!	1	0	#NULL!	#NULL!	0	1	0	0	0	0	0	0	0	0	0	0	0	3	0	1	7.99905	1	0	#NULL!
Female	229.44	Secondary malignant neoplasm of other and unspecified sites	#NULL!	1	0	#NULL!	#NULL!	0	0	0	0	0	0	0	0	0	0	0	0	0	2	1	0	#NULL!	0	0	#NULL!
Female	330.838	Malignant neoplasm of ovary	#NULL!	1	0	#NULL!	#NULL!	0	0	0	0	0	0	0	0	0	0	0	0	0	0	1	1	#NULL!	0	0	#NULL!
Male	309.448	Multiple myeloma and malignant plasma cell neoplasms	5.6	0	0	#NULL!	#NULL!	0	0	1	1	0	1	1	0	1	0	1	0	0	3	0	1	#NULL!	0	0	#NULL!
Male	-2.36598	Malignant immunoproliferative diseases	#NULL!	0	0	#NULL!	#NULL!	0	0	0	1	0	1	0	0	0	0	0	0	0	0	0	0	#NULL!	0	1	529.197
Male	78.6035	Malignant neoplasm of bronchus and lung	#NULL!	2	0	#NULL!	#NULL!	0	1	0	0	0	0	0	0	0	0	0	0	0	0	0	1	41.8808	1	0	#NULL!
Female	34.1433	Secondary malignant neoplasm of respiratory and digestive organs	#NULL!	8	1	#NULL!	#NULL!	1	0	0	0	0	0	0	0	0	0	0	0	0	2	1	0	#NULL!	0	0	#NULL!
Male	-266.882	Malignant immunoproliferative diseases	#NULL!	0	0	#NULL!	#NULL!	0	0	0	0	1	1	0	0	0	0	0	0	0	2	0	0	#NULL!	0	1	107.785
Male	-226.889	Malignant neoplasm of bronchus and lung	#NULL!	1	0	#NULL!	#NULL!	1	0	0	0	1	0	0	0	0	0	0	0	0	3	0	1	#NULL!	0	0	#NULL!
Female	409.482	Malignant neoplasm of retroperitoneum and peritoneum	#NULL!	#NULL!	#NULL!	#NULL!	#NULL!	0	1	0	0	0	0	0	0	1	0	0	0	0	3	1	1	#NULL!	0	0	#NULL!
Male	713.8	Malignant neoplasm of small intestine	#NULL!	1	0	#NULL!	#NULL!	1	0	1	0	1	0	0	0	1	0	1	0	0	4	0	0	#NULL!	0	0	#NULL!
Male	-331.133	censored	#NULL!	3	0	#NULL!	#NULL!	1	0	0	0	0	1	0	0	0	0	0	0	0	2	0	0	20.9753	1	0	#NULL!
Female	20.9699	Malignant neoplasm of bronchus and lung	#NULL!	0	0	#NULL!	#NULL!	1	1	0	0	0	0	0	0	0	0	0	0	0	1	1	1	4.01445	1	0	#NULL!
Female	395.852	Malignant neoplasm of bronchus and lung	7	3	0	#NULL!	#NULL!	0	0	0	0	0	0	0	0	0	0	0	0	0	1	1	1	5.77562	1	0	#NULL!
Male	0	Secondary malignant neoplasm of respiratory and digestive organs	#NULL!	0	0	#NULL!	#NULL!	1	1	0	0	0	0	0	0	0	0	0	0	0	4	0	0	9.95714	1	0	#NULL!
Male	43.0254	Malignant neoplasm of kidney, except renal pelvis	#NULL!	1	0	#NULL!	#NULL!	0	0	0	0	0	0	0	0	0	0	0	0	0	3	0	1	#NULL!	0	1	17.961
Male	0	Malignant neoplasm of oesophagus	#NULL!	0	0	#NULL!	#NULL!	0	1	0	0	0	0	0	0	0	0	0	0	0	3	0	1	21.4879	1	0	#NULL!
Male	703.352	censored	#NULL!	1	0	#NULL!	#NULL!	1	0	0	0	0	0	0	0	0	0	0	0	0	3	0	1	#NULL!	0	0	#NULL!
Male	0	Multiple myeloma and malignant plasma cell neoplasms	#NULL!	1	0	#NULL!	#NULL!	0	0	1	0	0	0	0	0	0	0	1	0	0	4	0	0	25.8917	1	0	#NULL!
Female	36.8828	Malignant neoplasm of stomach	9.5	0	0	28978.3	21.2875	1	1	0	0	0	1	0	0	0	0	0	0	0	2	1	0	0.641352	1	0	#NULL!
Female	34.4637	Carcinoma in situ of other and unspecified sites	#NULL!	3	0	#NULL!	#NULL!	1	0	0	1	0	1	0	0	0	0	1	0	0	4	1	1	18.4497	1	0	#NULL!
Female	166.631	Secondary malignant neoplasm of other and unspecified sites	#NULL!	0	0	#NULL!	#NULL!	0	0	0	0	0	0	0	0	1	0	0	0	0	1	1	1	#NULL!	0	0	#NULL!
Male	45.1272	Malignant neoplasm of oesophagus	#NULL!	1	0	#NULL!	#NULL!	1	0	0	0	0	0	0	1	0	0	0	0	0	2	0	1	#NULL!	0	0	#NULL!
Male	301.392	Malignant neoplasm of bronchus and lung	#NULL!	#NULL!	#NULL!	#NULL!	#NULL!	0	0	0	0	0	0	0	0	0	0	0	0	0	1	0	1	#NULL!	0	0	#NULL!
Female	35.8587	Secondary malignant neoplasm of respiratory and digestive organs	#NULL!	3	0	#NULL!	#NULL!	1	0	0	0	0	1	0	0	0	0	0	0	0	2	1	0	18.5618	1	0	#NULL!
Male	-581.983	Malignant neoplasm of colon	#NULL!	1	0	20753.1	12.8685	1	0	0	0	1	0	0	0	0	1	1	0	0	4	0	0	#NULL!	0	1	16.8054
Male	540.345	Malignant neoplasm of bladder	#NULL!	2	0	#NULL!	#NULL!	1	1	0	0	0	0	0	0	0	0	0	0	0	3	0	1	#NULL!	0	0	#NULL!
Male	9.65906	Malignant neoplasm of bronchus and lung	#NULL!	#NULL!	#NULL!	#NULL!	#NULL!	1	0	0	0	0	0	0	0	0	0	1	0	0	2	0	1	#NULL!	0	0	#NULL!
Male	0	Malignant neoplasm of rectum	#NULL!	1	0	#NULL!	#NULL!	1	0	0	0	0	0	0	0	0	0	0	0	0	3	0	0	16.3183	1	1	281.229
Female	138.503	Malignant neoplasm of bladder	6.2	1	0	#NULL!	#NULL!	0	0	0	0	0	0	0	0	0	0	0	0	0	4	1	0	#NULL!	0	0	#NULL!
Female	-73.393	Malignant immunoproliferative diseases	#NULL!	1	0	#NULL!	#NULL!	0	0	0	0	0	1	0	0	1	0	1	0	0	4	1	1	#NULL!	0	0	#NULL!
Male	0	Malignant neoplasm of prostate	#NULL!	0	0	#NULL!	#NULL!	1	0	0	0	0	1	0	0	0	0	0	0	0	3	0	0	#NULL!	0	0	#NULL!
Male	138.737	Malignant neoplasm of bladder	6.7	2	0	34337.7	35.5816	0	0	0	0	0	0	0	0	0	0	0	0	0	4	0	0	0.961697	1	0	#NULL!
Male	650.574	Secondary malignant neoplasm of other and unspecified sites	5.3	1	0	#NULL!	#NULL!	1	0	0	0	0	0	0	0	0	0	0	0	0	3	0	0	#NULL!	0	0	#NULL!
Female	629.721	Malignant neoplasm of bronchus and lung	#NULL!	0	0	#NULL!	#NULL!	0	0	0	0	0	0	0	0	0	0	0	0	0	3	1	0	#NULL!	0	0	#NULL!
Male	34.1959	Malignant neoplasm of stomach	#NULL!	0	0	#NULL!	#NULL!	0	1	1	0	0	0	0	0	0	0	0	0	0	1	0	1	#NULL!	0	0	#NULL!
Female	0	Malignant neoplasm of bone and articular cartilage of limbs	#NULL!	7	1	#NULL!	#NULL!	1	0	1	0	0	1	0	0	0	0	0	0	0	3	1	0	20.5871	1	0	#NULL!
Male	157.773	Malignant neoplasm of colon	#NULL!	2	0	#NULL!	#NULL!	1	0	1	1	0	0	0	0	0	0	0	0	0	2	0	1	#NULL!	0	0	#NULL!
Male	0	Malignant neoplasm of bronchus and lung	4.3	2	0	#NULL!	#NULL!	0	0	0	0	0	0	0	0	0	0	1	0	0	2	0	1	24.0753	1	0	#NULL!
Female	0	censored	#NULL!	1	0	#NULL!	1.84212	0	0	0	1	0	0	0	0	0	0	0	0	0	1	1	0	#NULL!	0	0	#NULL!
Female	0	Malignant neoplasm of breast	#NULL!	#NULL!	#NULL!	#NULL!	#NULL!	0	0	0	0	0	0	0	0	0	0	0	0	0	4	1	0	#NULL!	0	0	#NULL!
Female	-14.3808	Malignant immunoproliferative diseases	#NULL!	0	0	#NULL!	#NULL!	0	0	0	0	0	0	0	0	0	0	1	0	0	4	1	0	#NULL!	0	0	#NULL!
Female	201.86	Malignant neoplasm of breast	#NULL!	1	0	#NULL!	#NULL!	1	0	1	0	0	0	0	0	0	0	0	1	0	4	1	1	6.51484	1	0	#NULL!
Female	257.798	Malignant neoplasm of bronchus and lung	#NULL!	0	0	#NULL!	#NULL!	1	0	0	0	0	1	0	0	0	0	0	0	0	2	1	1	4.32225	1	0	#NULL!
Female	249.346	Malignant neoplasm of bronchus and lung	4.3	0	0	9262.48	8.14863	1	0	1	0	0	0	0	0	0	0	0	0	0	3	1	0	#NULL!	0	0	#NULL!
Male	0	Malignant neoplasm of bronchus and lung	#NULL!	1	0	#NULL!	#NULL!	0	0	0	0	0	0	0	0	0	0	1	0	0	4	0	0	16.3913	1	0	#NULL!
Female	0	Secondary and unspecified malignant neoplasm of lymph nodes	5.4	1	0	64969.2	14.873	1	0	0	0	0	0	0	0	0	0	1	0	1	2	1	0	#NULL!	0	1	15.5634
Female	400.508	Malignant neoplasm of stomach	#NULL!	2	0	#NULL!	#NULL!	1	0	1	0	0	0	0	0	1	0	1	0	0	4	1	1	#NULL!	0	0	#NULL!
Male	-477.529	Malignant neoplasm of colon	#NULL!	1	0	#NULL!	#NULL!	0	0	1	0	0	1	1	0	0	1	1	0	0	3	0	0	#NULL!	0	0	#NULL!
Male	0	Malignant neoplasm of prostate	#NULL!	0	0	#NULL!	#NULL!	0	0	0	0	0	0	0	0	0	0	0	0	0	3	0	0	#NULL!	0	0	#NULL!
Female	548.312	Malignant neoplasm of rectosigmoid junction	#NULL!	3	0	#NULL!	#NULL!	0	0	0	0	0	0	0	1	0	0	0	0	0	3	1	1	#NULL!	0	0	#NULL!
Male	272.257	Multiple myeloma and malignant plasma cell neoplasms	#NULL!	2	0	#NULL!	#NULL!	1	1	0	0	0	1	0	0	0	0	1	0	0	3	0	1	#NULL!	0	0	#NULL!
Female	-107.19	Malignant neoplasm of ovary	5.7	0	0	#NULL!	#NULL!	1	0	0	0	0	0	0	0	0	0	0	0	0	3	1	0	#NULL!	0	0	#NULL!
Male	0	Secondary malignant neoplasm of respiratory and digestive organs	#NULL!	6	1	#NULL!	#NULL!	1	0	0	0	1	1	0	0	0	0	0	0	0	2	0	0	#NULL!	0	0	#NULL!
Female	0	Malignant neoplasm of colon	#NULL!	0	0	#NULL!	#NULL!	1	1	0	0	0	0	0	0	0	0	0	0	0	2	1	0	7.86891	1	0	#NULL!
Male	-639.285	Malignant neoplasm of bladder	#NULL!	1	0	24118.9	21.9408	0	0	0	0	0	0	0	0	0	0	1	0	0	3	0	0	38.9303	1	1	15.4581
Female	88.0117	Malignant neoplasm of cervix uteri	5.9	0	0	16411	14.5483	0	0	0	0	0	0	0	0	0	0	0	0	0	3	1	0	#NULL!	0	1	15.4331
Male	-462.288	Malignant neoplasm of colon	#NULL!	1	0	#NULL!	#NULL!	0	0	0	0	1	0	0	0	0	0	0	0	0	4	0	0	#NULL!	0	0	#NULL!
Female	16.739	Malignant neoplasm of bronchus and lung	#NULL!	#NULL!	#NULL!	#NULL!	#NULL!	0	0	0	0	0	0	0	0	0	0	0	0	0	3	1	1	#NULL!	0	0	#NULL!
Female	34.2931	Malignant neoplasm of cervix uteri	#NULL!	0	0	#NULL!	#NULL!	0	1	0	0	0	0	0	0	0	0	0	0	0	1	1	0	#NULL!	0	0	#NULL!
Female	100.54	Malignant neoplasm of bronchus and lung	#NULL!	2	0	#NULL!	#NULL!	0	0	0	0	0	0	0	0	0	0	0	0	0	3	1	0	#NULL!	0	0	#NULL!
Male	-182.843	Secondary malignant neoplasm of respiratory and digestive organs	#NULL!	0	0	29845.3	33.3509	0	0	0	0	0	0	0	0	0	0	0	0	0	2	0	0	#NULL!	0	1	26.1023
Male	701.256	Malignant neoplasm of bronchus and lung	#NULL!	3	0	#NULL!	#NULL!	1	0	1	1	0	1	1	0	1	0	1	0	0	3	0	1	16.4878	1	0	#NULL!
Female	-347.326	censored	#NULL!	0	0	#NULL!	#NULL!	1	0	0	0	0	0	0	0	0	0	0	0	0	4	1	1	#NULL!	0	0	#NULL!
Female	391.069	Malignant neoplasm of breast	#NULL!	0	0	#NULL!	#NULL!	1	0	0	0	0	0	0	0	0	0	0	0	0	4	1	0	#NULL!	0	0	#NULL!
Male	-55.6122	Secondary malignant neoplasm of respiratory and digestive organs	#NULL!	3	0	#NULL!	#NULL!	0	0	0	0	0	1	0	0	0	0	0	0	0	4	0	0	7.81228	1	0	#NULL!
Male	308.831	Carcinoma in situ of other and unspecified sites	#NULL!	1	0	1610.65	#NULL!	1	0	1	0	0	1	0	0	0	1	1	0	0	3	0	1	#NULL!	0	0	#NULL!
Female	0	Malignant neoplasm of other connective and soft tissue	#NULL!	0	0	#NULL!	#NULL!	0	0	0	0	0	0	0	0	0	0	0	0	0	3	1	0	15.5634	1	1	20.8598
Male	576.684	Malignant neoplasm of rectum	#NULL!	#NULL!	#NULL!	#NULL!	#NULL!	0	0	0	0	0	0	0	0	0	0	0	0	0	2	0	1	#NULL!	0	0	#NULL!
Female	-31.1369	Malignant neoplasm of cervix uteri	#NULL!	0	0	#NULL!	#NULL!	1	1	0	0	0	0	0	0	1	0	0	0	0	2	1	0	#NULL!	0	0	#NULL!
Male	36.2328	Malignant neoplasm of bronchus and lung	#NULL!	3	0	#NULL!	#NULL!	1	1	0	0	0	1	0	0	1	0	0	0	0	2	0	1	#NULL!	0	0	#NULL!
Male	272.129	Malignant neoplasm of colon	#NULL!	1	0	#NULL!	#NULL!	0	0	0	0	0	0	0	0	0	0	0	0	0	1	0	1	#NULL!	0	0	#NULL!
Female	0	censored	#NULL!	0	0	2341.23	1.75203	1	0	0	0	0	0	0	0	0	0	0	0	0	3	1	1	10.6943	1	0	#NULL!
Female	-111.672	Malignant neoplasm of bronchus and lung	#NULL!	1	0	#NULL!	#NULL!	0	0	0	0	0	0	0	0	0	0	0	0	0	3	1	1	#NULL!	0	0	#NULL!
Male	-230.892	Malignant neoplasm of bronchus and lung	#NULL!	#NULL!	#NULL!	#NULL!	#NULL!	0	0	0	0	0	0	0	0	0	0	0	0	0	2	0	0	#NULL!	0	0	#NULL!
Male	614.113	Malignant neoplasm of bladder	#NULL!	0	0	#NULL!	#NULL!	1	0	1	0	0	1	1	0	0	0	0	0	0	3	0	1	#NULL!	0	1	23.2554
Male	700.912	Malignant neoplasm of bladder	#NULL!	#NULL!	#NULL!	#NULL!	#NULL!	0	0	0	1	0	0	0	0	0	0	0	0	0	2	0	1	20.7553	1	1	37.7077
Female	235.563	Malignant neoplasm of bladder	#NULL!	0	0	#NULL!	#NULL!	0	0	0	0	0	0	0	0	0	0	1	1	0	4	1	0	6.28049	1	0	#NULL!
Male	193.264	Malignant neoplasm of prostate	#NULL!	1	0	#NULL!	#NULL!	0	0	0	0	0	0	0	0	0	0	0	0	0	2	0	1	#NULL!	0	0	#NULL!
Male	21.6276	Malignant neoplasm without specification of site	6.4	2	0	3917.73	3.52703	0	0	0	0	0	0	0	0	0	0	0	0	0	3	0	0	16.5229	1	0	#NULL!
Female	126.967	Secondary malignant neoplasm of respiratory and digestive organs	#NULL!	0	0	#NULL!	#NULL!	0	0	0	0	0	0	0	0	0	0	0	0	0	1	1	1	3.6783	1	0	#NULL!
Male	0	Malignant neoplasm of bronchus and lung	#NULL!	3	0	#NULL!	#NULL!	0	0	0	1	0	0	0	0	1	0	0	0	0	1	0	1	#NULL!	0	0	#NULL!
Male	253.28	Malignant neoplasm of bronchus and lung	#NULL!	1	0	#NULL!	#NULL!	1	0	1	0	0	1	0	0	0	0	1	0	0	4	0	1	16.5861	1	0	#NULL!
Male	667.992	Malignant neoplasm of colon	#NULL!	1	0	#NULL!	#NULL!	1	0	0	0	0	0	0	0	0	0	1	0	0	0	0	1	3.14912	1	0	#NULL!
Female	-463.592	Malignant neoplasm of colon	#NULL!	#NULL!	#NULL!	#NULL!	#NULL!	1	1	0	0	0	0	0	0	0	0	0	0	0	3	1	0	7.69332	1	0	#NULL!
Female	0	censored	#NULL!	1	0	#NULL!	#NULL!	1	0	0	0	1	1	0	0	0	0	0	0	0	4	1	1	#NULL!	0	0	#NULL!
Female	329.221	Malignant neoplasm of colon	#NULL!	0	0	#NULL!	#NULL!	0	0	0	0	0	0	0	0	0	0	0	0	0	3	1	0	#NULL!	0	1	20.9733
Male	4.51934	Malignant neoplasm of bladder	#NULL!	3	0	#NULL!	#NULL!	0	0	0	0	0	0	0	0	0	0	0	0	0	3	0	0	#NULL!	0	1	23.5897
Male	385.043	Multiple myeloma and malignant plasma cell neoplasms	#NULL!	2	0	#NULL!	#NULL!	0	0	0	0	0	0	0	0	0	0	0	0	0	4	0	0	113.753	1	0	#NULL!
Female	0	Malignant neoplasm of stomach	#NULL!	0	0	#NULL!	#NULL!	1	0	1	0	0	0	0	0	1	0	0	0	0	4	1	0	#NULL!	0	0	#NULL!
Male	550.929	Malignant neoplasm of bladder	#NULL!	0	0	#NULL!	#NULL!	0	0	0	0	0	1	0	0	0	0	0	0	0	2	0	1	8.43467	1	0	#NULL!
Male	5.57017	Malignant neoplasm of bladder	#NULL!	#NULL!	#NULL!	#NULL!	#NULL!	0	0	1	0	0	0	0	0	1	0	1	0	0	3	0	0	26.014	1	0	#NULL!
Female	0	Malignant neoplasm of bronchus and lung	#NULL!	2	0	#NULL!	#NULL!	1	0	0	0	0	0	0	0	0	0	0	0	0	1	1	1	#NULL!	0	0	#NULL!
Female	58.7952	Malignant neoplasm of bladder	#NULL!	0	0	#NULL!	#NULL!	1	0	0	0	1	0	0	0	0	0	0	0	0	4	1	0	16.2588	1	0	#NULL!
Female	13.7389	Malignant neoplasm of other connective and soft tissue	#NULL!	0	0	6768.64	5.47222	0	0	0	0	0	0	0	0	0	0	0	0	0	1	1	0	2.01619	1	0	#NULL!
Female	322.665	censored	#NULL!	0	0	#NULL!	#NULL!	1	0	0	0	0	0	0	0	0	0	0	0	0	2	1	0	8.23751	1	0	#NULL!
Male	362.052	Malignant neoplasm of oesophagus	#NULL!	1	0	#NULL!	#NULL!	0	0	0	0	0	0	0	0	1	0	0	0	0	0	0	0	#NULL!	0	0	#NULL!
Male	132.927	Malignant neoplasm without specification of site	19.1	3	0	#NULL!	8.75548	1	0	0	0	1	1	0	0	0	0	0	0	0	4	0	0	#NULL!	0	0	#NULL!
Male	0	Malignant neoplasm of oesophagus	4.4	#NULL!	#NULL!	#NULL!	#NULL!	1	0	1	0	0	0	0	0	0	0	1	0	0	2	0	1	#NULL!	0	0	#NULL!
Female	-11.5691	Secondary malignant neoplasm of respiratory and digestive organs	#NULL!	0	0	#NULL!	#NULL!	1	0	0	0	1	1	0	0	0	0	0	0	0	4	1	1	#NULL!	0	0	#NULL!
Male	611.93	Malignant neoplasm of bladder	#NULL!	2	0	#NULL!	#NULL!	1	0	0	1	0	0	0	0	0	0	0	0	0	4	0	1	#NULL!	0	0	#NULL!
Male	-525.308	censored	#NULL!	3	0	#NULL!	#NULL!	1	0	0	0	0	1	0	0	0	0	0	0	0	2	0	0	#NULL!	0	0	#NULL!
Male	0.219358	Secondary malignant neoplasm of other and unspecified sites	#NULL!	8	1	#NULL!	#NULL!	0	1	0	0	0	0	0	0	1	0	0	0	0	0	0	1	#NULL!	0	0	#NULL!
Male	117.247	Malignant immunoproliferative diseases	#NULL!	1	0	#NULL!	#NULL!	1	0	0	0	1	0	0	0	0	0	0	0	0	3	0	0	#NULL!	0	0	#NULL!
Male	165.993	Multiple myeloma and malignant plasma cell neoplasms	#NULL!	0	0	#NULL!	#NULL!	1	0	0	0	0	0	0	0	0	0	0	0	0	3	0	1	2.49746	1	0	#NULL!
Female	105.179	Carcinoma in situ of other and unspecified sites	#NULL!	1	0	#NULL!	#NULL!	1	0	0	0	0	0	0	0	0	0	1	0	0	4	1	1	#NULL!	0	0	#NULL!
Female	-114.269	Malignant neoplasm of bronchus and lung	#NULL!	0	0	#NULL!	#NULL!	0	0	0	0	0	0	0	0	0	0	0	0	0	1	1	1	#NULL!	0	0	#NULL!
Male	67.5381	Malignant neoplasm of bladder	#NULL!	#NULL!	#NULL!	#NULL!	#NULL!	0	0	0	0	0	0	0	0	0	0	0	0	0	2	0	1	#NULL!	0	0	#NULL!
Female	36.5572	Malignant neoplasm of corpus uteri	#NULL!	0	0	#NULL!	#NULL!	1	0	0	0	0	1	0	0	0	0	1	0	0	4	1	0	#NULL!	0	0	#NULL!
Male	-581.763	Malignant neoplasm of prostate	#NULL!	0	0	#NULL!	#NULL!	1	0	0	0	0	0	0	0	0	0	0	0	0	4	0	1	#NULL!	0	0	#NULL!
Male	553.193	Malignant neoplasm of bronchus and lung	6.9	3	0	#NULL!	#NULL!	0	0	0	0	0	0	0	0	0	0	1	0	1	2	0	1	20.8598	1	0	#NULL!
Female	0	Malignant neoplasm of pancreas	7.9	1	0	#NULL!	#NULL!	0	0	0	0	0	0	0	0	0	0	0	0	0	2	1	0	5.78446	1	0	#NULL!
Male	154.851	Malignant neoplasm of prostate	#NULL!	0	0	#NULL!	#NULL!	1	0	0	0	0	0	0	0	0	0	1	0	0	3	0	1	10.7537	1	0	#NULL!
Male	450.064	Malignant neoplasm of pancreas	#NULL!	0	0	#NULL!	#NULL!	1	0	0	0	0	1	0	0	0	0	0	0	0	2	0	1	#NULL!	0	0	#NULL!
Male	34.1772	Malignant neoplasm of larynx	#NULL!	#NULL!	#NULL!	#NULL!	#NULL!	0	0	0	0	0	0	0	0	0	0	1	0	0	3	0	1	#NULL!	0	0	#NULL!
Male	430.788	censored	#NULL!	0	0	#NULL!	#NULL!	1	0	1	0	0	0	0	0	0	0	1	0	0	4	0	1	16.4902	1	0	#NULL!
Female	194.65	Secondary malignant neoplasm of respiratory and digestive organs	#NULL!	10	1	#NULL!	#NULL!	1	1	0	0	0	1	0	1	0	0	0	0	0	2	1	0	20.845	1	1	20.9753
Male	-47.575	Malignant neoplasm of bronchus and lung	#NULL!	1	0	6558.53	5.60229	0	0	0	0	0	1	0	0	0	0	0	0	0	4	0	0	#NULL!	0	0	#NULL!
Female	305.869	Malignant neoplasm of bronchus and lung	7.8	1	0	#NULL!	#NULL!	1	0	1	0	0	1	0	0	0	0	1	0	0	4	1	0	#NULL!	0	0	#NULL!
Male	-318.18	Malignant neoplasm of bladder	#NULL!	1	0	#NULL!	#NULL!	1	0	0	0	0	0	0	0	0	0	0	0	0	3	0	0	#NULL!	0	0	#NULL!
Female	87.6346	Malignant neoplasm of bone and articular cartilage of limbs	#NULL!	0	0	#NULL!	#NULL!	1	0	0	0	0	1	0	0	1	0	0	0	0	1	1	0	#NULL!	0	1	22.055
Male	301.413	Secondary malignant neoplasm of respiratory and digestive organs	15	11	1	3755.65	2.41094	0	0	0	0	0	1	0	0	0	0	0	0	0	3	0	0	#NULL!	0	0	#NULL!
Male	0	Malignant neoplasm of bronchus and lung	#NULL!	0	0	#NULL!	#NULL!	0	0	0	0	0	1	0	0	0	0	0	0	0	1	0	1	12.1178	1	0	#NULL!
Male	-113.068	censored	#NULL!	2	0	#NULL!	#NULL!	0	0	0	0	0	0	0	0	1	0	0	0	0	1	0	0	#NULL!	0	0	#NULL!
Female	-491.067	Malignant neoplasm without specification of site	#NULL!	0	0	#NULL!	#NULL!	1	0	0	0	0	0	0	0	0	0	0	0	0	1	1	0	4.73525	1	0	#NULL!
Male	16.6098	Malignant neoplasm of prostate	6	#NULL!	#NULL!	#NULL!	#NULL!	0	0	0	0	0	0	0	0	0	0	0	0	0	4	0	1	#NULL!	0	0	#NULL!
Female	49.8143	Secondary malignant neoplasm of respiratory and digestive organs	#NULL!	8	1	#NULL!	#NULL!	0	0	0	0	0	0	0	0	0	0	0	0	0	4	1	0	5.7169	1	0	#NULL!
Female	23.5586	Malignant neoplasm of breast	#NULL!	1	0	#NULL!	#NULL!	0	0	0	0	0	1	0	0	0	0	1	0	0	4	1	1	#NULL!	0	0	#NULL!
Male	0	Secondary malignant neoplasm of other and unspecified sites	6.1	1	0	#NULL!	#NULL!	0	0	0	0	0	0	0	0	0	0	0	0	1	1	0	1	#NULL!	0	0	#NULL!
Female	94.5549	Secondary malignant neoplasm of other and unspecified sites	#NULL!	0	0	#NULL!	#NULL!	0	0	0	0	0	0	0	0	0	0	0	0	0	0	1	1	#NULL!	0	0	#NULL!
Female	0	Secondary and unspecified malignant neoplasm of lymph nodes	#NULL!	3	0	#NULL!	#NULL!	0	0	0	0	0	0	0	0	0	0	0	0	0	1	1	0	2.99674	1	0	#NULL!
Female	-634.843	Malignant neoplasm of colon	6.3	1	0	#NULL!	#NULL!	1	0	0	0	0	0	0	0	0	0	0	0	0	4	1	0	0.820592	1	0	#NULL!
Male	2.69996	Secondary malignant neoplasm of respiratory and digestive organs	#NULL!	#NULL!	#NULL!	#NULL!	#NULL!	0	1	0	0	0	0	0	0	1	0	1	0	0	2	0	0	21.0559	1	0	#NULL!
Female	-64.7907	Malignant neoplasm of breast	#NULL!	1	0	#NULL!	#NULL!	1	0	0	1	0	0	0	0	0	0	0	0	0	3	1	0	#NULL!	0	0	#NULL!
Female	185.594	Malignant neoplasm of corpus uteri	#NULL!	1	0	#NULL!	#NULL!	1	0	0	0	0	0	0	0	0	0	0	0	0	2	1	1	7.8851	1	0	#NULL!
Female	-262.606	Malignant neoplasm of breast	#NULL!	2	0	#NULL!	#NULL!	0	0	0	0	0	0	0	0	0	0	0	0	0	2	1	0	0.641173	1	1	366.206
Male	48.8961	censored	#NULL!	#NULL!	#NULL!	#NULL!	#NULL!	0	0	0	0	0	1	0	0	0	0	0	0	0	1	0	1	#NULL!	0	0	#NULL!
Male	101.846	Malignant neoplasm of other connective and soft tissue	#NULL!	1	0	#NULL!	#NULL!	1	0	0	0	0	0	0	0	0	0	0	0	0	0	0	0	#NULL!	0	0	#NULL!
Male	229.559	censored	#NULL!	#NULL!	#NULL!	#NULL!	#NULL!	1	0	0	0	0	0	0	0	1	0	0	0	0	2	0	1	#NULL!	0	0	#NULL!
Female	-417.362	Malignant neoplasm without specification of site	#NULL!	0	0	#NULL!	#NULL!	1	0	0	0	1	0	0	0	0	0	0	0	0	3	1	0	7.94794	1	0	#NULL!
Female	194.135	Malignant neoplasm of bronchus and lung	#NULL!	0	0	#NULL!	#NULL!	0	0	0	0	0	0	0	0	0	0	0	0	0	3	1	0	7.77282	1	0	#NULL!
Female	-234.81	Secondary malignant neoplasm of other and unspecified sites	#NULL!	0	0	#NULL!	#NULL!	0	0	0	0	0	0	0	0	0	0	0	0	0	4	1	0	#NULL!	0	0	#NULL!
Male	700.583	Malignant neoplasm of colon	#NULL!	1	0	#NULL!	#NULL!	1	0	0	0	0	0	0	0	0	0	1	0	0	1	0	0	#NULL!	0	1	16.1497
Male	-510.493	Malignant neoplasm of bladder	#NULL!	1	0	#NULL!	#NULL!	1	0	0	0	0	0	0	0	0	0	0	0	0	4	0	0	42.0745	1	0	#NULL!
Female	0	Malignant neoplasm of bronchus and lung	#NULL!	0	0	#NULL!	#NULL!	1	0	0	0	0	0	0	0	0	0	0	0	0	4	1	1	#NULL!	0	1	142.44
Male	0	Malignant immunoproliferative diseases	6.7	4	1	1057.24	1.02153	1	0	1	0	0	1	0	0	0	0	0	0	0	4	0	0	15.1465	1	0	#NULL!
Female	372.276	Malignant neoplasm of rectum	6.7	0	0	#NULL!	#NULL!	1	0	0	0	0	1	0	0	1	0	1	0	0	4	1	0	#NULL!	0	1	14.7487
Male	185.918	Malignant neoplasm of bronchus and lung	#NULL!	#NULL!	#NULL!	#NULL!	#NULL!	1	0	0	1	0	0	0	0	0	0	0	0	0	2	0	1	13.225	1	0	#NULL!
Male	-227.541	Malignant neoplasm of larynx	#NULL!	8	1	#NULL!	#NULL!	1	0	0	0	0	0	0	0	0	0	0	0	0	1	0	1	#NULL!	0	0	#NULL!
Male	479.039	Malignant immunoproliferative diseases	6.8	0	0	#NULL!	#NULL!	1	0	0	0	0	1	0	0	0	0	1	0	0	2	0	0	5.11299	1	0	#NULL!
Male	235.891	Malignant neoplasm of pancreas	#NULL!	0	0	3924.3	2.50049	0	0	1	1	0	0	0	0	0	0	0	0	0	4	0	1	#NULL!	0	0	#NULL!
Male	34.2849	Malignant neoplasm of bronchus and lung	#NULL!	2	0	#NULL!	#NULL!	0	0	0	0	0	1	0	0	0	0	0	0	0	3	0	1	#NULL!	0	0	#NULL!
Male	0	Malignant neoplasm of bronchus and lung	#NULL!	2	0	#NULL!	#NULL!	1	0	0	0	0	0	0	0	0	0	0	0	0	3	0	1	#NULL!	0	0	#NULL!
Male	-541.078	Malignant neoplasm of colon	#NULL!	1	0	13346.1	3.67354	0	0	0	0	1	0	0	0	0	0	0	0	0	3	0	0	#NULL!	0	0	#NULL!
Male	-61.2678	Carcinoma in situ of other and unspecified sites	#NULL!	1	0	#NULL!	14.4932	0	0	0	0	0	0	0	0	0	0	0	0	0	4	0	0	1.47431	1	1	286.363
Female	75.9263	Malignant neoplasm of colon	#NULL!	1	0	#NULL!	#NULL!	0	0	0	0	0	0	0	0	0	0	1	0	0	3	1	0	1.99456	1	0	#NULL!
Male	4.51473	Malignant neoplasm of rectum	#NULL!	#NULL!	#NULL!	#NULL!	#NULL!	0	1	0	0	0	1	0	0	1	0	0	0	0	1	0	0	#NULL!	0	0	#NULL!
Female	551.003	Malignant immunoproliferative diseases	5.1	0	0	35363.8	50.2463	1	1	0	0	0	0	0	0	0	0	1	0	0	4	1	0	11.2867	1	1	67.7944
Male	159.809	Carcinoma in situ of other and unspecified sites	#NULL!	8	1	#NULL!	#NULL!	0	0	0	0	0	1	0	0	0	0	1	0	0	3	0	1	#NULL!	0	0	#NULL!
Female	0	Malignant immunoproliferative diseases	#NULL!	1	0	#NULL!	#NULL!	1	0	0	0	0	0	0	0	0	0	0	0	0	1	1	1	#NULL!	0	0	#NULL!
Male	0	Secondary malignant neoplasm of respiratory and digestive organs	#NULL!	0	0	#NULL!	#NULL!	0	0	0	0	0	0	0	0	0	0	0	0	0	2	0	1	#NULL!	0	0	#NULL!
Female	-18.3108	Malignant neoplasm of colon	10.1	#NULL!	#NULL!	#NULL!	#NULL!	0	0	0	0	0	0	0	0	0	0	0	0	0	2	1	1	#NULL!	0	0	#NULL!
Female	90.5175	Secondary malignant neoplasm of respiratory and digestive organs	8.8	0	0	#NULL!	#NULL!	1	0	0	0	0	0	0	0	0	0	0	0	0	2	1	0	#NULL!	0	0	#NULL!
Female	-488.256	Carcinoma in situ of other and unspecified sites	#NULL!	0	0	#NULL!	#NULL!	1	0	0	0	1	1	0	0	0	0	0	0	0	3	1	0	#NULL!	0	0	#NULL!
Female	-93.0422	Secondary malignant neoplasm of other and unspecified sites	#NULL!	1	0	#NULL!	#NULL!	1	0	0	0	0	0	0	0	1	0	1	0	0	3	1	0	20.9733	1	0	#NULL!
Male	20.9428	Malignant immunoproliferative diseases	#NULL!	0	0	#NULL!	#NULL!	1	0	0	0	0	0	0	0	0	0	1	0	0	4	0	0	3.74059	1	0	#NULL!
Female	395.9	Malignant neoplasm of larynx	#NULL!	0	0	#NULL!	#NULL!	0	0	0	1	0	0	0	0	0	0	0	0	0	1	1	1	#NULL!	0	0	#NULL!
Female	621.742	Malignant neoplasm of oesophagus	#NULL!	1	0	#NULL!	#NULL!	1	0	0	1	0	0	0	0	0	0	0	0	0	2	1	0	#NULL!	0	0	#NULL!
Female	705.897	Carcinoma in situ of other and unspecified sites	#NULL!	1	0	#NULL!	#NULL!	0	0	0	0	0	0	0	0	0	0	0	0	0	2	1	0	20.7478	1	0	#NULL!
Male	0	Malignant neoplasm of bronchus and lung	#NULL!	8	1	#NULL!	#NULL!	0	0	0	0	0	0	0	0	0	0	0	0	0	1	0	1	#NULL!	0	0	#NULL!
Female	0	Malignant neoplasm of colon	#NULL!	#NULL!	#NULL!	#NULL!	#NULL!	0	0	0	1	0	0	0	0	0	0	0	0	0	2	1	0	11.7016	1	0	#NULL!
Male	704.359	Carcinoma in situ of other and unspecified sites	#NULL!	0	0	#NULL!	#NULL!	0	0	0	0	0	0	0	0	1	0	0	0	0	4	0	0	#NULL!	0	0	#NULL!
Male	-689.149	Secondary malignant neoplasm of respiratory and digestive organs	9.1	3	0	4225.56	3.96679	1	0	0	0	0	1	0	0	0	0	0	0	0	4	0	0	26.1204	1	0	#NULL!
Male	487.274	Malignant neoplasm of bladder	#NULL!	1	0	#NULL!	#NULL!	1	0	0	0	0	0	0	0	0	1	1	0	0	3	0	0	#NULL!	0	0	#NULL!
Male	-24.479	Malignant neoplasm of pancreas	#NULL!	0	0	#NULL!	#NULL!	0	0	0	0	0	0	0	0	0	0	0	0	0	1	0	1	4.57214	1	0	#NULL!
Male	-2.55548	Multiple myeloma and malignant plasma cell neoplasms	#NULL!	3	0	#NULL!	#NULL!	0	0	0	1	0	1	0	0	0	0	0	0	0	3	0	0	7.88723	1	0	#NULL!
Male	0	Carcinoma in situ of other and unspecified sites	#NULL!	1	0	#NULL!	#NULL!	1	0	0	1	0	1	0	0	0	0	0	0	0	4	0	0	#NULL!	0	0	#NULL!
Female	16.6058	Malignant neoplasm of pancreas	#NULL!	2	0	#NULL!	#NULL!	0	1	0	0	0	0	0	0	0	0	0	0	0	1	1	1	#NULL!	0	0	#NULL!
Female	-658.696	Carcinoma in situ of other and unspecified sites	#NULL!	2	0	5729.25	5.91447	0	0	0	0	0	0	0	0	0	0	0	0	0	4	1	0	#NULL!	0	0	#NULL!
Female	0	Multiple myeloma and malignant plasma cell neoplasms	#NULL!	1	0	#NULL!	#NULL!	1	0	0	0	0	0	0	0	0	0	0	0	0	4	1	0	21.4524	1	1	21.5601
Male	710.752	Malignant neoplasm of bronchus and lung	#NULL!	#NULL!	#NULL!	#NULL!	#NULL!	1	0	0	0	0	0	0	0	0	0	0	0	0	2	0	1	#NULL!	0	0	#NULL!
Female	-330.305	Malignant neoplasm of colon	#NULL!	2	0	#NULL!	#NULL!	1	0	0	0	0	0	0	0	0	0	0	0	0	3	1	0	34.7895	1	1	146.362
Male	-91.7553	Malignant immunoproliferative diseases	#NULL!	0	0	1063.1	#NULL!	1	0	1	0	0	1	0	0	0	0	0	0	0	3	0	0	15.4331	1	0	#NULL!
Male	-179.348	Malignant neoplasm of colon	#NULL!	2	0	#NULL!	#NULL!	1	0	0	0	0	0	0	0	0	0	0	0	0	2	0	0	10.9514	1	0	#NULL!
Female	-491.004	Malignant neoplasm of corpus uteri	5.4	3	0	#NULL!	#NULL!	0	0	0	0	0	1	0	0	0	0	0	0	0	2	1	1	#NULL!	0	1	20.5871
Female	43.5802	Malignant neoplasm of bronchus and lung	#NULL!	1	0	#NULL!	#NULL!	0	0	0	0	0	0	0	0	0	0	0	1	0	3	1	1	#NULL!	0	0	#NULL!
Male	-24.1082	Malignant neoplasm of prostate	#NULL!	0	0	#NULL!	#NULL!	0	0	0	0	0	0	0	0	0	0	0	0	0	2	0	0	#NULL!	0	1	18.6849
Male	235.27	Multiple myeloma and malignant plasma cell neoplasms	#NULL!	0	0	#NULL!	#NULL!	0	0	0	0	1	0	0	0	0	0	1	0	0	3	0	1	4.11542	1	0	#NULL!
Female	325.833	Carcinoma in situ of other and unspecified sites	#NULL!	1	0	#NULL!	#NULL!	1	0	0	0	0	0	0	0	0	0	0	0	0	4	1	0	#NULL!	0	0	#NULL!
Male	0	Malignant neoplasm of pancreas	#NULL!	0	0	13208.7	10.9592	1	0	0	0	0	1	0	0	0	0	0	0	0	1	0	0	#NULL!	0	0	#NULL!
Male	144.958	Malignant neoplasm of prostate	#NULL!	3	0	#NULL!	#NULL!	1	0	0	0	0	0	0	0	0	0	0	0	0	3	0	1	#NULL!	0	0	#NULL!
Male	679.935	Malignant neoplasm of bladder	#NULL!	3	0	#NULL!	#NULL!	1	0	1	0	0	1	0	0	0	0	0	0	0	3	0	0	#NULL!	0	0	#NULL!
Female	0	Malignant neoplasm of bronchus and lung	#NULL!	3	0	#NULL!	#NULL!	0	0	0	0	0	0	0	1	0	0	0	0	0	1	1	0	#NULL!	0	0	#NULL!
Male	7.53344	Malignant neoplasm of stomach	#NULL!	3	0	#NULL!	#NULL!	1	0	0	0	0	1	0	0	0	0	0	0	0	2	0	1	#NULL!	0	0	#NULL!
Male	173.454	Malignant neoplasm of stomach	#NULL!	1	0	#NULL!	#NULL!	0	0	1	0	0	1	0	0	0	0	0	0	0	2	0	0	#NULL!	0	0	#NULL!
Male	0	Malignant neoplasm of colon	#NULL!	0	0	#NULL!	#NULL!	0	0	0	0	1	0	0	0	0	0	0	0	0	2	0	0	#NULL!	0	0	#NULL!
Female	279.662	Secondary malignant neoplasm of other and unspecified sites	#NULL!	0	0	#NULL!	#NULL!	1	1	0	0	1	0	0	0	0	0	1	0	0	3	1	1	6.6441	1	0	#NULL!
Male	3.89959	Malignant immunoproliferative diseases	#NULL!	#NULL!	#NULL!	#NULL!	#NULL!	0	0	0	0	0	0	0	1	0	0	0	0	0	4	0	1	#NULL!	0	0	#NULL!
Female	-22.5101	Malignant neoplasm of bladder	#NULL!	1	0	#NULL!	#NULL!	0	0	0	0	0	0	0	0	0	0	0	0	0	4	1	0	#NULL!	0	0	#NULL!
Male	190.029	Malignant neoplasm of base of tongue	#NULL!	1	0	#NULL!	#NULL!	0	0	0	0	0	0	0	0	0	0	0	0	0	3	0	0	4.21302	1	0	#NULL!
Male	-165.108	censored	5.5	1	0	#NULL!	#NULL!	0	0	0	0	0	0	0	0	0	0	0	0	1	1	0	0	299.137	1	0	#NULL!
Male	0	Malignant neoplasm of bronchus and lung	#NULL!	#NULL!	#NULL!	#NULL!	#NULL!	1	0	0	0	0	0	0	0	0	0	0	0	0	3	0	0	34.9182	1	0	#NULL!
Male	0	Malignant neoplasm of pancreas	#NULL!	11	1	#NULL!	#NULL!	0	1	0	0	0	1	0	0	0	0	0	0	0	4	0	1	#NULL!	0	0	#NULL!
Male	0.0826997	Malignant neoplasm of bladder	#NULL!	1	0	#NULL!	#NULL!	0	0	1	0	1	0	0	0	0	0	0	0	0	4	0	1	3.52258	1	0	#NULL!
Male	12.3701	Malignant neoplasm of oesophagus	6.2	0	0	5216.17	5.23545	1	0	1	0	0	0	0	0	0	0	1	0	0	3	0	1	2.4089	1	0	#NULL!
Male	20.991	Malignant neoplasm of bronchus and lung	#NULL!	0	0	#NULL!	#NULL!	0	1	0	0	0	0	0	0	0	0	0	0	0	3	0	0	24.7782	1	0	#NULL!
Male	12.9764	Malignant neoplasm of prostate	#NULL!	1	0	#NULL!	#NULL!	1	0	0	0	0	0	0	0	0	0	0	0	0	3	0	1	4.54287	1	0	#NULL!
Female	76.4604	Multiple myeloma and malignant plasma cell neoplasms	#NULL!	0	0	#NULL!	#NULL!	1	0	0	0	0	1	0	0	0	0	0	0	0	3	1	0	5.6689	1	0	#NULL!
Male	665.288	Malignant neoplasm of colon	#NULL!	1	0	#NULL!	#NULL!	1	0	0	0	0	1	1	0	0	0	0	0	0	3	0	1	#NULL!	0	0	#NULL!
Female	18.8289	Malignant immunoproliferative diseases	#NULL!	1	0	#NULL!	#NULL!	1	0	0	0	0	1	0	0	0	0	1	0	0	1	1	1	3.73329	1	0	#NULL!
Female	-273.147	Malignant immunoproliferative diseases	#NULL!	1	0	#NULL!	#NULL!	1	0	0	0	0	0	0	0	0	0	1	0	0	4	1	0	#NULL!	0	1	33.6826
Male	-233.645	Malignant neoplasm of prostate	#NULL!	0	0	#NULL!	#NULL!	1	0	0	0	1	0	0	0	1	1	0	0	0	4	0	0	#NULL!	0	0	#NULL!
Male	-31.135	Malignant melanoma of skin	#NULL!	0	0	#NULL!	#NULL!	1	0	0	0	0	0	0	1	0	0	0	0	0	3	0	0	12.9897	1	0	#NULL!
Female	0	Malignant neoplasm of breast	#NULL!	#NULL!	#NULL!	#NULL!	#NULL!	0	0	0	0	0	0	0	0	0	0	0	0	0	4	1	0	22.8658	1	0	#NULL!
Male	61.9992	Malignant neoplasm of prostate	6.8	1	0	#NULL!	#NULL!	0	0	0	0	1	1	0	0	0	0	0	0	0	4	0	1	#NULL!	0	0	#NULL!
Female	0	Malignant immunoproliferative diseases	#NULL!	2	0	#NULL!	#NULL!	1	0	0	0	0	0	0	0	0	0	0	0	0	4	1	0	#NULL!	0	0	#NULL!
Male	36.8937	Malignant neoplasm of bladder	#NULL!	1	0	#NULL!	#NULL!	1	0	0	0	1	1	0	0	1	0	0	0	0	4	0	0	#NULL!	0	0	#NULL!
Female	0	Malignant neoplasm of oesophagus	5.4	6	1	7509.51	3.68176	0	0	0	0	0	0	0	0	0	0	0	1	0	3	1	1	#NULL!	0	0	#NULL!
Female	-114.631	Malignant neoplasm of colon	#NULL!	1	0	18469.4	21.9799	1	0	0	0	0	0	0	0	0	0	0	0	0	4	1	0	#NULL!	0	1	17.9533
Female	366.055	Malignant neoplasm of colon	#NULL!	0	0	#NULL!	#NULL!	0	0	0	0	0	0	0	0	0	0	0	0	0	4	1	0	#NULL!	0	0	#NULL!
Female	-613.953	Malignant neoplasm of breast	#NULL!	1	0	#NULL!	#NULL!	0	0	0	0	0	0	0	0	0	0	0	1	0	1	1	0	#NULL!	0	0	#NULL!
Male	112.294	Malignant neoplasm of bronchus and lung	#NULL!	#NULL!	#NULL!	#NULL!	#NULL!	1	0	1	0	0	0	0	0	0	0	0	0	0	4	0	1	#NULL!	0	0	#NULL!
Male	-704.71	Malignant neoplasm of rectum	11.6	#NULL!	#NULL!	#NULL!	#NULL!	0	0	0	0	0	0	0	0	0	0	0	0	0	0	0	0	#NULL!	0	1	915.094
Female	-77.0379	Malignant neoplasm of stomach	6.4	0	0	30625.3	22.0092	0	0	0	0	0	0	0	0	0	0	0	0	0	2	1	0	#NULL!	0	1	41.8808
Male	-495.355	Malignant neoplasm of colon	#NULL!	#NULL!	#NULL!	#NULL!	#NULL!	1	0	0	0	0	0	0	0	0	0	0	0	0	3	0	1	#NULL!	0	0	#NULL!
Female	37.6085	Malignant neoplasm of bronchus and lung	#NULL!	0	0	#NULL!	#NULL!	0	1	0	0	0	0	0	0	0	0	0	0	0	1	1	1	16.1659	1	0	#NULL!
Male	0	Secondary malignant neoplasm of respiratory and digestive organs	#NULL!	2	0	#NULL!	#NULL!	1	0	0	0	0	0	0	0	1	0	0	0	0	1	0	1	#NULL!	0	0	#NULL!
Female	0	Malignant neoplasm of breast	#NULL!	1	0	#NULL!	#NULL!	0	0	0	0	0	0	0	0	1	0	1	0	0	4	1	0	#NULL!	0	0	#NULL!
Female	333.881	Malignant neoplasm of breast	#NULL!	1	0	#NULL!	#NULL!	1	0	0	0	0	0	0	0	1	0	1	0	0	4	1	1	#NULL!	0	0	#NULL!
Female	0	Malignant neoplasm of bronchus and lung	7.8	3	0	16729.5	15.8669	1	0	0	0	0	1	0	0	0	0	0	0	0	2	1	0	146.362	1	1	16.4878
Male	-367.531	Malignant neoplasm of bronchus and lung	13.6	#NULL!	#NULL!	#NULL!	#NULL!	0	0	0	0	0	0	0	0	0	0	0	0	1	2	0	0	#NULL!	0	0	#NULL!
Female	0	Malignant neoplasm of colon	#NULL!	1	0	18479.5	12.1037	1	0	0	0	0	0	0	0	0	0	0	0	0	3	1	0	#NULL!	0	0	#NULL!
Female	-58.1335	Malignant neoplasm of kidney, except renal pelvis	#NULL!	1	0	3747.15	3.61215	1	0	0	1	1	0	0	0	0	0	0	0	0	4	1	0	#NULL!	0	0	#NULL!
Female	0.121942	censored	5.5	2	0	16377.9	12.7388	0	0	0	0	0	0	0	0	0	0	0	0	0	3	1	0	#NULL!	0	0	#NULL!
Female	473.553	Malignant neoplasm of bronchus and lung	#NULL!	0	0	#NULL!	#NULL!	1	0	0	0	0	0	0	1	0	0	1	0	0	4	1	0	#NULL!	0	0	#NULL!
Female	0	Secondary and unspecified malignant neoplasm of lymph nodes	#NULL!	3	0	#NULL!	#NULL!	1	0	0	0	1	0	0	0	1	0	0	0	0	3	1	1	#NULL!	0	1	21.4524
Female	651.571	Malignant neoplasm of rectum	6.6	4	1	#NULL!	#NULL!	1	1	0	0	0	1	0	0	0	0	0	0	0	3	1	1	#NULL!	0	0	#NULL!
Female	-18.0334	Malignant neoplasm of ovary	#NULL!	8	1	#NULL!	#NULL!	0	0	0	0	0	0	0	0	0	0	1	0	1	2	1	1	5.47366	1	0	#NULL!
Female	30.7583	censored	#NULL!	0	0	#NULL!	#NULL!	0	0	0	0	0	0	0	0	0	0	0	0	0	2	1	1	#NULL!	0	0	#NULL!
Female	19.8162	Secondary malignant neoplasm of respiratory and digestive organs	#NULL!	1	0	#NULL!	#NULL!	0	0	0	0	0	0	0	0	0	0	0	0	0	1	1	1	#NULL!	0	0	#NULL!
Male	0	Malignant neoplasm of rectum	#NULL!	1	0	#NULL!	#NULL!	0	0	0	0	0	0	0	0	0	0	0	0	0	3	0	0	4.10645	1	0	#NULL!
Male	438.47	Malignant neoplasm of colon	#NULL!	3	0	#NULL!	#NULL!	1	0	0	0	0	1	0	0	0	0	1	0	0	4	0	1	#NULL!	0	0	#NULL!
Male	-4.68179	Malignant neoplasm of bladder	6	1	0	#NULL!	#NULL!	1	0	0	0	0	0	0	1	0	0	0	0	0	4	0	0	#NULL!	0	0	#NULL!
Male	0	Secondary malignant neoplasm of other and unspecified sites	#NULL!	1	0	#NULL!	#NULL!	0	0	1	0	0	1	0	0	0	0	0	0	0	2	0	0	#NULL!	0	0	#NULL!
Male	-17.2928	Malignant neoplasm of bronchus and lung	#NULL!	1	0	#NULL!	#NULL!	1	1	0	0	0	0	0	0	0	0	1	0	0	3	0	0	7.62132	1	0	#NULL!
Male	104.723	Secondary malignant neoplasm of other and unspecified sites	#NULL!	3	0	#NULL!	#NULL!	0	0	0	0	0	0	0	1	0	0	1	0	0	2	0	1	#NULL!	0	0	#NULL!
Female	457.742	Carcinoma in situ of other and unspecified sites	#NULL!	#NULL!	#NULL!	#NULL!	#NULL!	0	0	0	0	1	0	0	0	0	0	1	0	0	4	1	0	#NULL!	0	0	#NULL!
Female	0	Secondary malignant neoplasm of other and unspecified sites	#NULL!	2	0	#NULL!	#NULL!	1	0	0	0	0	0	0	0	0	0	1	0	0	4	1	1	#NULL!	0	0	#NULL!
Male	0	Carcinoma in situ of other and unspecified sites	#NULL!	1	0	#NULL!	#NULL!	0	0	0	0	0	0	0	0	0	0	0	0	0	1	0	0	#NULL!	0	0	#NULL!
Male	0	Malignant neoplasm of bronchus and lung	#NULL!	1	0	#NULL!	#NULL!	0	0	0	1	0	0	0	0	0	0	0	0	0	3	0	0	#NULL!	0	0	#NULL!
Male	-163.821	Malignant neoplasm of colon	#NULL!	3	0	#NULL!	#NULL!	1	0	1	0	0	1	1	0	0	0	1	0	0	3	0	0	13.7794	1	0	#NULL!
Male	0	Malignant neoplasm of colon	#NULL!	0	0	#NULL!	#NULL!	0	0	0	0	0	0	0	0	0	0	0	0	0	2	0	1	#NULL!	0	0	#NULL!
Male	-411.356	Malignant neoplasm of prostate	#NULL!	1	0	#NULL!	#NULL!	1	0	1	1	0	0	0	0	0	0	0	0	0	4	0	0	#NULL!	0	0	#NULL!
Male	81.7194	Malignant neoplasm of base of tongue	#NULL!	2	0	#NULL!	#NULL!	0	0	0	0	0	0	0	0	0	0	0	0	0	3	0	1	3.95101	1	0	#NULL!
Male	564.103	Malignant neoplasm of bronchus and lung	#NULL!	0	0	#NULL!	#NULL!	0	1	0	0	0	0	0	0	0	0	0	0	0	0	0	1	6.46232	1	0	#NULL!
Female	4.45281	Malignant neoplasm of bronchus and lung	6.2	1	0	#NULL!	#NULL!	0	0	0	0	0	0	0	0	0	0	0	0	0	0	1	0	10.9514	1	0	#NULL!
Male	-686.681	Malignant neoplasm of bladder	#NULL!	1	0	#NULL!	#NULL!	0	0	0	0	0	0	1	0	0	0	0	0	0	4	0	0	#NULL!	0	0	#NULL!
Female	-21.0463	Malignant neoplasm of pancreas	#NULL!	2	0	#NULL!	#NULL!	1	0	0	0	0	1	0	0	0	0	1	0	0	3	1	0	4.77477	1	0	#NULL!
Female	0	Malignant neoplasm of bronchus and lung	#NULL!	2	0	#NULL!	#NULL!	1	0	0	0	0	0	0	0	0	0	1	0	0	2	1	1	#NULL!	0	0	#NULL!
Female	-266.647	Malignant neoplasm of bronchus and lung	#NULL!	1	0	#NULL!	#NULL!	1	0	0	0	0	1	1	0	0	0	0	0	0	3	1	0	#NULL!	0	1	16.2588
Male	-72.0515	Carcinoma in situ of other and unspecified sites	#NULL!	1	0	#NULL!	#NULL!	1	0	0	0	0	0	0	0	0	0	0	0	0	2	0	0	#NULL!	0	0	#NULL!
Female	40.9734	Carcinoma in situ of other and unspecified sites	#NULL!	1	0	#NULL!	#NULL!	1	0	0	0	0	0	1	0	0	0	1	0	0	3	1	0	#NULL!	0	0	#NULL!
Female	608.486	Malignant neoplasm of bronchus and lung	#NULL!	2	0	#NULL!	#NULL!	1	0	0	0	0	0	0	0	0	0	0	0	0	2	1	1	4.09614	1	0	#NULL!
Male	0	Malignant neoplasm of bronchus and lung	#NULL!	9	1	#NULL!	#NULL!	1	0	0	0	0	0	0	0	0	0	0	0	0	4	0	0	5.60005	1	0	#NULL!
Female	467.708	Secondary malignant neoplasm of other and unspecified sites	#NULL!	#NULL!	#NULL!	#NULL!	#NULL!	1	0	0	0	0	1	0	0	0	0	0	0	0	2	1	1	19.351	1	0	#NULL!
Male	0	Secondary malignant neoplasm of respiratory and digestive organs	#NULL!	1	0	#NULL!	#NULL!	0	0	0	0	0	1	0	0	0	0	1	0	0	2	0	0	34.8148	1	0	#NULL!
Female	336.32	Malignant neoplasm of bladder	#NULL!	0	0	#NULL!	#NULL!	1	1	0	0	0	0	0	0	0	0	0	0	0	3	1	0	#NULL!	0	0	#NULL!
Female	130.793	Malignant neoplasm of bronchus and lung	#NULL!	0	0	#NULL!	#NULL!	0	0	0	0	0	0	0	0	0	0	1	0	0	4	1	0	#NULL!	0	0	#NULL!
Female	637.949	Secondary malignant neoplasm of other and unspecified sites	#NULL!	0	0	#NULL!	#NULL!	0	1	0	0	0	0	0	0	0	0	0	0	0	1	1	1	1.65043	1	0	#NULL!
Male	0	Malignant neoplasm of oesophagus	#NULL!	1	0	#NULL!	#NULL!	0	0	0	0	0	0	0	0	0	0	0	0	0	2	0	0	#NULL!	0	0	#NULL!
Male	-346.789	Secondary malignant neoplasm of respiratory and digestive organs	#NULL!	0	0	#NULL!	#NULL!	0	0	0	0	0	0	0	0	0	0	0	0	0	3	0	0	#NULL!	0	0	#NULL!
Male	20.9509	Malignant neoplasm of pancreas	#NULL!	1	0	4311.52	3.85311	1	0	0	0	0	0	0	0	0	1	1	0	0	2	0	0	#NULL!	0	0	#NULL!
Male	-680.985	Malignant neoplasm of colon	#NULL!	1	0	#NULL!	#NULL!	1	0	0	0	0	1	0	0	0	0	0	0	0	3	0	0	#NULL!	0	0	#NULL!
Male	-15.8619	Malignant neoplasm of bronchus and lung	5.8	1	0	#NULL!	#NULL!	1	0	0	0	0	1	0	0	0	0	0	0	0	4	0	0	#NULL!	0	0	#NULL!
Male	392.374	Malignant neoplasm of colon	5.2	1	0	30871.7	18.95	1	0	1	0	0	1	0	0	1	0	0	0	0	2	0	0	#NULL!	0	1	27.2932
Male	0	censored	#NULL!	0	0	#NULL!	#NULL!	0	0	0	0	0	0	0	0	0	0	0	0	0	0	0	0	#NULL!	0	0	#NULL!
Female	0	Malignant neoplasm of bronchus and lung	#NULL!	1	0	#NULL!	#NULL!	1	0	1	0	0	0	0	0	0	0	0	0	0	3	1	1	1.80875	1	0	#NULL!
Female	627.96	Malignant neoplasm of colon	#NULL!	1	0	#NULL!	#NULL!	0	0	0	0	0	0	0	0	0	0	0	0	0	3	1	1	#NULL!	0	0	#NULL!
Female	713.816	Malignant neoplasm of larynx	#NULL!	0	0	#NULL!	#NULL!	1	0	0	0	1	0	0	0	0	0	0	0	0	4	1	0	#NULL!	0	0	#NULL!
Male	-18.3089	Malignant neoplasm of rectum	#NULL!	3	0	#NULL!	#NULL!	1	0	0	0	0	0	0	0	0	0	0	0	0	2	0	0	160.982	1	0	#NULL!
Female	-527.382	Carcinoma in situ of other and unspecified sites	#NULL!	#NULL!	#NULL!	#NULL!	#NULL!	1	0	0	0	0	0	0	0	0	0	1	0	0	4	1	0	10.6821	1	0	#NULL!
Female	-610.607	Malignant neoplasm of bronchus and lung	#NULL!	1	0	#NULL!	#NULL!	1	0	0	0	0	0	0	0	0	0	0	0	0	4	1	0	#NULL!	0	0	#NULL!
Female	26.5274	Malignant neoplasm of bronchus and lung	#NULL!	0	0	#NULL!	#NULL!	0	0	0	0	0	0	0	0	0	0	0	0	0	2	1	0	#NULL!	0	0	#NULL!
Male	50.9189	censored	#NULL!	3	0	#NULL!	#NULL!	0	0	0	0	0	1	0	0	0	0	0	0	0	3	0	0	#NULL!	0	0	#NULL!
Male	295.988	censored	#NULL!	8	1	#NULL!	#NULL!	0	0	0	0	0	0	0	0	0	0	0	0	0	3	0	0	#NULL!	0	0	#NULL!
Male	0	Malignant neoplasm of bronchus and lung	#NULL!	0	0	#NULL!	#NULL!	1	1	1	0	0	0	0	0	0	0	0	0	0	3	0	0	10.9373	1	0	#NULL!
Female	0	Secondary malignant neoplasm of respiratory and digestive organs	#NULL!	0	0	#NULL!	#NULL!	1	0	1	1	0	1	0	0	0	0	0	0	0	3	1	0	1.68827	1	0	#NULL!
Female	-588.976	Malignant neoplasm of kidney, except renal pelvis	#NULL!	1	0	#NULL!	#NULL!	1	0	0	0	1	0	0	0	0	1	0	0	0	4	1	0	#NULL!	0	0	#NULL!
Female	9.64249	Malignant neoplasm of pancreas	#NULL!	3	0	#NULL!	#NULL!	1	0	0	0	0	1	0	0	0	0	1	0	0	4	1	1	#NULL!	0	0	#NULL!
Male	0	Multiple myeloma and malignant plasma cell neoplasms	5.4	1	0	#NULL!	#NULL!	0	0	0	0	1	0	0	0	0	1	0	0	0	3	0	0	#NULL!	0	0	#NULL!
Female	-113.056	Malignant neoplasm of bronchus and lung	#NULL!	0	0	#NULL!	#NULL!	1	0	0	0	0	0	0	0	0	0	1	0	0	4	1	1	4.06585	1	0	#NULL!
Male	0	Malignant neoplasm of bronchus and lung	#NULL!	2	0	#NULL!	#NULL!	1	0	1	0	0	1	1	0	0	1	1	0	0	4	0	0	#NULL!	0	0	#NULL!
Female	-517.99	Secondary malignant neoplasm of other and unspecified sites	#NULL!	#NULL!	#NULL!	#NULL!	#NULL!	1	0	0	0	0	1	0	0	0	0	0	0	0	2	1	1	#NULL!	0	0	#NULL!
Male	-490.638	Malignant neoplasm of bronchus and lung	#NULL!	#NULL!	#NULL!	#NULL!	#NULL!	0	0	0	0	0	0	0	0	0	0	1	0	0	4	0	1	#NULL!	0	0	#NULL!
Male	0	Malignant immunoproliferative diseases	#NULL!	0	0	#NULL!	#NULL!	1	0	0	0	0	0	0	0	0	0	0	0	0	4	0	1	#NULL!	0	0	#NULL!
Female	194.455	Malignant neoplasm of rectosigmoid junction	#NULL!	0	0	#NULL!	#NULL!	1	0	0	0	0	0	0	0	1	0	0	0	0	3	1	0	#NULL!	0	0	#NULL!
Female	8.0629	Malignant immunoproliferative diseases	#NULL!	1	0	#NULL!	#NULL!	1	0	0	0	0	0	0	0	0	0	0	0	0	4	1	0	#NULL!	0	0	#NULL!
Male	-198.267	Malignant neoplasm of prostate	#NULL!	1	0	#NULL!	#NULL!	1	0	1	0	1	1	0	0	0	0	1	0	0	3	0	1	4.20349	1	1	34.0357
Male	641.033	Malignant neoplasm of stomach	5.4	3	0	#NULL!	#NULL!	1	0	1	0	0	1	1	0	0	0	1	0	0	2	0	1	#NULL!	0	0	#NULL!
Female	-226.99	Secondary and unspecified malignant neoplasm of lymph nodes	#NULL!	1	0	#NULL!	#NULL!	0	0	0	0	0	0	0	0	0	0	0	0	0	3	1	0	#NULL!	0	1	34.7895
Male	45.5807	Malignant neoplasm of pancreas	#NULL!	0	0	#NULL!	#NULL!	1	0	0	0	0	1	0	0	1	0	0	0	0	3	0	0	#NULL!	0	0	#NULL!
Male	194.509	Malignant neoplasm without specification of site	#NULL!	2	0	#NULL!	#NULL!	1	0	0	0	0	0	0	0	0	0	0	1	0	3	0	1	#NULL!	0	0	#NULL!
Male	-31.1348	Malignant neoplasm of prostate	#NULL!	1	0	#NULL!	#NULL!	0	0	0	0	0	1	0	0	0	0	0	0	0	4	0	0	8.71593	1	0	#NULL!
Female	-563.338	Malignant neoplasm of colon	#NULL!	3	0	#NULL!	#NULL!	1	0	0	1	1	1	0	0	1	0	0	0	0	2	1	0	#NULL!	0	0	#NULL!
Female	2.71493	Malignant neoplasm of bronchus and lung	5.5	3	0	#NULL!	#NULL!	0	0	1	0	0	0	0	0	0	0	0	0	0	2	1	1	#NULL!	0	0	#NULL!
Male	660.558	censored	5.1	1	0	#NULL!	#NULL!	0	0	0	0	1	0	0	0	0	0	0	0	0	3	0	0	#NULL!	0	0	#NULL!
Male	0	Malignant neoplasm of prostate	7.1	3	0	#NULL!	#NULL!	0	0	0	0	0	0	0	0	0	0	0	0	0	4	0	1	8.70241	1	1	23.3536
Female	-639.45	Malignant neoplasm of kidney, except renal pelvis	#NULL!	#NULL!	#NULL!	#NULL!	#NULL!	1	0	0	0	1	0	0	0	0	0	1	0	0	4	1	0	#NULL!	0	0	#NULL!
Female	0	Malignant neoplasm of bronchus and lung	#NULL!	3	0	#NULL!	#NULL!	0	0	0	0	0	0	0	0	0	0	0	0	0	0	1	1	#NULL!	0	0	#NULL!
Male	-73.7675	Malignant neoplasm of bronchus and lung	#NULL!	0	0	#NULL!	#NULL!	1	0	1	1	0	1	0	0	0	0	0	0	0	3	0	0	#NULL!	0	0	#NULL!
Male	-43.0529	Carcinoma in situ of other and unspecified sites	6.4	1	0	#NULL!	3.6709	1	0	0	0	0	0	0	0	0	0	1	0	0	4	0	1	#NULL!	0	0	#NULL!
Male	2.73064	Malignant neoplasm of bronchus and lung	#NULL!	0	0	#NULL!	#NULL!	1	0	0	0	0	0	0	0	0	0	0	0	0	2	0	0	#NULL!	0	0	#NULL!
Male	728.935	Malignant neoplasm of bladder	8.9	4	1	#NULL!	#NULL!	1	0	0	0	0	1	0	0	0	0	0	0	0	4	0	0	67.7944	1	0	#NULL!
Male	362.016	Malignant neoplasm of rectum	#NULL!	0	0	#NULL!	#NULL!	1	0	0	0	0	0	0	0	0	0	0	0	0	3	0	0	10.0019	1	0	#NULL!
Female	141.647	Malignant neoplasm of bronchus and lung	7.8	0	0	#NULL!	#NULL!	0	0	0	0	0	1	0	0	0	0	0	0	0	0	1	0	#NULL!	0	1	25.9619
Male	-183.73	Secondary malignant neoplasm of respiratory and digestive organs	#NULL!	1	0	#NULL!	#NULL!	0	0	1	0	0	0	0	0	0	0	0	0	0	3	0	0	#NULL!	0	1	371.873
Female	361.639	censored	#NULL!	0	0	#NULL!	#NULL!	1	1	0	0	0	1	0	0	0	0	0	0	0	0	1	0	#NULL!	0	0	#NULL!
Female	-716.764	Secondary malignant neoplasm of respiratory and digestive organs	#NULL!	5	1	#NULL!	#NULL!	1	0	0	0	0	0	0	0	0	0	1	0	0	4	1	0	#NULL!	0	0	#NULL!
Male	23.5023	Malignant neoplasm of kidney, except renal pelvis	#NULL!	1	0	#NULL!	#NULL!	0	0	0	0	0	0	0	0	0	0	0	0	0	2	0	0	7.28501	1	0	#NULL!
Female	0	Malignant neoplasm of bronchus and lung	#NULL!	0	0	#NULL!	#NULL!	0	0	0	0	0	0	0	0	0	0	0	0	0	1	1	0	#NULL!	0	0	#NULL!
Female	-13.2478	Malignant neoplasm of ovary	#NULL!	1	0	6841.84	5.47222	0	0	0	0	1	0	0	0	0	0	0	0	0	4	1	0	#NULL!	0	0	#NULL!
Male	-88.2014	Malignant neoplasm of bladder	#NULL!	#NULL!	#NULL!	#NULL!	#NULL!	1	0	0	0	0	0	0	0	0	0	0	0	0	3	0	0	#NULL!	0	0	#NULL!
Male	489.75	Carcinoma in situ of other and unspecified sites	#NULL!	1	0	#NULL!	#NULL!	1	0	1	0	0	1	0	1	0	0	1	0	0	4	0	0	#NULL!	0	0	#NULL!
Female	0	Secondary malignant neoplasm of respiratory and digestive organs	#NULL!	0	0	11957.1	6.29129	1	0	0	0	0	0	0	0	0	0	0	0	0	4	1	0	#NULL!	0	0	#NULL!
Male	382.392	Malignant neoplasm of liver and intrahepatic bile ducts	#NULL!	2	0	#NULL!	#NULL!	1	0	0	0	0	0	0	0	1	0	0	0	0	3	0	0	#NULL!	0	0	#NULL!
Male	667.846	Malignant melanoma of skin	#NULL!	1	0	16731.8	21.2933	1	0	0	0	0	0	0	0	1	0	0	0	0	2	0	0	172.949	1	0	#NULL!
Male	372.225	Malignant neoplasm of colon	5.4	1	0	20688.3	20.8975	1	0	1	0	0	1	1	0	0	0	1	0	0	2	0	1	5.64301	1	0	#NULL!
Male	0	censored	#NULL!	0	0	#NULL!	#NULL!	0	0	0	0	0	0	0	0	0	0	0	0	0	1	0	0	13.0998	1	0	#NULL!
Male	143.863	Malignant neoplasm of bronchus and lung	#NULL!	0	0	#NULL!	#NULL!	0	1	0	0	0	0	0	0	0	0	0	0	0	0	0	1	7.72392	1	0	#NULL!
Female	652.485	Malignant neoplasm of colon	6.4	0	0	#NULL!	#NULL!	0	0	0	0	0	0	0	0	1	0	0	0	0	1	1	1	#NULL!	0	0	#NULL!
Female	0	Malignant neoplasm of colon	#NULL!	0	0	#NULL!	#NULL!	1	0	1	0	1	1	0	0	0	0	0	0	0	3	1	0	#NULL!	0	0	#NULL!
Male	678.356	censored	#NULL!	2	0	#NULL!	#NULL!	1	0	0	0	0	1	0	0	0	0	0	0	0	4	0	0	#NULL!	0	0	#NULL!
Male	80.5218	Malignant neoplasm of pancreas	#NULL!	1	0	#NULL!	#NULL!	1	0	1	0	0	1	1	0	0	0	1	0	0	2	0	1	#NULL!	0	0	#NULL!
Male	-489.712	Malignant melanoma of skin	#NULL!	1	0	#NULL!	#NULL!	1	0	1	0	0	0	0	0	0	0	1	0	0	4	0	0	#NULL!	0	1	19.8471
Female	0	Secondary malignant neoplasm of other and unspecified sites	#NULL!	1	0	#NULL!	#NULL!	1	0	0	0	0	1	0	0	0	0	0	0	0	4	1	1	#NULL!	0	0	#NULL!
Female	13.7152	Malignant neoplasm of bronchus and lung	#NULL!	1	0	7891.1	7.30475	1	0	0	0	0	0	0	0	0	0	0	0	0	3	1	0	#NULL!	0	0	#NULL!
Male	44.977	Malignant neoplasm of tonsil	#NULL!	0	0	#NULL!	#NULL!	1	0	0	0	0	0	0	0	0	0	1	0	0	1	0	0	#NULL!	0	0	#NULL!
Male	17.1584	Malignant neoplasm of bronchus and lung	7.1	11	1	6953.94	5.53567	1	0	1	1	0	0	1	0	0	0	0	0	0	2	0	1	1.34929	1	0	#NULL!
Male	125.617	Malignant neoplasm of prostate	#NULL!	0	0	#NULL!	#NULL!	1	0	0	0	0	0	1	0	0	0	0	0	0	3	0	0	#NULL!	0	0	#NULL!
Male	0	Malignant neoplasm of liver and intrahepatic bile ducts	10.1	1	0	#NULL!	#NULL!	0	0	0	0	0	0	0	0	0	0	0	0	0	4	0	0	#NULL!	0	0	#NULL!
Female	-18.8386	Malignant neoplasm of cervix uteri	13.1	0	0	#NULL!	#NULL!	1	0	0	0	0	1	0	0	0	0	0	0	0	1	1	0	#NULL!	0	0	#NULL!
Male	0	Secondary malignant neoplasm of other and unspecified sites	#NULL!	8	1	#NULL!	#NULL!	0	0	0	0	0	0	0	0	0	0	0	0	0	3	0	0	#NULL!	0	0	#NULL!
Female	582.73	Malignant neoplasm of ovary	#NULL!	#NULL!	#NULL!	#NULL!	#NULL!	0	0	0	0	0	0	0	0	0	0	1	0	0	3	1	1	#NULL!	0	1	16.1659
Female	116.451	Malignant immunoproliferative diseases	#NULL!	2	0	#NULL!	#NULL!	1	0	1	0	0	0	0	0	0	0	1	0	0	4	1	1	11.5268	1	0	#NULL!
Male	348.844	Secondary and unspecified malignant neoplasm of lymph nodes	#NULL!	11	1	#NULL!	#NULL!	0	0	0	0	0	0	0	0	0	0	1	0	0	4	0	1	#NULL!	0	0	#NULL!
Female	272.148	Malignant neoplasm of bronchus and lung	#NULL!	1	0	4316.72	5.48245	1	0	0	0	1	1	0	0	0	0	1	0	0	3	1	0	5.72259	1	0	#NULL!
Male	45.1227	censored	8.9	1	0	#NULL!	6.50332	1	0	0	0	0	1	0	0	0	0	0	0	0	3	0	1	#NULL!	0	0	#NULL!
Male	-518.434	Malignant neoplasm of other connective and soft tissue	#NULL!	0	0	#NULL!	#NULL!	0	0	0	0	0	0	0	0	0	0	0	1	1	1	0	0	#NULL!	0	0	#NULL!
Male	704.721	Malignant neoplasm of rectum	#NULL!	1	0	#NULL!	#NULL!	0	0	0	0	0	0	0	0	0	0	0	0	0	2	0	0	#NULL!	0	1	228.922
Female	124.068	Malignant neoplasm of breast	#NULL!	#NULL!	#NULL!	#NULL!	#NULL!	0	0	0	0	0	0	0	0	0	0	0	0	0	1	1	0	3.59904	1	0	#NULL!
Male	-73.9313	Malignant neoplasm of prostate	#NULL!	#NULL!	#NULL!	#NULL!	#NULL!	0	0	0	0	0	0	1	0	0	0	0	0	0	2	0	0	40.6321	1	0	#NULL!
Male	61.9605	Secondary malignant neoplasm of other and unspecified sites	#NULL!	3	0	#NULL!	#NULL!	0	0	0	0	0	1	0	0	1	0	0	0	0	3	0	0	#NULL!	0	0	#NULL!
Female	36.8888	Malignant neoplasm of retroperitoneum and peritoneum	8.5	1	0	#NULL!	#NULL!	1	1	0	1	1	0	1	0	0	0	0	0	0	2	1	1	3.64608	1	0	#NULL!
Male	203.582	Malignant neoplasm of oesophagus	#NULL!	8	1	#NULL!	#NULL!	0	0	0	0	0	0	0	0	0	0	0	0	0	1	0	1	#NULL!	0	1	16.2934
Female	208.954	Malignant neoplasm of ovary	#NULL!	2	0	#NULL!	#NULL!	1	0	0	0	0	1	0	0	0	0	1	0	0	2	1	0	#NULL!	0	0	#NULL!
Female	50.3622	Malignant immunoproliferative diseases	#NULL!	0	0	#NULL!	#NULL!	0	0	0	0	0	0	0	0	0	0	0	0	0	0	1	0	#NULL!	0	0	#NULL!
Female	416.405	censored	#NULL!	1	0	#NULL!	#NULL!	0	0	0	0	0	0	0	0	0	0	0	0	0	3	1	0	3.20257	1	0	#NULL!
Female	-57.6633	Secondary malignant neoplasm of other and unspecified sites	#NULL!	1	0	#NULL!	#NULL!	0	0	0	0	0	0	0	0	0	0	0	0	0	2	1	0	#NULL!	0	0	#NULL!
Female	6.075	Malignant neoplasm of bronchus and lung	6.1	1	0	#NULL!	#NULL!	0	0	0	0	0	0	0	0	0	0	0	0	0	4	1	0	#NULL!	0	0	#NULL!
Female	-226.792	Secondary malignant neoplasm of respiratory and digestive organs	6.8	1	0	#NULL!	#NULL!	0	0	0	0	0	0	0	0	0	0	0	0	0	4	1	1	#NULL!	0	0	#NULL!
Male	-11.6364	censored	#NULL!	2	0	#NULL!	#NULL!	1	0	0	0	0	0	0	0	1	0	1	0	0	4	0	0	#NULL!	0	0	#NULL!
Female	3.55621	Secondary malignant neoplasm of other and unspecified sites	#NULL!	8	1	#NULL!	#NULL!	0	0	0	0	0	0	0	0	0	0	0	0	0	1	1	0	#NULL!	0	0	#NULL!
Female	473.748	Secondary malignant neoplasm of other and unspecified sites	#NULL!	1	0	#NULL!	#NULL!	0	1	0	0	0	0	0	0	1	0	0	0	0	2	1	1	#NULL!	0	0	#NULL!
Male	295.182	Malignant neoplasm of bladder	4.8	#NULL!	#NULL!	#NULL!	#NULL!	0	0	0	0	0	0	0	0	1	0	0	0	0	4	0	0	#NULL!	0	0	#NULL!
Female	0	Multiple myeloma and malignant plasma cell neoplasms	#NULL!	1	0	12867.3	#NULL!	0	0	0	0	0	0	0	0	0	0	1	0	0	3	1	0	#NULL!	0	0	#NULL!
Male	41.529	Malignant neoplasm of prostate	#NULL!	2	0	#NULL!	#NULL!	1	0	0	0	0	0	0	0	0	0	1	0	0	3	0	0	#NULL!	0	0	#NULL!
Female	-395.72	Malignant neoplasm of bronchus and lung	#NULL!	1	0	#NULL!	#NULL!	1	0	0	0	0	0	0	0	0	0	0	0	0	3	1	0	#NULL!	0	0	#NULL!
Female	673.382	censored	#NULL!	1	0	#NULL!	#NULL!	1	1	0	1	0	0	0	0	0	0	0	0	0	1	1	1	20.8677	1	0	#NULL!
Female	0	Malignant neoplasm of bronchus and lung	#NULL!	0	0	#NULL!	#NULL!	1	1	1	0	0	0	0	0	0	0	0	0	0	4	1	1	33.6826	1	0	#NULL!
Male	0	Secondary malignant neoplasm of other and unspecified sites	#NULL!	10	1	#NULL!	#NULL!	1	0	0	0	0	1	0	0	0	0	1	0	0	1	0	0	18.165	1	0	#NULL!
Male	144.897	censored	#NULL!	0	0	#NULL!	#NULL!	1	0	1	1	0	0	0	0	0	0	1	0	0	2	0	1	#NULL!	0	0	#NULL!
Male	187.243	Malignant neoplasm of prostate	#NULL!	0	0	#NULL!	#NULL!	0	0	0	0	0	0	0	0	0	0	0	0	0	2	0	0	#NULL!	0	0	#NULL!
Male	5.41127	Malignant neoplasm of bladder	#NULL!	1	0	#NULL!	#NULL!	1	0	1	0	0	0	0	0	0	0	0	0	0	4	0	0	#NULL!	0	0	#NULL!
Male	410.29	Malignant neoplasm of stomach	#NULL!	6	1	#NULL!	#NULL!	1	0	0	0	0	0	0	1	0	0	0	0	0	2	0	1	0.350339	1	0	#NULL!
Male	0	Malignant neoplasm of stomach	#NULL!	2	0	#NULL!	#NULL!	0	0	0	0	0	0	0	0	0	0	0	0	0	2	0	0	26.0443	1	0	#NULL!
Female	81.5455	Secondary malignant neoplasm of respiratory and digestive organs	#NULL!	0	0	20748.4	#NULL!	1	0	0	0	0	0	0	0	0	0	0	0	0	4	1	0	3.11426	1	0	#NULL!
Male	0	Malignant neoplasm of larynx	#NULL!	11	1	#NULL!	#NULL!	1	0	0	0	0	1	0	0	0	0	0	0	0	2	0	0	#NULL!	0	0	#NULL!
Male	34.1218	Malignant neoplasm of kidney, except renal pelvis	#NULL!	0	0	#NULL!	#NULL!	1	0	1	0	0	0	1	0	0	1	1	0	0	4	0	0	21.5601	1	1	17.1174
Female	38.3672	Malignant neoplasm of ovary	#NULL!	0	0	#NULL!	#NULL!	0	0	0	0	0	1	1	1	0	0	0	0	0	3	1	1	20.8991	1	1	15.1465
Male	74.7852	Malignant neoplasm without specification of site	8.3	6	1	#NULL!	#NULL!	0	0	0	0	0	0	0	0	0	0	0	0	0	2	0	1	#NULL!	0	0	#NULL!
Male	-113.851	Malignant neoplasm of bladder	#NULL!	1	0	#NULL!	#NULL!	1	0	1	0	0	0	0	0	0	1	0	0	0	2	0	0	#NULL!	0	0	#NULL!
Female	-31.3481	Carcinoma in situ of other and unspecified sites	#NULL!	3	0	#NULL!	#NULL!	1	0	0	0	0	0	0	0	0	0	0	0	0	2	1	0	#NULL!	0	0	#NULL!
Male	89.0509	Malignant neoplasm of colon	#NULL!	2	0	#NULL!	#NULL!	1	0	0	0	0	0	0	0	0	0	0	0	0	4	0	1	#NULL!	0	0	#NULL!
Female	-58.3588	Malignant neoplasm of bronchus and lung	#NULL!	1	0	#NULL!	#NULL!	1	0	0	1	0	1	0	0	0	0	1	0	0	4	1	0	#NULL!	0	1	172.949
Female	-2.45466	Malignant neoplasm of stomach	#NULL!	0	0	#NULL!	#NULL!	1	1	0	0	0	0	0	0	1	0	0	0	0	3	1	0	3.90366	1	0	#NULL!
Female	100.836	censored	#NULL!	1	0	4033.06	4.04399	0	0	0	0	0	1	0	0	0	0	0	0	0	3	1	0	#NULL!	0	0	#NULL!
Male	-53.8078	Malignant neoplasm of rectum	11.4	3	0	#NULL!	#NULL!	1	0	0	0	0	1	0	0	0	0	0	0	0	2	0	0	#NULL!	0	0	#NULL!
Female	0	censored	#NULL!	#NULL!	#NULL!	#NULL!	#NULL!	1	0	0	0	0	0	0	0	0	0	0	0	0	3	1	0	#NULL!	0	0	#NULL!
Female	-124.72	Malignant neoplasm of colon	#NULL!	0	0	#NULL!	#NULL!	0	0	0	1	0	1	0	0	0	0	0	0	0	4	1	0	#NULL!	0	0	#NULL!
Male	155.794	Malignant immunoproliferative diseases	#NULL!	0	0	#NULL!	#NULL!	0	0	0	0	0	0	0	0	0	0	0	0	0	1	0	0	#NULL!	0	0	#NULL!
Female	650.512	Malignant neoplasm of rectum	#NULL!	3	0	15689	15.0243	0	0	0	0	1	0	0	0	0	0	0	0	0	3	1	0	10.2423	1	1	24.7782
Male	-516.826	Secondary malignant neoplasm of respiratory and digestive organs	#NULL!	#NULL!	#NULL!	#NULL!	#NULL!	0	0	0	1	0	1	0	0	0	0	0	0	0	3	0	0	13.7766	1	0	#NULL!
Male	0	Malignant neoplasm of bronchus and lung	#NULL!	1	0	#NULL!	#NULL!	0	0	0	0	0	0	1	0	0	0	0	0	0	4	0	0	#NULL!	0	0	#NULL!
Female	217.333	Malignant neoplasm of breast	#NULL!	1	0	#NULL!	#NULL!	1	0	0	1	0	0	1	0	0	0	0	0	0	4	1	0	7.77878	1	0	#NULL!
Male	538.794	Malignant neoplasm of prostate	7.5	0	0	21166.6	21.7238	1	0	0	0	0	1	0	0	1	0	1	0	0	3	0	1	1.68349	1	1	22.7682
Male	-482.395	Malignant neoplasm of liver and intrahepatic bile ducts	4.4	1	0	#NULL!	#NULL!	0	0	0	0	0	0	0	0	0	0	0	0	0	3	0	1	#NULL!	0	0	#NULL!
Male	215.287	Malignant neoplasm of oesophagus	#NULL!	0	0	#NULL!	#NULL!	1	0	1	0	0	1	0	0	0	0	0	0	0	3	0	0	#NULL!	0	0	#NULL!
Female	301.501	Malignant neoplasm of bladder	#NULL!	#NULL!	#NULL!	#NULL!	#NULL!	0	0	0	0	0	1	0	0	0	0	0	0	0	3	1	0	61.4555	1	0	#NULL!
Female	58.6387	Malignant neoplasm of breast	#NULL!	#NULL!	#NULL!	#NULL!	#NULL!	1	0	0	0	0	0	0	0	0	0	0	0	0	3	1	1	#NULL!	0	0	#NULL!
Male	12.7705	Malignant neoplasm of bronchus and lung	#NULL!	#NULL!	#NULL!	#NULL!	#NULL!	0	0	0	0	0	0	0	0	0	0	0	0	0	4	0	1	#NULL!	0	0	#NULL!
Male	172.787	Malignant neoplasm of prostate	#NULL!	1	0	#NULL!	#NULL!	1	0	0	0	0	0	0	0	0	0	0	0	0	4	0	0	#NULL!	0	1	35.5125
Male	107.286	Malignant neoplasm of bronchus and lung	#NULL!	2	0	#NULL!	#NULL!	0	1	0	0	0	0	0	0	0	0	0	0	0	2	0	1	#NULL!	0	0	#NULL!
Female	67.5502	Secondary malignant neoplasm of respiratory and digestive organs	#NULL!	1	0	#NULL!	#NULL!	0	0	0	0	0	1	0	0	0	0	0	0	0	1	1	1	#NULL!	0	0	#NULL!
Male	90.672	Malignant neoplasm of bronchus and lung	#NULL!	3	0	#NULL!	#NULL!	0	0	0	0	0	0	0	0	0	0	0	0	0	3	0	1	17.9533	1	0	#NULL!
Male	26.9702	Secondary malignant neoplasm of respiratory and digestive organs	#NULL!	0	0	7852.87	10.3864	0	0	1	0	0	0	1	0	0	0	0	0	0	1	0	0	65.4916	1	0	#NULL!
Female	563.196	censored	#NULL!	1	0	#NULL!	#NULL!	1	0	0	0	0	1	0	0	0	0	0	0	0	4	1	1	#NULL!	0	0	#NULL!
Female	0	Carcinoma in situ of other and unspecified sites	#NULL!	0	0	#NULL!	#NULL!	1	0	0	0	0	0	0	0	0	0	0	0	0	4	1	0	#NULL!	0	0	#NULL!
Female	-57.9893	Malignant neoplasm of colon	#NULL!	1	0	#NULL!	#NULL!	1	0	0	0	0	1	0	0	0	0	0	0	0	3	1	0	4.40919	1	1	299.137
Male	401.685	censored	#NULL!	0	0	#NULL!	#NULL!	1	0	0	0	0	1	0	0	0	0	0	0	0	1	0	0	3.56526	1	0	#NULL!
Female	0	Malignant neoplasm of breast	#NULL!	0	0	#NULL!	#NULL!	1	0	0	0	0	1	0	0	0	0	1	0	0	4	1	0	#NULL!	0	0	#NULL!
Male	-108.071	Malignant neoplasm of bronchus and lung	#NULL!	1	0	18370.3	3.0754	1	0	0	0	0	0	0	0	0	0	0	0	1	3	0	0	142.44	1	0	#NULL!
Female	142.695	Secondary malignant neoplasm of other and unspecified sites	#NULL!	3	0	#NULL!	#NULL!	1	0	0	0	0	0	0	0	0	0	0	0	0	3	1	1	4.5768	1	0	#NULL!
Female	-146.773	Malignant neoplasm of bronchus and lung	#NULL!	1	0	4015.93	3.55105	0	0	0	0	0	0	0	0	0	0	0	0	0	4	1	0	3.8725	1	0	#NULL!
Male	-29.6412	Malignant neoplasm of oesophagus	6.2	1	0	7826.7	6.95804	1	0	0	0	0	0	0	0	0	0	0	0	0	4	0	1	#NULL!	0	0	#NULL!
Male	367.302	censored	#NULL!	1	0	#NULL!	#NULL!	0	0	0	0	1	0	0	0	0	0	0	0	0	3	0	0	#NULL!	0	0	#NULL!
Male	-335.696	Malignant neoplasm of colon	#NULL!	1	0	#NULL!	#NULL!	0	0	0	0	0	0	0	0	0	0	0	0	0	2	0	0	7.60076	1	0	#NULL!
Female	0	Malignant neoplasm of bronchus and lung	#NULL!	0	0	#NULL!	#NULL!	0	0	0	0	0	0	0	0	0	0	0	0	0	2	1	1	#NULL!	0	0	#NULL!
Female	-12.7963	Malignant neoplasm of kidney, except renal pelvis	#NULL!	8	1	#NULL!	#NULL!	0	0	0	0	0	1	0	0	0	0	0	0	0	0	1	1	#NULL!	0	0	#NULL!
Male	0	censored	7.7	0	0	2181.85	1.75476	1	0	0	0	0	1	0	0	0	0	0	0	0	3	0	0	7.30235	1	0	#NULL!
Female	720.542	Malignant neoplasm of cervix uteri	#NULL!	1	0	#NULL!	#NULL!	0	1	0	0	0	1	0	0	1	0	0	0	0	0	1	1	#NULL!	0	0	#NULL!
Female	613.929	Malignant neoplasm of breast	#NULL!	1	0	#NULL!	#NULL!	0	0	0	0	0	0	0	0	0	0	0	0	1	2	1	0	42.6498	1	0	#NULL!
Female	122.764	Malignant neoplasm of breast	#NULL!	1	0	#NULL!	#NULL!	0	0	0	0	0	0	0	0	0	0	0	0	0	0	1	0	#NULL!	0	0	#NULL!
Male	6.1006	Malignant melanoma of skin	#NULL!	0	0	#NULL!	#NULL!	0	0	0	0	0	0	0	0	0	0	0	0	0	1	0	0	#NULL!	0	0	#NULL!
Male	-704.781	Malignant neoplasm of bladder	#NULL!	2	0	#NULL!	#NULL!	0	0	0	0	0	0	0	1	0	0	1	0	0	4	0	0	23.0071	1	0	#NULL!
Male	10.1476	Malignant neoplasm of bronchus and lung	#NULL!	0	0	#NULL!	#NULL!	1	0	0	0	0	0	0	0	0	0	0	0	1	4	0	0	3.2421	1	0	#NULL!
Female	-9.03142	Secondary malignant neoplasm of respiratory and digestive organs	#NULL!	0	0	#NULL!	#NULL!	1	0	1	0	0	0	0	0	0	0	1	0	0	3	1	0	12.2851	1	0	#NULL!
Male	0	Malignant neoplasm of liver and intrahepatic bile ducts	#NULL!	#NULL!	#NULL!	#NULL!	#NULL!	0	0	0	0	0	0	0	0	0	0	0	0	0	4	0	1	#NULL!	0	0	#NULL!
Female	239.33	Malignant neoplasm of breast	#NULL!	0	0	#NULL!	#NULL!	1	0	1	0	0	0	0	0	0	0	1	0	0	4	1	1	#NULL!	0	0	#NULL!
Female	-509.407	Multiple myeloma and malignant plasma cell neoplasms	#NULL!	3	0	#NULL!	#NULL!	1	0	0	0	0	1	0	0	0	0	1	0	0	3	1	1	#NULL!	0	0	#NULL!
Female	12.634	Malignant neoplasm of pancreas	#NULL!	0	0	#NULL!	#NULL!	0	0	0	0	0	0	0	0	0	0	0	0	0	1	1	0	4.05924	1	0	#NULL!
Female	-35.1523	Malignant neoplasm of bladder	#NULL!	#NULL!	#NULL!	#NULL!	#NULL!	1	0	0	1	1	1	0	0	0	0	0	0	0	3	1	1	3.75311	1	1	34.9182
Male	-496.112	Malignant melanoma of skin	#NULL!	1	0	7735.42	7.49492	1	0	1	0	0	0	0	0	0	0	0	0	0	3	0	1	#NULL!	0	0	#NULL!
Female	173.824	Malignant neoplasm of rectum	#NULL!	0	0	#NULL!	#NULL!	1	0	0	0	0	0	0	0	0	0	0	0	0	3	1	0	8.31554	1	0	#NULL!
Female	-19.237	Secondary malignant neoplasm of respiratory and digestive organs	#NULL!	3	0	#NULL!	#NULL!	1	0	0	0	0	0	0	0	0	0	0	0	0	3	1	0	136.891	1	0	#NULL!
Male	-388.631	Malignant neoplasm of stomach	#NULL!	2	0	#NULL!	#NULL!	1	0	0	0	0	0	0	0	0	0	0	0	0	4	0	1	#NULL!	0	1	16.366
Male	0	Carcinoma in situ of other and unspecified sites	7.2	0	0	#NULL!	#NULL!	0	0	0	0	0	0	0	0	0	0	0	0	0	3	0	1	#NULL!	0	0	#NULL!
Female	0	Malignant neoplasm of kidney, except renal pelvis	#NULL!	0	0	#NULL!	#NULL!	1	0	0	0	1	0	0	0	0	0	0	0	0	4	1	0	#NULL!	0	0	#NULL!
Male	-21.9486	Malignant neoplasm of bronchus and lung	#NULL!	2	0	87347.6	76.8122	0	0	0	0	0	0	0	0	0	0	0	0	0	2	0	0	14.7487	1	1	359.185
Female	-0.0602889	Malignant neoplasm of bladder	#NULL!	#NULL!	#NULL!	#NULL!	#NULL!	0	0	0	0	0	0	0	0	0	0	0	0	0	4	1	0	10.9584	1	0	#NULL!
Male	195.171	Malignant neoplasm of bladder	#NULL!	2	0	#NULL!	#NULL!	1	0	1	0	0	1	0	0	0	0	0	0	0	3	0	0	25.7431	1	0	#NULL!
Male	723.33	Secondary malignant neoplasm of other and unspecified sites	10.5	9	1	#NULL!	#NULL!	0	1	0	0	0	1	0	0	0	0	0	0	0	2	0	0	#NULL!	0	0	#NULL!
Male	53.6115	Secondary malignant neoplasm of other and unspecified sites	#NULL!	8	1	#NULL!	#NULL!	0	1	0	0	0	0	0	0	0	0	0	0	0	2	0	0	#NULL!	0	0	#NULL!
Female	0	Malignant neoplasm of bronchus and lung	#NULL!	2	0	#NULL!	#NULL!	0	0	0	0	0	0	0	0	0	0	0	0	0	1	1	0	190.437	1	0	#NULL!
Male	35.0776	Malignant neoplasm of oesophagus	#NULL!	1	0	#NULL!	#NULL!	1	0	0	0	1	0	0	0	0	0	0	0	0	1	0	0	3.1429	1	0	#NULL!
Male	69.4213	Malignant melanoma of skin	#NULL!	2	0	#NULL!	#NULL!	1	0	1	0	0	0	0	0	0	0	1	0	0	3	0	0	#NULL!	0	0	#NULL!
Male	458.295	Malignant neoplasm of bronchus and lung	#NULL!	1	0	#NULL!	#NULL!	0	1	0	0	0	0	0	0	1	0	0	0	0	1	0	1	1178.95	1	0	#NULL!
Male	695.671	Multiple myeloma and malignant plasma cell neoplasms	#NULL!	2	0	#NULL!	#NULL!	1	0	0	0	0	1	0	0	0	0	0	0	0	2	0	0	2.56862	1	0	#NULL!
Male	0	Secondary malignant neoplasm of respiratory and digestive organs	#NULL!	1	0	#NULL!	#NULL!	0	0	0	0	0	0	0	0	0	0	1	0	0	4	0	0	#NULL!	0	0	#NULL!
Male	406.526	censored	#NULL!	2	0	#NULL!	#NULL!	0	1	0	0	0	0	0	0	0	0	0	0	0	0	0	1	#NULL!	0	0	#NULL!
Female	0	Secondary malignant neoplasm of respiratory and digestive organs	#NULL!	2	0	#NULL!	#NULL!	1	0	0	0	0	1	0	0	0	0	1	0	0	2	1	0	#NULL!	0	0	#NULL!
Female	-442.34	Malignant neoplasm of bronchus and lung	6	1	0	#NULL!	#NULL!	0	0	0	1	0	0	0	0	0	0	0	0	0	3	1	0	8.2309	1	0	#NULL!
Female	0	Malignant neoplasm of colon	7.3	2	0	61247.5	33.2738	1	0	0	0	1	0	0	0	0	0	0	0	0	2	1	0	915.094	1	1	38.9303
Male	0	Malignant neoplasm of prostate	#NULL!	0	0	#NULL!	#NULL!	0	0	0	0	0	0	0	0	0	0	0	0	0	3	0	0	#NULL!	0	0	#NULL!
Male	644.8	Malignant melanoma of skin	#NULL!	2	0	#NULL!	#NULL!	1	0	0	0	0	0	0	0	0	0	0	0	0	4	0	1	#NULL!	0	1	30.3374
Male	490.413	Malignant neoplasm of prostate	#NULL!	3	0	#NULL!	33.7006	1	0	0	0	0	0	0	0	0	0	0	0	0	3	0	0	#NULL!	0	1	33.8007
Male	116.93	Malignant neoplasm of colon	#NULL!	#NULL!	#NULL!	#NULL!	#NULL!	0	0	1	0	0	0	0	0	0	0	0	0	0	3	0	1	1.70047	1	0	#NULL!
Male	61.2102	Secondary malignant neoplasm of respiratory and digestive organs	#NULL!	3	0	#NULL!	#NULL!	0	1	0	0	0	0	0	0	1	0	1	0	0	2	0	1	3.84705	1	0	#NULL!
Male	-3.65912	Malignant neoplasm of colon	#NULL!	2	0	#NULL!	#NULL!	1	0	0	0	0	0	0	0	0	0	0	0	0	2	0	0	4.32533	1	0	#NULL!
Female	236.227	Secondary malignant neoplasm of other and unspecified sites	#NULL!	8	1	#NULL!	#NULL!	0	0	0	0	0	0	0	0	0	0	0	0	0	0	1	1	37.7655	1	0	#NULL!
Female	0	Secondary and unspecified malignant neoplasm of lymph nodes	#NULL!	1	0	16729.8	27.6385	1	0	0	0	0	1	1	0	0	0	0	0	0	2	1	0	529.197	1	1	27.4192
Male	-276.046	Malignant neoplasm of colon	5.6	1	0	4373.54	3.66829	0	0	1	0	0	0	0	0	0	0	1	0	0	2	0	0	#NULL!	0	0	#NULL!
Male	0	Malignant neoplasm of rectum	#NULL!	8	1	#NULL!	#NULL!	0	0	1	0	0	0	0	0	0	0	0	0	0	1	0	0	#NULL!	0	0	#NULL!
Female	-70.6537	Malignant neoplasm of pancreas	#NULL!	1	0	#NULL!	#NULL!	1	0	0	0	0	0	0	0	0	0	0	0	0	3	1	0	#NULL!	0	0	#NULL!
Male	0	Secondary malignant neoplasm of respiratory and digestive organs	#NULL!	3	0	#NULL!	#NULL!	1	0	0	0	0	1	0	0	0	0	0	0	0	3	0	1	#NULL!	0	0	#NULL!
Female	644.835	Malignant neoplasm of kidney, except renal pelvis	#NULL!	2	0	#NULL!	#NULL!	1	0	1	0	0	0	0	0	1	0	0	0	0	4	1	0	#NULL!	0	0	#NULL!
Male	40.2441	Malignant neoplasm of tonsil	#NULL!	2	0	#NULL!	#NULL!	0	0	0	0	0	0	0	0	0	0	0	0	0	1	0	0	#NULL!	0	0	#NULL!
Male	16.8548	Malignant neoplasm of prostate	#NULL!	0	0	#NULL!	#NULL!	0	0	0	0	0	0	0	0	0	0	0	0	0	1	0	1	#NULL!	0	0	#NULL!
Female	-15.5002	Secondary malignant neoplasm of respiratory and digestive organs	#NULL!	2	0	#NULL!	#NULL!	1	0	0	0	0	1	0	0	0	0	0	0	0	3	1	0	#NULL!	0	0	#NULL!
Male	658.131	Malignant neoplasm of bronchus and lung	#NULL!	2	0	#NULL!	#NULL!	1	0	1	0	0	1	0	0	0	0	1	0	0	4	0	1	#NULL!	0	0	#NULL!
Female	706.646	Malignant neoplasm of bronchus and lung	#NULL!	2	0	#NULL!	#NULL!	1	0	0	1	0	0	0	0	0	0	0	0	0	2	1	1	#NULL!	0	0	#NULL!
Female	-180.099	Malignant neoplasm of bronchus and lung	#NULL!	1	0	#NULL!	#NULL!	1	0	0	0	0	0	0	0	0	0	0	0	0	2	1	0	#NULL!	0	0	#NULL!
Female	-499.014	Malignant neoplasm of breast	#NULL!	0	0	#NULL!	#NULL!	0	0	0	0	0	0	0	0	0	0	0	0	0	4	1	0	#NULL!	0	0	#NULL!
Male	107.876	Malignant neoplasm of bladder	#NULL!	0	0	#NULL!	4.90621	0	0	0	0	0	0	0	0	0	0	0	0	0	2	0	0	1.23117	1	0	#NULL!
Male	6.40367	Malignant neoplasm of bronchus and lung	#NULL!	2	0	#NULL!	#NULL!	0	0	0	0	0	1	0	0	0	0	0	0	0	2	0	0	#NULL!	0	0	#NULL!
Male	0	Malignant neoplasm of bronchus and lung	#NULL!	0	0	#NULL!	#NULL!	0	0	0	0	0	0	0	0	0	0	1	0	0	3	0	0	#NULL!	0	0	#NULL!
Female	-231.545	Malignant neoplasm of other connective and soft tissue	#NULL!	0	0	#NULL!	#NULL!	0	1	0	0	0	0	0	0	0	0	1	0	0	3	1	0	#NULL!	0	1	26.014
Male	0	Malignant neoplasm of bronchus and lung	#NULL!	8	1	6753.91	5.12556	1	0	0	0	0	1	0	0	0	0	0	0	0	1	0	0	16.2934	1	0	#NULL!
Male	0	Malignant neoplasm of bronchus and lung	#NULL!	8	1	3824.18	3.55076	1	0	0	0	0	0	0	0	0	0	0	0	0	3	0	1	#NULL!	0	0	#NULL!
Male	0	Malignant neoplasm of bronchus and lung	#NULL!	#NULL!	#NULL!	#NULL!	#NULL!	0	0	0	0	0	0	0	0	0	0	1	0	0	3	0	0	#NULL!	0	0	#NULL!
Female	-138.968	Malignant neoplasm of colon	#NULL!	0	0	#NULL!	#NULL!	1	0	0	0	0	0	0	0	0	0	0	0	0	4	1	0	8.50038	1	0	#NULL!
Female	265.181	censored	#NULL!	9	1	#NULL!	#NULL!	1	0	0	0	0	1	0	0	0	0	0	0	0	3	1	0	116.377	1	0	#NULL!
Male	607.611	Malignant neoplasm of colon	#NULL!	0	0	#NULL!	#NULL!	1	0	0	0	1	1	0	0	0	1	0	0	0	4	0	1	8.45132	1	0	#NULL!
Male	-7.68538	censored	#NULL!	#NULL!	#NULL!	#NULL!	#NULL!	1	0	0	0	0	1	0	0	0	0	0	0	0	2	0	1	#NULL!	0	0	#NULL!
Male	88.0184	Secondary malignant neoplasm of other and unspecified sites	#NULL!	2	0	#NULL!	#NULL!	1	0	0	0	0	0	0	0	0	0	0	0	0	4	0	0	#NULL!	0	0	#NULL!
Male	-371.86	Malignant neoplasm of prostate	#NULL!	1	0	#NULL!	#NULL!	0	0	0	1	0	0	0	0	0	0	0	0	0	4	0	1	#NULL!	0	1	14.5266
Male	-33.7258	Malignant neoplasm of bronchus and lung	7.7	3	0	#NULL!	#NULL!	1	0	0	0	0	1	0	0	0	0	0	0	0	2	0	1	13.8815	1	0	#NULL!
Male	0	Malignant immunoproliferative diseases	#NULL!	3	0	#NULL!	#NULL!	1	0	1	0	0	0	0	0	0	0	0	0	0	3	0	0	#NULL!	0	0	#NULL!
Female	-5.71197	Multiple myeloma and malignant plasma cell neoplasms	#NULL!	#NULL!	#NULL!	#NULL!	#NULL!	1	0	0	0	0	1	0	0	1	0	0	0	0	3	1	0	#NULL!	0	0	#NULL!
Male	716.39	Malignant neoplasm of bladder	#NULL!	3	0	#NULL!	#NULL!	1	0	0	0	0	1	0	0	0	0	0	0	0	3	0	0	#NULL!	0	0	#NULL!
Male	-16.3064	Malignant neoplasm of pancreas	5.6	1	0	#NULL!	#NULL!	0	0	0	0	0	0	0	0	0	0	0	0	0	2	0	0	#NULL!	0	0	#NULL!
Female	29.7406	Malignant neoplasm of corpus uteri	14.5	1	0	#NULL!	#NULL!	1	0	1	0	0	0	0	0	0	0	0	1	0	4	1	1	#NULL!	0	0	#NULL!
Male	-153.851	Malignant neoplasm of prostate	#NULL!	0	0	#NULL!	#NULL!	1	0	0	0	0	1	0	0	0	0	0	0	0	3	0	0	16.1497	1	0	#NULL!
Male	159.912	Malignant neoplasm of prostate	#NULL!	3	0	#NULL!	#NULL!	1	0	0	0	1	1	0	0	1	0	0	0	0	4	0	1	11.817	1	0	#NULL!
Male	50.2032	Malignant neoplasm of bronchus and lung	#NULL!	2	0	#NULL!	#NULL!	0	0	0	0	0	1	0	0	0	0	0	0	0	1	0	1	#NULL!	0	1	369.785
Female	-335.586	Malignant neoplasm of breast	#NULL!	0	0	#NULL!	#NULL!	1	0	0	0	0	0	0	0	1	0	1	0	0	4	1	0	#NULL!	0	0	#NULL!
Male	-2.21771	Malignant neoplasm of prostate	#NULL!	1	0	#NULL!	#NULL!	1	0	0	0	0	0	0	0	0	0	0	0	0	2	0	1	17.9726	1	0	#NULL!
Female	111.425	Malignant neoplasm of breast	#NULL!	2	0	#NULL!	#NULL!	1	0	0	0	0	0	0	0	0	0	0	0	0	4	1	0	#NULL!	0	0	#NULL!
Male	23.1953	Malignant neoplasm of prostate	#NULL!	8	1	#NULL!	#NULL!	1	0	0	0	0	1	0	0	0	0	0	0	0	4	0	0	5.58812	1	0	#NULL!
Male	6.51042	Malignant neoplasm of pancreas	#NULL!	1	0	10606.9	7.75833	0	0	0	0	0	0	0	0	0	0	0	0	0	3	0	0	#NULL!	0	0	#NULL!
Male	16.9777	Malignant neoplasm of bronchus and lung	#NULL!	1	0	#NULL!	#NULL!	1	0	0	0	0	1	0	0	0	0	1	0	0	3	0	0	#NULL!	0	0	#NULL!
Male	-12.8051	Malignant neoplasm of rectum	#NULL!	2	0	#NULL!	#NULL!	1	0	0	0	1	0	0	0	0	0	1	0	0	4	0	0	4.72508	1	0	#NULL!
Female	-5.68412	Malignant immunoproliferative diseases	#NULL!	0	0	#NULL!	#NULL!	0	0	0	0	0	0	0	0	0	0	0	0	0	4	1	0	#NULL!	0	1	40.6321
Female	-212.15	Malignant neoplasm of ovary	#NULL!	3	0	#NULL!	#NULL!	0	0	0	0	0	1	0	0	0	0	0	0	0	1	1	0	#NULL!	0	1	147.251
Female	-44.2287	Malignant neoplasm of colon	#NULL!	1	0	#NULL!	#NULL!	1	0	1	1	0	1	1	0	1	0	1	0	0	3	1	0	12.0575	1	0	#NULL!
Male	0	Malignant neoplasm of prostate	#NULL!	2	0	#NULL!	#NULL!	1	0	0	0	0	1	0	0	0	0	0	0	0	4	0	0	#NULL!	0	0	#NULL!
Male	-614.562	Malignant neoplasm without specification of site	#NULL!	1	0	#NULL!	#NULL!	1	0	0	0	0	0	0	0	0	0	1	0	0	4	0	0	#NULL!	0	0	#NULL!
Female	21.2575	Multiple myeloma and malignant plasma cell neoplasms	#NULL!	0	0	#NULL!	#NULL!	1	0	0	0	0	0	0	0	0	0	1	0	0	4	1	0	#NULL!	0	0	#NULL!
Male	263.465	Malignant neoplasm of bronchus and lung	#NULL!	#NULL!	#NULL!	#NULL!	#NULL!	0	0	0	0	0	0	0	0	0	0	0	0	0	2	0	1	7.88597	1	0	#NULL!
Male	645.604	Malignant neoplasm of bladder	10.8	1	0	#NULL!	#NULL!	1	0	0	0	0	1	0	0	0	0	0	0	0	2	0	0	#NULL!	0	0	#NULL!
Male	166.194	Malignant neoplasm of colon	#NULL!	0	0	#NULL!	#NULL!	1	0	1	0	0	0	0	0	0	0	0	0	0	2	0	0	#NULL!	0	0	#NULL!
Male	45.1243	Malignant neoplasm of larynx	#NULL!	0	0	#NULL!	#NULL!	0	0	0	0	0	0	0	0	0	0	1	0	0	4	0	0	#NULL!	0	0	#NULL!
Male	-517.475	Malignant neoplasm of bronchus and lung	#NULL!	1	0	#NULL!	#NULL!	1	0	0	0	0	1	0	0	0	0	0	0	0	3	0	0	#NULL!	0	1	1148.03
Female	0	Malignant neoplasm of bronchus and lung	#NULL!	0	0	#NULL!	#NULL!	0	1	0	0	0	0	0	0	1	0	0	0	0	3	1	0	#NULL!	0	0	#NULL!
Female	-639.414	Carcinoma in situ of other and unspecified sites	#NULL!	1	0	#NULL!	#NULL!	1	0	0	0	0	0	0	0	0	1	0	0	0	3	1	1	369.785	1	0	#NULL!
Male	46.7292	Malignant neoplasm of rectum	#NULL!	1	0	#NULL!	#NULL!	1	0	0	0	0	1	0	0	1	0	0	0	0	2	0	0	#NULL!	0	0	#NULL!
Male	0	Secondary malignant neoplasm of other and unspecified sites	#NULL!	1	0	#NULL!	#NULL!	0	0	1	0	0	0	0	0	0	0	0	0	0	2	0	1	#NULL!	0	0	#NULL!
Male	197.104	Malignant neoplasm of bladder	#NULL!	1	0	12115.2	6.48359	0	0	0	0	0	0	0	0	0	0	0	0	0	4	0	0	#NULL!	0	0	#NULL!
Male	-87.7637	Malignant neoplasm of bladder	#NULL!	#NULL!	#NULL!	#NULL!	#NULL!	1	0	0	0	0	0	0	0	0	0	1	0	0	2	0	1	#NULL!	0	0	#NULL!
Female	663.316	Malignant neoplasm of bronchus and lung	#NULL!	1	0	#NULL!	#NULL!	1	0	0	0	0	1	0	0	0	0	1	0	0	4	1	0	#NULL!	0	0	#NULL!
Male	93.5406	censored	#NULL!	6	1	#NULL!	#NULL!	1	0	0	0	0	1	0	0	0	0	0	0	0	4	0	0	#NULL!	0	0	#NULL!
Male	-212.158	Multiple myeloma and malignant plasma cell neoplasms	#NULL!	0	0	#NULL!	#NULL!	0	0	1	0	0	1	0	0	0	0	1	0	1	4	0	0	#NULL!	0	1	21.6762
Male	-118.563	Carcinoma in situ of other and unspecified sites	#NULL!	0	0	#NULL!	#NULL!	1	0	1	0	0	0	0	0	0	0	1	0	0	4	0	0	1.24528	1	0	#NULL!
Male	19.4366	Malignant neoplasm of bladder	#NULL!	0	0	#NULL!	#NULL!	0	0	0	0	0	0	0	0	0	0	0	0	0	3	0	0	#NULL!	0	0	#NULL!
Male	12.5891	Malignant immunoproliferative diseases	#NULL!	2	0	#NULL!	#NULL!	1	0	0	0	0	1	0	0	0	0	0	0	0	2	0	1	#NULL!	0	1	113.288
Female	72.1927	Malignant neoplasm of pancreas	#NULL!	2	0	15213.9	5.54585	1	0	0	0	0	0	0	0	0	0	0	0	0	4	1	1	#NULL!	0	0	#NULL!
Male	439.13	Malignant neoplasm of colon	6.2	0	0	#NULL!	#NULL!	1	0	0	0	1	0	0	0	0	0	0	0	0	4	0	1	#NULL!	0	0	#NULL!
Male	561.27	Malignant neoplasm of colon	#NULL!	4	1	62802.5	38.2922	1	0	1	0	0	0	0	0	0	0	1	0	0	3	0	1	#NULL!	0	1	352.659
Female	454.855	Carcinoma in situ of other and unspecified sites	#NULL!	1	0	#NULL!	#NULL!	1	0	0	0	0	0	0	0	0	0	0	0	0	4	1	0	#NULL!	0	0	#NULL!
Male	0	censored	#NULL!	1	0	#NULL!	#NULL!	1	0	1	0	0	1	0	0	0	0	0	0	0	3	0	0	8.32627	1	0	#NULL!
Male	0	Malignant neoplasm of bladder	5.7	0	0	8212.67	#NULL!	0	0	0	0	0	0	0	0	0	0	0	0	0	4	0	1	#NULL!	0	0	#NULL!
Female	282.108	Malignant neoplasm of bladder	8.7	0	0	#NULL!	#NULL!	1	1	0	0	0	0	0	0	0	0	0	0	0	4	1	0	#NULL!	0	0	#NULL!
Female	0	Malignant neoplasm of bronchus and lung	#NULL!	3	0	#NULL!	#NULL!	1	0	0	0	0	0	0	0	0	0	1	0	0	2	1	0	#NULL!	0	0	#NULL!
Male	-134.967	Malignant neoplasm of pancreas	#NULL!	1	0	12637	10.218	0	1	0	0	0	0	0	0	0	0	0	0	0	1	0	0	#NULL!	0	1	17.9726
Female	-81.1107	Secondary malignant neoplasm of respiratory and digestive organs	#NULL!	1	0	#NULL!	#NULL!	0	0	0	0	0	0	0	0	0	0	0	0	0	3	1	0	16.6568	1	0	#NULL!
Male	23.8806	Malignant neoplasm of prostate	#NULL!	1	0	#NULL!	#NULL!	1	0	0	1	0	1	0	0	1	0	1	0	0	2	0	1	#NULL!	0	0	#NULL!
Male	-278.913	Malignant neoplasm of bronchus and lung	#NULL!	1	0	#NULL!	#NULL!	1	0	0	0	1	0	0	0	0	0	0	0	0	3	0	0	#NULL!	0	0	#NULL!
Male	-268.034	Malignant neoplasm of prostate	#NULL!	0	0	#NULL!	#NULL!	0	0	0	0	0	0	0	0	0	0	0	0	0	4	0	0	#NULL!	0	0	#NULL!
Female	50.9487	censored	#NULL!	2	0	#NULL!	#NULL!	0	0	0	0	0	0	0	0	0	0	0	0	0	2	1	1	5.54595	1	0	#NULL!
Female	0	Malignant neoplasm of corpus uteri	#NULL!	2	0	12847	#NULL!	1	0	0	1	0	1	0	0	0	0	0	0	0	4	1	0	#NULL!	0	0	#NULL!
Female	20.9429	Malignant neoplasm of bronchus and lung	5.9	1	0	#NULL!	#NULL!	1	0	0	0	1	0	0	0	0	0	0	0	0	3	1	1	#NULL!	0	0	#NULL!
Male	71.0742	Malignant neoplasm of liver and intrahepatic bile ducts	#NULL!	3	0	#NULL!	#NULL!	1	0	0	0	0	1	0	0	0	0	0	0	0	4	0	0	#NULL!	0	0	#NULL!
Male	71.2786	Malignant neoplasm of bronchus and lung	#NULL!	3	0	#NULL!	#NULL!	1	0	0	0	0	1	1	0	0	0	0	0	0	4	0	0	#NULL!	0	1	350.224
Male	296.372	Malignant neoplasm of colon	#NULL!	2	0	#NULL!	#NULL!	0	0	0	0	0	0	0	0	0	0	1	0	0	1	0	0	3.54965	1	0	#NULL!
Female	-690.734	Malignant neoplasm of bronchus and lung	#NULL!	1	0	#NULL!	#NULL!	1	0	1	1	0	0	0	0	0	0	0	0	0	3	1	0	#NULL!	0	0	#NULL!
Male	-292.824	Malignant neoplasm of colon	#NULL!	1	0	#NULL!	#NULL!	1	0	0	0	0	0	0	0	0	0	0	0	0	3	0	0	#NULL!	0	0	#NULL!
Female	0	Malignant neoplasm of bronchus and lung	10.1	3	0	13858.3	11.9121	1	0	0	0	1	1	0	0	0	0	0	0	0	3	1	1	4.51927	1	0	#NULL!
Male	-73.6459	Malignant neoplasm of bladder	#NULL!	1	0	#NULL!	#NULL!	1	0	0	0	0	0	0	0	0	0	1	0	0	3	0	0	71.6498	1	0	#NULL!
Male	568.611	Malignant neoplasm of stomach	#NULL!	0	0	#NULL!	#NULL!	1	0	1	0	0	0	1	0	1	0	1	0	0	3	0	0	#NULL!	0	0	#NULL!
Male	0	Malignant neoplasm of bronchus and lung	#NULL!	9	1	#NULL!	#NULL!	0	0	0	1	0	0	0	0	0	0	0	0	0	3	0	0	#NULL!	0	0	#NULL!
Male	697.9	Malignant neoplasm of oesophagus	#NULL!	3	0	#NULL!	#NULL!	0	0	0	0	1	0	0	0	0	0	0	0	0	2	0	1	#NULL!	0	0	#NULL!
Male	-26.5728	Malignant neoplasm of bronchus and lung	#NULL!	1	0	#NULL!	#NULL!	1	0	0	0	0	0	0	0	0	0	0	0	0	2	0	0	#NULL!	0	0	#NULL!
Female	-168.637	Malignant neoplasm of bone and articular cartilage of limbs	5.9	3	0	#NULL!	#NULL!	1	0	0	0	0	0	0	0	0	0	0	0	0	3	1	0	#NULL!	0	0	#NULL!
Female	0	Malignant immunoproliferative diseases	#NULL!	#NULL!	#NULL!	#NULL!	#NULL!	1	0	0	0	0	0	0	0	0	0	0	0	0	3	1	1	5.54628	1	0	#NULL!
Female	-27.1849	Malignant neoplasm of ovary	#NULL!	3	0	#NULL!	#NULL!	0	0	0	0	1	0	0	0	0	0	0	0	0	2	1	1	#NULL!	0	0	#NULL!
Female	-12.8552	censored	#NULL!	2	0	#NULL!	#NULL!	0	0	0	0	0	0	0	0	0	0	0	0	0	1	1	0	#NULL!	0	0	#NULL!
Male	-331.141	Malignant neoplasm of prostate	#NULL!	1	0	4765.28	1.47885	0	0	0	0	0	0	0	0	0	0	0	0	0	3	0	0	#NULL!	0	0	#NULL!
Male	159.137	Malignant immunoproliferative diseases	#NULL!	1	0	#NULL!	#NULL!	1	0	0	0	0	0	0	0	1	0	1	0	0	4	0	0	#NULL!	0	1	75.8192
Female	-76.5299	Secondary malignant neoplasm of other and unspecified sites	#NULL!	0	0	#NULL!	#NULL!	0	0	0	0	0	0	0	0	0	0	0	0	0	1	1	0	#NULL!	0	0	#NULL!
Male	0	Secondary malignant neoplasm of other and unspecified sites	#NULL!	1	0	#NULL!	#NULL!	0	0	0	0	0	0	0	0	0	0	0	0	0	3	0	1	28.4645	1	0	#NULL!
Male	45.727	Secondary malignant neoplasm of respiratory and digestive organs	#NULL!	2	0	#NULL!	#NULL!	1	0	1	0	1	0	0	0	0	0	0	0	0	4	0	1	#NULL!	0	0	#NULL!
Female	407.736	Multiple myeloma and malignant plasma cell neoplasms	#NULL!	0	0	#NULL!	#NULL!	1	0	1	1	0	1	1	0	1	0	1	1	0	3	1	1	#NULL!	0	0	#NULL!
Female	0	Malignant neoplasm of bladder	#NULL!	0	0	#NULL!	#NULL!	1	0	0	0	0	0	0	0	0	0	0	0	0	3	1	0	#NULL!	0	0	#NULL!
Male	0	Malignant neoplasm of bladder	#NULL!	2	0	12138	15.8729	1	0	1	0	0	0	0	0	0	1	0	0	0	4	0	0	18.6849	1	0	#NULL!
Female	-109.054	Malignant neoplasm of bronchus and lung	#NULL!	1	0	#NULL!	2.66547	1	0	0	0	0	0	0	0	0	0	0	0	0	2	1	1	5.62062	1	0	#NULL!
Male	0	Secondary malignant neoplasm of other and unspecified sites	#NULL!	#NULL!	#NULL!	#NULL!	#NULL!	0	0	0	0	0	0	0	0	0	0	1	0	0	1	0	0	3.88044	1	0	#NULL!
Male	13.1984	Malignant neoplasm of kidney, except renal pelvis	#NULL!	0	0	#NULL!	#NULL!	1	0	0	0	0	0	0	0	0	0	1	0	0	4	0	0	22.5107	1	0	#NULL!
Male	0	Malignant neoplasm without specification of site	#NULL!	0	0	#NULL!	#NULL!	0	0	0	0	0	0	0	0	0	0	0	0	0	4	0	0	#NULL!	0	0	#NULL!
Female	0	Secondary malignant neoplasm of other and unspecified sites	#NULL!	0	0	#NULL!	#NULL!	0	0	0	0	0	0	0	0	0	0	0	0	0	1	1	0	7.62795	1	0	#NULL!
Male	-60.5821	censored	#NULL!	1	0	#NULL!	#NULL!	1	0	0	0	0	1	0	0	0	0	0	0	0	3	0	0	#NULL!	0	0	#NULL!
Female	-19.5387	Malignant neoplasm of bronchus and lung	#NULL!	0	0	#NULL!	#NULL!	0	0	0	0	0	1	0	0	0	0	0	0	0	4	1	0	#NULL!	0	1	160.982
Female	48.92	Secondary malignant neoplasm of respiratory and digestive organs	#NULL!	3	0	#NULL!	#NULL!	0	1	0	0	0	0	0	0	0	0	0	0	0	3	1	0	#NULL!	0	0	#NULL!
Male	0	Malignant neoplasm without specification of site	#NULL!	1	0	#NULL!	#NULL!	1	0	1	0	0	0	1	0	1	0	1	0	0	3	0	0	#NULL!	0	0	#NULL!
Female	153.585	Malignant neoplasm of bronchus and lung	#NULL!	8	1	8135.97	6.00744	1	0	1	0	0	0	1	0	0	0	1	0	0	2	1	0	#NULL!	0	0	#NULL!
Male	0	Malignant neoplasm of bronchus and lung	6.7	#NULL!	#NULL!	#NULL!	#NULL!	0	0	0	0	0	0	0	0	0	0	0	0	0	1	0	1	#NULL!	0	0	#NULL!
Male	697.919	Malignant neoplasm of bladder	#NULL!	0	0	#NULL!	#NULL!	1	0	0	0	0	0	0	0	0	0	0	0	0	4	0	0	#NULL!	0	0	#NULL!
Female	185.218	Malignant neoplasm of breast	#NULL!	1	0	#NULL!	#NULL!	0	0	0	0	0	0	0	0	0	0	0	0	0	3	1	1	#NULL!	0	1	20.845
Male	8.51645	Malignant neoplasm of prostate	#NULL!	2	0	#NULL!	#NULL!	0	0	0	0	0	0	0	0	0	0	0	0	0	4	0	1	14.4956	1	0	#NULL!
Male	67.0443	Secondary malignant neoplasm of other and unspecified sites	#NULL!	9	1	#NULL!	#NULL!	1	0	0	0	0	1	0	0	0	0	0	0	0	3	0	1	#NULL!	0	0	#NULL!
Female	728.845	Malignant neoplasm of corpus uteri	#NULL!	1	0	#NULL!	#NULL!	1	0	0	0	0	0	0	0	1	0	0	0	0	3	1	0	#NULL!	0	0	#NULL!
Female	-11.859	Malignant neoplasm of stomach	4.3	2	0	#NULL!	#NULL!	1	0	0	0	0	0	0	0	0	0	0	0	0	4	1	0	#NULL!	0	1	18.165
Male	-424.743	Carcinoma in situ of other and unspecified sites	#NULL!	0	0	13637.8	#NULL!	0	0	0	0	0	0	0	0	0	0	0	0	0	4	0	0	7.28026	1	1	18.279
Female	-106.621	Secondary malignant neoplasm of other and unspecified sites	#NULL!	1	0	23121.3	6.81449	1	0	1	0	0	0	0	0	0	0	1	0	1	3	1	0	#NULL!	0	0	#NULL!
Male	9.7005	Malignant neoplasm of bladder	#NULL!	3	0	#NULL!	#NULL!	1	0	0	0	1	1	0	0	0	0	0	0	0	3	0	0	#NULL!	0	0	#NULL!
Male	0	Carcinoma in situ of other and unspecified sites	10.8	1	0	#NULL!	#NULL!	1	0	0	0	0	1	0	0	0	0	0	0	0	4	0	1	#NULL!	0	1	36.8848
Female	-64.8056	Malignant neoplasm of bronchus and lung	6	1	0	42733.1	25.3905	0	0	0	0	0	0	0	0	0	0	0	0	1	4	1	0	#NULL!	0	1	20.8991
Male	151.64	Malignant neoplasm of colon	#NULL!	1	0	#NULL!	#NULL!	0	0	0	0	0	0	0	0	0	0	0	0	0	1	0	1	3.56458	1	0	#NULL!
Male	0	Malignant neoplasm of pancreas	7.5	3	0	#NULL!	#NULL!	1	0	0	0	0	1	0	0	0	0	0	0	0	1	0	0	#NULL!	0	0	#NULL!
Female	674.221	Malignant neoplasm of oesophagus	#NULL!	1	0	14049	4.01571	0	0	0	0	0	0	0	0	0	0	0	0	0	3	1	1	8.09388	1	0	#NULL!
Female	-9.84129	Malignant neoplasm of liver and intrahepatic bile ducts	#NULL!	1	0	#NULL!	#NULL!	0	0	0	0	0	0	0	0	0	0	0	0	0	3	1	0	#NULL!	0	0	#NULL!
Female	37.8689	Multiple myeloma and malignant plasma cell neoplasms	#NULL!	0	0	#NULL!	#NULL!	0	0	0	0	0	1	0	0	1	0	0	0	0	3	1	0	#NULL!	0	0	#NULL!
Female	-682.759	censored	#NULL!	1	0	#NULL!	#NULL!	1	0	0	0	0	1	0	0	0	1	0	0	0	3	1	1	#NULL!	0	0	#NULL!
Male	63.796	Malignant neoplasm of bronchus and lung	#NULL!	3	0	#NULL!	#NULL!	0	0	0	0	0	0	0	0	1	0	0	0	0	2	0	0	#NULL!	0	0	#NULL!
Male	0	Malignant neoplasm of prostate	4.4	4	1	#NULL!	#NULL!	0	0	0	0	0	1	0	0	0	0	0	0	0	4	0	1	#NULL!	0	1	32.6333
Male	-582.751	Malignant neoplasm of kidney, except renal pelvis	#NULL!	2	0	#NULL!	#NULL!	1	0	0	0	0	0	0	0	0	0	0	0	0	3	0	0	#NULL!	0	0	#NULL!
Female	-3.56022	Malignant immunoproliferative diseases	#NULL!	1	0	#NULL!	#NULL!	0	0	0	0	0	0	0	0	0	0	0	0	0	2	1	1	#NULL!	0	1	18.4497
Male	20.0027	Secondary malignant neoplasm of other and unspecified sites	6.2	1	0	#NULL!	#NULL!	1	0	0	0	0	0	0	0	0	0	0	0	0	3	0	0	6.35337	1	0	#NULL!
Female	647.979	Malignant neoplasm of bladder	6.4	1	0	#NULL!	#NULL!	1	0	0	0	0	0	0	0	0	0	0	0	0	4	1	1	50.0517	1	0	#NULL!
Female	0	Malignant neoplasm of colon	#NULL!	#NULL!	#NULL!	#NULL!	#NULL!	0	0	0	0	0	0	0	0	1	0	1	0	0	4	1	0	7.5719	1	0	#NULL!
Female	-562.405	censored	#NULL!	2	0	#NULL!	#NULL!	0	0	0	0	1	1	0	0	0	0	0	0	0	3	1	0	7.86209	1	0	#NULL!
Male	87.2823	Malignant neoplasm of prostate	#NULL!	3	0	#NULL!	14.1666	1	0	0	0	1	0	0	0	0	0	0	0	0	3	0	1	#NULL!	0	0	#NULL!
Male	29.559	Malignant neoplasm of bronchus and lung	#NULL!	2	0	#NULL!	#NULL!	1	0	0	0	0	1	0	0	0	0	0	0	0	4	0	0	359.185	1	0	#NULL!
Male	331.386	censored	#NULL!	1	0	#NULL!	#NULL!	0	1	0	0	0	0	0	0	0	0	0	0	0	2	0	1	#NULL!	0	0	#NULL!
Female	0	Secondary malignant neoplasm of respiratory and digestive organs	7	1	0	43281.5	34.0718	1	0	0	0	0	1	0	0	0	0	0	0	0	2	1	0	#NULL!	0	0	#NULL!
Female	0	Secondary malignant neoplasm of other and unspecified sites	#NULL!	1	0	#NULL!	#NULL!	1	0	0	0	0	0	0	0	0	0	0	0	0	3	1	0	#NULL!	0	0	#NULL!
Female	0	Malignant neoplasm of breast	#NULL!	0	0	#NULL!	#NULL!	0	0	0	0	0	0	0	0	0	0	1	0	0	4	1	1	#NULL!	0	0	#NULL!
Male	0	Malignant neoplasm without specification of site	#NULL!	3	0	#NULL!	#NULL!	0	0	0	0	0	0	0	0	0	0	0	0	0	3	0	0	#NULL!	0	0	#NULL!
Female	-0.423681	censored	6.4	1	0	#NULL!	#NULL!	0	0	0	0	0	0	0	0	0	0	0	0	0	2	1	0	41.2771	1	1	16.3913
Female	37.0587	Malignant neoplasm of pancreas	#NULL!	1	0	#NULL!	#NULL!	0	0	0	0	0	1	0	0	0	0	0	0	0	3	1	1	#NULL!	0	0	#NULL!
Male	512.98	Secondary and unspecified malignant neoplasm of lymph nodes	7.7	0	0	11917.7	10.9573	0	0	0	0	0	0	0	0	0	0	0	0	0	2	0	1	#NULL!	0	1	14.4794
Male	-5.55931	Malignant immunoproliferative diseases	#NULL!	1	0	#NULL!	#NULL!	1	0	0	0	0	0	0	0	0	0	1	0	0	0	0	0	#NULL!	0	0	#NULL!
Female	156.899	Malignant neoplasm of bronchus and lung	6.3	3	0	#NULL!	#NULL!	0	1	0	0	0	0	0	0	0	0	0	0	0	1	1	1	113.288	1	0	#NULL!
Male	16.4463	Secondary malignant neoplasm of other and unspecified sites	#NULL!	#NULL!	#NULL!	#NULL!	#NULL!	1	0	0	0	0	0	0	0	0	0	0	0	0	4	0	1	#NULL!	0	0	#NULL!
Male	393.009	Malignant neoplasm of colon	#NULL!	3	0	#NULL!	#NULL!	1	0	1	0	0	0	0	0	0	0	0	0	0	3	0	0	#NULL!	0	0	#NULL!
Female	6.41494	Malignant neoplasm of bronchus and lung	#NULL!	6	1	1057.24	0.843302	0	0	0	0	1	0	0	0	0	0	0	0	0	3	1	0	#NULL!	0	0	#NULL!
Male	0	Secondary malignant neoplasm of other and unspecified sites	6.2	8	1	#NULL!	#NULL!	0	0	0	1	0	0	0	0	0	0	1	0	0	3	0	1	1.3765	1	0	#NULL!
Male	87.0249	Malignant neoplasm of larynx	#NULL!	0	0	#NULL!	#NULL!	0	0	0	0	0	0	0	0	1	0	0	0	0	1	0	1	#NULL!	0	0	#NULL!
Female	-11.6092	Malignant immunoproliferative diseases	#NULL!	0	0	29845.2	34.1775	0	0	0	0	0	0	0	0	0	0	1	0	0	4	1	1	#NULL!	0	1	26.0443
Male	-692.004	Malignant neoplasm of rectum	#NULL!	#NULL!	#NULL!	#NULL!	#NULL!	0	0	0	0	0	0	0	0	0	0	0	0	0	3	0	0	#NULL!	0	0	#NULL!
Male	-456.23	Secondary malignant neoplasm of respiratory and digestive organs	#NULL!	#NULL!	#NULL!	#NULL!	#NULL!	0	0	0	0	0	1	0	0	0	0	0	0	0	4	0	1	#NULL!	0	0	#NULL!
Female	605.924	Secondary malignant neoplasm of respiratory and digestive organs	#NULL!	#NULL!	#NULL!	#NULL!	#NULL!	0	1	0	0	0	1	0	0	0	0	1	0	0	3	1	1	#NULL!	0	0	#NULL!
Male	44.0178	Secondary malignant neoplasm of respiratory and digestive organs	#NULL!	3	0	#NULL!	#NULL!	1	0	0	0	0	1	0	0	1	0	0	0	0	2	0	0	8.58044	1	0	#NULL!
Female	-70.5895	Malignant neoplasm of breast	#NULL!	#NULL!	#NULL!	#NULL!	#NULL!	1	0	0	0	0	0	0	0	0	0	0	0	0	3	1	0	#NULL!	0	0	#NULL!
Male	584.408	censored	7.7	1	0	42240.8	34.0835	0	1	0	0	0	1	0	0	0	0	0	0	0	2	0	0	#NULL!	0	0	#NULL!
Female	215.867	Secondary and unspecified malignant neoplasm of lymph nodes	#NULL!	3	0	4526.68	7.8117	0	0	0	1	0	1	0	0	0	0	1	0	0	2	1	0	#NULL!	0	0	#NULL!
Female	0	Malignant neoplasm of breast	8.4	1	0	#NULL!	#NULL!	0	0	0	1	0	1	0	0	0	0	0	0	0	4	1	1	#NULL!	0	1	34.8148
Male	-105.108	Carcinoma in situ of other and unspecified sites	7.8	2	0	#NULL!	#NULL!	0	0	0	0	0	0	0	0	0	0	0	0	0	2	0	1	2.8417	1	1	15.4976
Male	0	Malignant neoplasm of bronchus and lung	#NULL!	#NULL!	#NULL!	#NULL!	#NULL!	0	0	0	0	0	0	0	0	0	0	0	0	0	4	0	1	#NULL!	0	0	#NULL!
Male	87.0054	Malignant neoplasm of bladder	8.5	0	0	#NULL!	#NULL!	1	0	0	0	0	1	0	0	0	0	1	0	0	2	0	0	#NULL!	0	0	#NULL!
Female	-8.68357	Malignant neoplasm of ovary	#NULL!	3	0	#NULL!	#NULL!	0	0	0	0	0	0	0	0	0	0	0	0	0	2	1	0	#NULL!	0	0	#NULL!
Male	561.858	Malignant melanoma of skin	#NULL!	3	0	#NULL!	#NULL!	0	0	0	0	1	1	0	0	0	0	0	0	0	4	0	1	#NULL!	0	0	#NULL!
Male	81.4253	Malignant neoplasm of colon	#NULL!	0	0	12043.6	7.60126	1	0	0	0	1	0	0	0	0	0	0	0	0	4	0	1	0.10643	1	0	#NULL!
Female	-8.38782	Malignant neoplasm of colon	6.8	1	0	18514.9	7.83515	0	0	0	0	0	0	0	0	0	0	0	0	0	0	1	0	0.295736	1	0	#NULL!
Male	238.712	Malignant neoplasm of bronchus and lung	#NULL!	0	0	#NULL!	#NULL!	0	0	0	0	0	0	0	0	0	0	1	0	0	2	0	0	#NULL!	0	0	#NULL!
Male	-112.415	Secondary and unspecified malignant neoplasm of lymph nodes	#NULL!	8	1	#NULL!	#NULL!	0	0	0	0	0	1	0	0	0	0	0	0	0	4	0	1	#NULL!	0	0	#NULL!
Male	0	Malignant neoplasm of bronchus and lung	#NULL!	0	0	#NULL!	#NULL!	1	0	0	0	1	0	0	0	0	0	0	0	0	2	0	0	228.922	1	0	#NULL!
Female	-66.4721	Malignant neoplasm of kidney, except renal pelvis	#NULL!	1	0	#NULL!	#NULL!	0	0	0	0	0	0	0	0	0	0	0	0	0	0	1	0	#NULL!	0	0	#NULL!
Female	-0.70917	Secondary malignant neoplasm of respiratory and digestive organs	#NULL!	#NULL!	#NULL!	#NULL!	#NULL!	0	0	0	0	0	1	0	0	0	0	0	0	0	3	1	0	16.4118	1	0	#NULL!
Male	77.94	Secondary malignant neoplasm of respiratory and digestive organs	#NULL!	3	0	#NULL!	#NULL!	0	1	0	0	0	0	0	0	0	0	0	0	0	3	0	1	0.858524	1	0	#NULL!
Male	0	Malignant neoplasm of colon	#NULL!	#NULL!	#NULL!	#NULL!	#NULL!	1	0	0	0	0	0	0	0	0	0	1	0	0	3	0	0	#NULL!	0	0	#NULL!
Male	-207.277	Malignant neoplasm of bronchus and lung	10.1	1	0	#NULL!	#NULL!	0	0	0	0	0	0	0	0	0	0	0	0	0	3	0	0	#NULL!	0	0	#NULL!
Female	-507.876	Malignant neoplasm of bronchus and lung	#NULL!	1	0	#NULL!	#NULL!	1	0	0	0	0	0	0	0	0	0	0	0	0	4	1	0	#NULL!	0	0	#NULL!
Male	212.738	Malignant neoplasm of prostate	9.5	2	0	#NULL!	#NULL!	1	0	0	0	0	1	0	0	0	0	1	0	0	3	0	0	#NULL!	0	0	#NULL!
Female	8.36662	Malignant neoplasm of bronchus and lung	#NULL!	3	0	#NULL!	#NULL!	0	0	0	0	0	0	0	0	0	0	0	0	0	2	1	1	#NULL!	0	0	#NULL!
Female	447.566	Malignant neoplasm of cervix uteri	#NULL!	2	0	#NULL!	#NULL!	0	0	0	0	0	0	0	0	0	0	0	0	0	1	1	0	3.15957	1	0	#NULL!
Male	729.351	Malignant neoplasm of other connective and soft tissue	#NULL!	1	0	#NULL!	#NULL!	0	0	0	1	0	0	0	0	0	0	0	0	0	2	0	0	1.09367	1	0	#NULL!
Male	0	Malignant neoplasm of kidney, except renal pelvis	#NULL!	2	0	3736.14	2.90627	1	0	0	0	0	1	0	0	0	0	0	0	0	2	0	0	37.7077	1	0	#NULL!
Male	63.8807	Malignant neoplasm without specification of site	#NULL!	1	0	#NULL!	#NULL!	1	0	0	0	0	1	0	0	0	0	0	0	0	4	0	1	#NULL!	0	0	#NULL!
Female	717.396	Carcinoma in situ of other and unspecified sites	#NULL!	1	0	#NULL!	#NULL!	0	0	0	0	0	1	0	0	0	0	0	0	0	1	1	0	#NULL!	0	0	#NULL!
Male	257.98	Malignant neoplasm of stomach	#NULL!	0	0	#NULL!	#NULL!	0	0	0	0	0	1	0	0	0	0	0	0	0	4	0	1	117.895	1	0	#NULL!
Male	698.41	Malignant neoplasm of prostate	#NULL!	0	0	#NULL!	#NULL!	1	0	1	0	0	0	0	0	0	0	0	0	0	4	0	1	26.1023	1	0	#NULL!
Male	0	Multiple myeloma and malignant plasma cell neoplasms	#NULL!	0	0	#NULL!	#NULL!	0	0	0	0	0	1	0	0	0	0	0	0	0	1	0	1	#NULL!	0	0	#NULL!
Female	359.311	Malignant neoplasm of breast	8.6	0	0	#NULL!	#NULL!	1	0	1	0	0	0	0	0	1	0	0	0	0	4	1	0	#NULL!	0	0	#NULL!
Female	186.304	Malignant neoplasm of corpus uteri	#NULL!	#NULL!	#NULL!	#NULL!	2.97118	0	0	0	0	0	0	0	0	0	0	1	0	0	3	1	0	#NULL!	0	0	#NULL!
Female	-4.43169	Malignant neoplasm of rectum	#NULL!	0	0	#NULL!	#NULL!	1	0	0	0	0	0	0	0	0	0	0	0	0	3	1	0	11.939	1	0	#NULL!
Female	13.3494	Secondary malignant neoplasm of other and unspecified sites	#NULL!	6	1	#NULL!	#NULL!	1	0	0	0	0	0	0	0	0	0	0	0	0	2	1	0	#NULL!	0	0	#NULL!
Female	0	Malignant neoplasm of bronchus and lung	#NULL!	9	1	19632.2	21.3771	0	1	0	0	0	0	0	0	0	0	0	0	0	2	1	0	#NULL!	0	1	21.4879
Male	0	Malignant neoplasm of other connective and soft tissue	#NULL!	2	0	#NULL!	#NULL!	1	0	0	0	0	0	0	0	0	0	0	0	0	2	0	0	#NULL!	0	0	#NULL!
Female	663.162	Secondary malignant neoplasm of other and unspecified sites	#NULL!	3	0	#NULL!	#NULL!	0	0	0	0	0	0	0	0	0	0	1	0	0	4	1	1	#NULL!	0	0	#NULL!
Male	0	censored	5.4	1	0	21567.9	24.0229	0	0	0	0	0	0	0	0	0	0	0	0	0	2	0	0	#NULL!	0	0	#NULL!
Male	173.36	Secondary malignant neoplasm of other and unspecified sites	#NULL!	9	1	#NULL!	#NULL!	1	0	0	0	0	0	0	0	0	0	0	0	0	2	0	0	#NULL!	0	0	#NULL!
Male	-5.69799	Malignant neoplasm of liver and intrahepatic bile ducts	#NULL!	3	0	#NULL!	#NULL!	1	0	1	0	1	1	1	0	0	1	1	0	0	4	0	0	#NULL!	0	0	#NULL!
Female	456.717	Malignant neoplasm of breast	#NULL!	1	0	#NULL!	#NULL!	0	0	0	0	0	0	0	1	0	0	0	0	0	2	1	0	#NULL!	0	0	#NULL!
Female	-44.6681	Malignant immunoproliferative diseases	#NULL!	1	0	#NULL!	#NULL!	1	0	0	0	0	1	0	0	0	0	0	0	0	4	1	1	#NULL!	0	1	65.4916
Female	673.582	Malignant neoplasm without specification of site	#NULL!	1	0	#NULL!	7.58431	1	0	0	0	0	0	0	0	0	0	1	0	0	3	1	0	#NULL!	0	0	#NULL!
Male	625.922	Malignant neoplasm of bronchus and lung	#NULL!	3	0	#NULL!	#NULL!	0	0	1	0	0	0	0	0	0	0	0	0	0	2	0	1	#NULL!	0	0	#NULL!
Male	-296.242	Malignant neoplasm of bronchus and lung	#NULL!	1	0	#NULL!	#NULL!	0	0	0	0	0	0	0	0	0	0	0	0	0	1	0	1	#NULL!	0	0	#NULL!
Male	359.153	Carcinoma in situ of other and unspecified sites	#NULL!	0	0	#NULL!	#NULL!	0	0	0	0	0	0	0	0	0	0	0	0	0	2	0	0	27.2932	1	0	#NULL!
Male	-524.976	censored	#NULL!	1	0	9075.68	6.77138	1	1	1	1	0	1	0	0	0	0	0	0	0	1	0	0	#NULL!	0	0	#NULL!
Male	27.5391	Malignant neoplasm of bladder	#NULL!	2	0	#NULL!	#NULL!	1	0	1	0	0	0	0	0	0	0	0	0	0	3	0	0	#NULL!	0	0	#NULL!
Female	0	Malignant neoplasm of bronchus and lung	#NULL!	3	0	#NULL!	#NULL!	0	0	0	0	0	0	0	0	0	0	0	0	0	1	1	1	#NULL!	0	1	16.605
Male	0	Secondary malignant neoplasm of respiratory and digestive organs	#NULL!	1	0	#NULL!	#NULL!	1	0	0	0	0	0	0	0	0	0	0	0	0	2	0	0	#NULL!	0	0	#NULL!
Female	0	Malignant neoplasm without specification of site	#NULL!	0	0	#NULL!	#NULL!	1	0	0	0	0	0	0	0	0	0	0	0	0	4	1	0	#NULL!	0	0	#NULL!
Male	0	Malignant neoplasm of rectosigmoid junction	#NULL!	#NULL!	#NULL!	#NULL!	#NULL!	1	0	0	0	0	0	0	0	0	0	0	0	0	3	0	0	7.66759	1	0	#NULL!
Male	67.5388	Malignant neoplasm of colon	#NULL!	#NULL!	#NULL!	#NULL!	#NULL!	0	0	1	0	0	0	0	0	1	0	1	0	0	1	0	1	#NULL!	0	0	#NULL!
Female	0	Malignant neoplasm of colon	#NULL!	0	0	#NULL!	#NULL!	1	0	0	0	0	0	0	0	0	0	0	0	0	4	1	0	15.4976	1	0	#NULL!
Male	-146.38	Malignant neoplasm of bladder	#NULL!	1	0	4995.62	3.69443	1	0	1	0	0	1	1	0	0	0	1	0	0	4	0	0	#NULL!	0	0	#NULL!
Male	44.8847	Secondary and unspecified malignant neoplasm of lymph nodes	#NULL!	0	0	#NULL!	#NULL!	1	1	0	1	0	1	0	0	0	0	0	0	0	2	0	0	#NULL!	0	1	14.4956
Female	218.409	Secondary malignant neoplasm of other and unspecified sites	#NULL!	0	0	#NULL!	#NULL!	1	0	0	0	0	0	0	0	0	0	1	0	0	4	1	0	14.4794	1	0	#NULL!
Female	279.508	censored	#NULL!	1	0	#NULL!	#NULL!	1	0	0	0	0	1	0	0	0	0	0	0	0	3	1	0	#NULL!	0	0	#NULL!
Male	665.377	Malignant neoplasm of bronchus and lung	14.4	3	0	#NULL!	#NULL!	0	0	0	0	1	1	0	0	0	0	1	0	1	3	0	1	#NULL!	0	0	#NULL!
Male	0	Malignant neoplasm of stomach	6.9	1	0	#NULL!	#NULL!	0	0	0	0	1	0	0	0	0	0	0	0	0	3	0	0	#NULL!	0	0	#NULL!
Female	30.6618	Malignant neoplasm of bronchus and lung	#NULL!	0	0	#NULL!	#NULL!	0	1	0	0	0	0	0	0	0	0	0	0	0	3	1	0	#NULL!	0	0	#NULL!
Male	124.464	Secondary malignant neoplasm of other and unspecified sites	#NULL!	8	1	15158.8	15.8631	0	0	0	0	0	0	0	0	0	0	0	0	0	4	0	0	#NULL!	0	0	#NULL!
Male	22.6247	Carcinoma in situ of other and unspecified sites	#NULL!	8	1	4023.59	3.21559	0	0	0	0	0	0	0	0	0	0	1	0	0	4	0	0	#NULL!	0	0	#NULL!
Male	90.676	Malignant neoplasm of bronchus and lung	#NULL!	3	0	#NULL!	#NULL!	1	0	1	0	0	1	0	0	0	0	1	0	0	3	0	0	#NULL!	0	0	#NULL!
Female	-17.8065	Malignant neoplasm of bronchus and lung	#NULL!	1	0	#NULL!	#NULL!	0	0	0	0	0	0	0	0	0	0	0	0	0	2	1	0	#NULL!	0	0	#NULL!
Male	0	Malignant neoplasm without specification of site	#NULL!	3	0	#NULL!	#NULL!	0	0	0	0	1	0	0	0	0	0	0	0	0	4	0	0	#NULL!	0	0	#NULL!
Female	-579.683	Secondary malignant neoplasm of respiratory and digestive organs	#NULL!	0	0	#NULL!	#NULL!	0	0	0	0	0	0	0	0	0	0	1	0	0	4	1	0	1.23868	1	0	#NULL!
Female	88.9269	Secondary and unspecified malignant neoplasm of lymph nodes	#NULL!	7	1	#NULL!	#NULL!	1	0	0	0	0	1	0	0	0	0	0	0	0	1	1	1	3.75423	1	0	#NULL!
Male	366.032	Multiple myeloma and malignant plasma cell neoplasms	#NULL!	3	0	#NULL!	#NULL!	0	0	0	0	0	0	0	0	0	0	0	0	0	2	0	0	#NULL!	0	0	#NULL!
Male	42.7739	Malignant neoplasm of stomach	#NULL!	0	0	#NULL!	#NULL!	1	0	0	0	0	0	0	0	0	0	0	0	0	4	0	1	13.2386	1	1	18.6778
Female	127.576	Secondary malignant neoplasm of other and unspecified sites	#NULL!	0	0	#NULL!	#NULL!	1	0	0	0	1	0	0	0	0	0	1	0	0	4	1	1	#NULL!	0	0	#NULL!
Female	352.188	Multiple myeloma and malignant plasma cell neoplasms	#NULL!	1	0	#NULL!	#NULL!	1	0	0	0	0	0	0	0	0	0	0	0	0	3	1	1	#NULL!	0	0	#NULL!
Male	23.7545	Malignant neoplasm of kidney, except renal pelvis	#NULL!	0	0	#NULL!	#NULL!	1	0	1	0	0	0	0	0	0	0	0	0	0	3	0	1	#NULL!	0	0	#NULL!
Male	-18.9771	Malignant neoplasm of bronchus and lung	5.4	3	0	#NULL!	#NULL!	1	0	0	0	0	0	0	0	0	0	0	0	0	4	0	0	#NULL!	0	0	#NULL!
Male	393.775	Malignant neoplasm of bronchus and lung	#NULL!	8	1	#NULL!	#NULL!	0	1	0	1	0	1	0	0	0	0	0	0	0	3	0	1	#NULL!	0	0	#NULL!
Female	19.7586	Secondary malignant neoplasm of other and unspecified sites	#NULL!	9	1	#NULL!	#NULL!	1	0	0	0	1	0	0	0	0	0	0	0	0	4	1	0	3.55754	1	0	#NULL!
Female	404.703	Malignant neoplasm of kidney, except renal pelvis	#NULL!	1	0	#NULL!	#NULL!	1	0	0	0	0	0	0	0	1	0	0	0	0	3	1	1	#NULL!	0	0	#NULL!
Female	49.2949	Malignant neoplasm of colon	6.9	1	0	4031.6	4.74847	1	0	0	0	0	1	0	0	0	0	0	0	0	3	1	1	#NULL!	0	0	#NULL!
Male	0	Malignant neoplasm of prostate	#NULL!	1	0	#NULL!	#NULL!	0	0	0	0	0	0	0	0	1	0	0	0	0	4	0	1	#NULL!	0	0	#NULL!
Female	0	Secondary malignant neoplasm of other and unspecified sites	#NULL!	1	0	#NULL!	#NULL!	1	0	0	0	0	0	0	0	0	0	0	0	0	4	1	0	#NULL!	0	0	#NULL!
Female	-182.699	censored	#NULL!	#NULL!	#NULL!	#NULL!	#NULL!	0	0	0	0	0	1	0	0	0	0	0	0	0	1	1	0	#NULL!	0	0	#NULL!
Female	16.4203	Secondary malignant neoplasm of other and unspecified sites	#NULL!	8	1	#NULL!	#NULL!	1	0	0	1	0	0	0	0	0	0	0	0	0	2	1	0	#NULL!	0	0	#NULL!
Female	34.1457	Secondary malignant neoplasm of other and unspecified sites	#NULL!	0	0	#NULL!	#NULL!	1	0	0	0	0	0	0	1	0	0	0	0	0	2	1	0	19.7471	1	0	#NULL!
Male	23.5599	Malignant neoplasm of stomach	#NULL!	0	0	#NULL!	#NULL!	1	0	1	0	0	0	1	0	0	0	1	0	0	3	0	0	#NULL!	0	0	#NULL!
Female	58.7765	Malignant neoplasm of breast	#NULL!	6	1	#NULL!	#NULL!	0	1	0	0	0	0	0	0	0	0	0	0	0	2	1	0	#NULL!	0	0	#NULL!
Female	0	Malignant neoplasm of cervix uteri	#NULL!	0	0	#NULL!	#NULL!	1	0	0	0	0	0	0	0	0	0	0	0	0	3	1	0	#NULL!	0	0	#NULL!
Male	0	Malignant neoplasm without specification of site	#NULL!	6	1	3987.36	#NULL!	1	0	0	0	0	0	0	0	0	0	0	0	0	4	0	0	#NULL!	0	0	#NULL!
Female	132.612	Malignant neoplasm of oesophagus	#NULL!	3	0	#NULL!	#NULL!	1	0	0	0	0	0	0	0	0	0	0	0	0	1	1	1	107.785	1	0	#NULL!
Female	-58.9992	Secondary malignant neoplasm of respiratory and digestive organs	#NULL!	0	0	#NULL!	#NULL!	1	0	0	0	1	0	0	0	0	0	1	0	0	3	1	1	#NULL!	0	0	#NULL!
Female	0	Malignant neoplasm without specification of site	#NULL!	1	0	#NULL!	#NULL!	1	0	0	0	0	1	0	0	0	0	0	0	0	3	1	0	#NULL!	0	0	#NULL!
Female	82.9456	Malignant neoplasm without specification of site	#NULL!	2	0	#NULL!	#NULL!	0	0	0	0	0	0	0	0	0	0	0	0	0	3	1	0	11.0727	1	0	#NULL!
Male	0	Malignant neoplasm without specification of site	#NULL!	5	1	#NULL!	#NULL!	0	0	0	0	0	0	0	0	1	0	0	0	0	1	0	0	3.79091	1	0	#NULL!
Male	0	Malignant neoplasm of bladder	#NULL!	1	0	#NULL!	#NULL!	1	0	0	0	0	1	0	0	0	0	0	0	0	3	0	0	#NULL!	0	0	#NULL!
Male	113.319	Malignant neoplasm of bronchus and lung	#NULL!	3	0	#NULL!	#NULL!	0	0	0	0	0	0	0	0	0	0	0	0	0	2	0	0	21.4833	1	0	#NULL!
Male	0	Multiple myeloma and malignant plasma cell neoplasms	5.4	8	1	#NULL!	#NULL!	1	0	0	0	0	0	0	0	0	0	0	0	0	1	0	0	#NULL!	0	0	#NULL!
Female	401.055	Malignant neoplasm of bronchus and lung	#NULL!	9	1	4010.52	#NULL!	1	0	0	0	0	0	0	0	0	0	0	0	0	1	1	1	#NULL!	0	0	#NULL!
Male	-13.3476	Malignant neoplasm of bronchus and lung	#NULL!	1	0	2553.85	1.84245	0	0	0	0	0	0	0	0	0	0	0	0	0	2	0	0	2.79167	1	0	#NULL!
Male	-9.91112	Malignant neoplasm of prostate	#NULL!	#NULL!	#NULL!	#NULL!	#NULL!	0	0	0	0	0	0	0	0	0	0	0	0	0	4	0	0	1.21157	1	1	34.6824
Female	-131.576	Malignant neoplasm of bronchus and lung	#NULL!	0	0	#NULL!	#NULL!	0	0	0	0	0	0	0	0	0	0	0	0	0	3	1	1	#NULL!	0	0	#NULL!
Female	0	Secondary malignant neoplasm of respiratory and digestive organs	#NULL!	2	0	#NULL!	7.5822	0	0	0	0	0	0	0	0	0	0	1	0	0	2	1	0	#NULL!	0	0	#NULL!
Male	0	Secondary malignant neoplasm of respiratory and digestive organs	#NULL!	1	0	#NULL!	#NULL!	1	0	0	0	0	0	0	0	0	0	0	0	0	1	0	0	#NULL!	0	0	#NULL!
Male	-266.684	Malignant melanoma of skin	#NULL!	0	0	7819.28	7.8078	1	0	1	0	0	0	0	0	0	0	1	0	0	4	0	0	#NULL!	0	0	#NULL!
Male	296.327	Malignant neoplasm of bladder	#NULL!	1	0	#NULL!	#NULL!	0	0	0	0	0	0	0	0	0	0	0	0	0	3	0	1	#NULL!	0	0	#NULL!
Male	30.4327	Malignant neoplasm of pancreas	#NULL!	0	0	#NULL!	#NULL!	0	0	0	0	0	1	0	0	0	0	0	0	0	1	0	0	#NULL!	0	0	#NULL!
Male	0	Secondary malignant neoplasm of respiratory and digestive organs	#NULL!	1	0	18021.3	20.7639	0	0	0	0	0	0	0	0	0	0	0	0	0	4	0	0	4.21003	1	1	21.8081
Female	0	Secondary malignant neoplasm of other and unspecified sites	#NULL!	8	1	#NULL!	#NULL!	1	0	1	0	0	0	1	0	0	0	0	0	0	2	1	0	#NULL!	0	0	#NULL!
Male	4.52053	Malignant neoplasm of rectum	#NULL!	0	0	#NULL!	#NULL!	0	0	0	0	0	0	0	0	1	0	0	0	0	4	0	0	33.0182	1	0	#NULL!
Female	114.278	Secondary malignant neoplasm of respiratory and digestive organs	5.5	8	1	#NULL!	#NULL!	0	0	0	0	0	0	0	0	0	0	0	0	0	2	1	0	#NULL!	0	1	18.5618
Male	487.218	Malignant neoplasm of pancreas	6.3	1	0	#NULL!	#NULL!	1	0	0	0	0	1	0	0	0	0	0	0	0	4	0	1	#NULL!	0	0	#NULL!
Male	416.842	Malignant neoplasm of colon	7.1	0	0	#NULL!	#NULL!	1	0	1	0	0	0	0	0	0	0	1	0	0	4	0	0	#NULL!	0	0	#NULL!
Male	0	Malignant neoplasm of rectum	#NULL!	8	1	#NULL!	#NULL!	1	0	1	0	0	0	1	0	0	0	1	0	0	3	0	1	#NULL!	0	0	#NULL!
Male	157.85	Malignant neoplasm of bronchus and lung	6.2	3	0	#NULL!	#NULL!	0	0	0	0	0	0	1	0	0	0	0	0	0	4	0	0	#NULL!	0	1	20.8423
Female	604.983	Malignant neoplasm of bladder	#NULL!	4	1	#NULL!	#NULL!	1	0	0	0	0	0	0	0	0	0	0	0	0	1	1	1	23.2554	1	0	#NULL!
Female	-32.1604	Malignant neoplasm without specification of site	6.2	1	0	73257.9	70.9105	1	0	0	0	0	1	0	0	0	0	0	0	0	4	1	0	8.04028	1	1	61.4555
Female	-335.866	Malignant neoplasm of bronchus and lung	#NULL!	0	0	#NULL!	#NULL!	0	0	0	0	0	0	0	0	0	0	0	0	0	2	1	0	#NULL!	0	0	#NULL!
Female	-5.90913	Malignant immunoproliferative diseases	#NULL!	2	0	#NULL!	#NULL!	1	0	1	1	0	1	0	0	0	0	0	0	0	3	1	1	#NULL!	0	0	#NULL!
Male	0	Malignant neoplasm of colon	#NULL!	2	0	#NULL!	#NULL!	1	0	0	0	0	0	0	0	0	0	0	0	0	0	0	1	#NULL!	0	0	#NULL!
Female	723.823	Secondary and unspecified malignant neoplasm of lymph nodes	#NULL!	0	0	#NULL!	#NULL!	0	1	0	0	0	1	0	0	0	0	0	0	0	1	1	1	#NULL!	0	0	#NULL!
Male	0	Malignant neoplasm of bladder	#NULL!	0	0	#NULL!	#NULL!	1	0	0	0	0	0	0	0	0	0	0	0	0	4	0	0	#NULL!	0	1	1512.45
Female	-588.021	Malignant neoplasm of bronchus and lung	6.2	1	0	11806.3	7.58002	0	0	0	0	0	0	0	0	0	0	0	0	0	3	1	1	34.0357	1	0	#NULL!
Male	527.404	Malignant neoplasm of prostate	#NULL!	1	0	#NULL!	#NULL!	1	0	1	0	0	0	0	0	1	0	0	0	0	4	0	1	3.22629	1	0	#NULL!
Male	0	Malignant neoplasm of bronchus and lung	#NULL!	6	1	#NULL!	#NULL!	0	0	0	0	0	1	0	0	0	0	0	0	0	2	0	0	352.659	1	0	#NULL!
Female	27.5482	Malignant neoplasm of breast	#NULL!	2	0	#NULL!	#NULL!	1	0	0	0	1	1	0	0	0	0	0	0	0	2	1	1	0.338886	1	1	16.5861
Male	0	Malignant neoplasm of colon	#NULL!	0	0	#NULL!	#NULL!	1	0	0	0	1	0	0	0	0	0	0	0	0	4	0	1	#NULL!	0	0	#NULL!
Female	55.3751	Secondary malignant neoplasm of respiratory and digestive organs	#NULL!	1	0	#NULL!	#NULL!	0	0	1	0	0	1	0	0	0	0	0	0	0	1	1	1	#NULL!	0	0	#NULL!
Female	152.125	Malignant neoplasm of bronchus and lung	#NULL!	0	0	#NULL!	#NULL!	1	0	0	0	0	0	0	0	0	1	1	0	0	1	1	0	#NULL!	0	0	#NULL!
Female	0	Malignant neoplasm of bronchus and lung	#NULL!	1	0	#NULL!	#NULL!	0	1	0	1	0	0	0	0	0	0	0	0	0	3	1	0	#NULL!	0	0	#NULL!
Male	0	Secondary malignant neoplasm of respiratory and digestive organs	#NULL!	0	0	#NULL!	#NULL!	0	0	0	0	0	1	0	0	0	0	0	0	0	4	0	0	1.59946	1	0	#NULL!
Female	-233.433	Malignant neoplasm of corpus uteri	#NULL!	#NULL!	#NULL!	#NULL!	#NULL!	1	0	0	0	0	0	0	0	0	0	1	0	0	4	1	0	#NULL!	0	0	#NULL!
Male	-589.481	Malignant neoplasm of colon	#NULL!	#NULL!	#NULL!	#NULL!	#NULL!	1	0	0	0	0	1	0	0	0	0	0	0	0	2	0	0	#NULL!	0	0	#NULL!
Female	392.674	Malignant neoplasm without specification of site	#NULL!	3	0	29814.1	#NULL!	1	0	0	0	0	0	0	0	0	0	1	0	1	4	1	0	12.2434	1	0	#NULL!
Male	75.8671	Malignant neoplasm of bronchus and lung	#NULL!	0	0	#NULL!	#NULL!	1	1	1	0	0	0	1	0	0	0	1	0	0	3	0	0	#NULL!	0	0	#NULL!
Female	729.407	Malignant neoplasm of ovary	#NULL!	0	0	#NULL!	#NULL!	0	0	0	0	0	0	0	0	0	0	0	0	0	0	1	1	#NULL!	0	0	#NULL!
Female	-651.723	Malignant neoplasm of colon	8.9	0	0	20661.8	20.8686	1	0	1	0	0	1	1	0	0	0	0	0	0	3	1	1	#NULL!	0	1	20.7478
Female	-5.67042	Malignant neoplasm of bronchus and lung	#NULL!	1	0	#NULL!	15.8684	0	0	0	0	0	0	0	0	0	0	1	0	0	4	1	0	#NULL!	0	1	23.0071
Male	637.152	Malignant neoplasm of prostate	#NULL!	0	0	#NULL!	#NULL!	1	0	1	0	1	0	1	0	1	0	0	0	0	4	0	1	#NULL!	0	0	#NULL!
Male	0	Malignant neoplasm of bronchus and lung	#NULL!	0	0	#NULL!	#NULL!	0	0	0	0	0	0	0	0	0	0	0	0	0	4	0	0	#NULL!	0	0	#NULL!
Female	-0.876357	Malignant neoplasm of ovary	#NULL!	0	0	7820.31	6.08365	0	0	0	0	0	0	0	0	0	0	0	0	0	2	1	0	5.85688	1	1	16.3183
Female	249.477	Malignant neoplasm of bronchus and lung	#NULL!	1	0	#NULL!	#NULL!	1	1	0	1	0	1	0	0	0	0	0	0	0	3	1	1	#NULL!	0	1	26.1204
Male	0	Malignant neoplasm of bronchus and lung	5.7	3	0	#NULL!	#NULL!	0	0	0	0	0	0	0	0	0	0	0	0	0	1	0	0	#NULL!	0	0	#NULL!
Male	-15.4117	Malignant neoplasm of larynx	#NULL!	#NULL!	#NULL!	#NULL!	#NULL!	1	0	1	1	0	1	0	0	0	0	0	0	0	3	0	0	#NULL!	0	0	#NULL!
Female	42.9751	Malignant neoplasm of colon	#NULL!	2	0	5684.42	5.47222	1	0	0	0	0	0	0	0	0	0	1	0	0	4	1	1	#NULL!	0	0	#NULL!
Female	-403.867	Malignant neoplasm of colon	6.1	1	0	#NULL!	#NULL!	0	0	0	0	0	1	0	0	0	0	0	0	0	4	1	0	#NULL!	0	0	#NULL!
Male	-26.4834	Secondary malignant neoplasm of respiratory and digestive organs	#NULL!	2	0	#NULL!	#NULL!	0	0	0	0	0	0	0	0	0	0	0	0	0	4	0	0	#NULL!	0	0	#NULL!
Male	0	Malignant neoplasm of pancreas	#NULL!	1	0	#NULL!	#NULL!	0	0	0	0	0	0	0	0	0	0	0	0	0	4	0	0	#NULL!	0	0	#NULL!
Female	-390.181	Malignant neoplasm of other connective and soft tissue	6.1	0	0	#NULL!	#NULL!	0	0	0	0	0	0	0	0	0	0	0	0	0	2	1	0	#NULL!	0	0	#NULL!
Male	-388.494	Malignant neoplasm of prostate	#NULL!	1	0	#NULL!	#NULL!	1	0	0	0	0	1	0	0	0	0	0	0	0	3	0	0	#NULL!	0	1	20.7415
Male	-0.655401	Malignant neoplasm without specification of site	#NULL!	0	0	#NULL!	#NULL!	1	1	0	1	0	1	0	0	0	0	1	0	0	3	0	0	#NULL!	0	0	#NULL!
Male	450.372	Malignant neoplasm of liver and intrahepatic bile ducts	7.4	1	0	#NULL!	#NULL!	0	0	0	0	0	1	0	0	0	0	0	0	0	4	0	0	14.2418	1	0	#NULL!
Male	0	Malignant neoplasm of liver and intrahepatic bile ducts	5.9	1	0	#NULL!	#NULL!	1	0	0	1	0	0	0	0	0	0	1	0	0	4	0	0	#NULL!	0	0	#NULL!
Female	-458.396	censored	16.7	1	0	6466.64	5.11994	0	0	0	0	0	1	0	0	0	0	0	0	0	3	1	0	#NULL!	0	0	#NULL!
Female	-76.0641	Malignant neoplasm of ovary	#NULL!	1	0	#NULL!	#NULL!	0	0	0	0	0	0	0	0	0	0	0	0	0	0	1	0	#NULL!	0	0	#NULL!
Male	-33.7279	Malignant neoplasm of bronchus and lung	#NULL!	0	0	#NULL!	#NULL!	1	1	0	1	0	0	0	0	0	0	1	0	0	3	0	0	9.48108	1	0	#NULL!
Female	107.034	Malignant neoplasm of pancreas	#NULL!	1	0	#NULL!	#NULL!	0	0	0	0	0	0	0	0	0	0	0	0	0	4	1	0	#NULL!	0	0	#NULL!
Male	0	Malignant immunoproliferative diseases	#NULL!	1	0	#NULL!	#NULL!	0	0	0	0	0	0	0	0	0	0	0	0	0	0	0	1	#NULL!	0	1	1178.95
Male	653.902	Malignant neoplasm of bladder	#NULL!	0	0	#NULL!	#NULL!	0	0	0	0	1	0	0	0	0	0	1	0	0	4	0	0	7.84238	1	0	#NULL!
Female	26.6725	Malignant neoplasm of cervix uteri	#NULL!	2	0	#NULL!	#NULL!	0	1	0	0	0	0	0	0	0	0	0	0	0	1	1	1	#NULL!	0	0	#NULL!
Male	-88.2985	censored	#NULL!	1	0	#NULL!	#NULL!	0	0	0	0	0	0	0	0	0	0	0	0	0	0	0	0	#NULL!	0	1	37.7655
Female	450.229	Malignant neoplasm of breast	#NULL!	1	0	#NULL!	#NULL!	1	0	0	0	0	1	0	0	0	0	0	0	0	4	1	0	#NULL!	0	0	#NULL!
Male	711.159	Malignant neoplasm of bronchus and lung	#NULL!	1	0	#NULL!	#NULL!	1	0	1	0	0	0	0	0	1	0	1	0	0	3	0	1	#NULL!	0	0	#NULL!
Male	-102.978	Carcinoma in situ of other and unspecified sites	8	#NULL!	#NULL!	#NULL!	#NULL!	0	0	0	0	0	1	0	0	0	0	0	0	0	4	0	1	#NULL!	0	0	#NULL!
Male	-90.4434	Malignant immunoproliferative diseases	#NULL!	0	0	#NULL!	#NULL!	1	0	0	1	0	0	0	0	0	0	1	0	0	3	0	1	#NULL!	0	0	#NULL!
Male	27.4301	Malignant neoplasm of bronchus and lung	6.9	8	1	#NULL!	#NULL!	0	0	0	0	1	0	0	0	0	0	1	0	0	3	0	1	#NULL!	0	1	14.8354
Female	50.0111	Malignant neoplasm of bronchus and lung	#NULL!	8	1	#NULL!	#NULL!	0	1	0	0	0	0	0	0	0	0	0	0	0	1	1	1	#NULL!	0	0	#NULL!
Male	-563.051	Malignant neoplasm of stomach	#NULL!	0	0	#NULL!	#NULL!	1	0	1	0	0	1	0	0	0	0	0	0	0	4	0	0	22.7682	1	0	#NULL!
Female	-155.574	Secondary malignant neoplasm of other and unspecified sites	#NULL!	1	0	#NULL!	#NULL!	1	0	0	0	0	0	0	0	0	0	0	0	0	4	1	0	31.5548	1	0	#NULL!
Female	0	Secondary malignant neoplasm of other and unspecified sites	#NULL!	8	1	11185.2	6.35998	1	0	0	0	0	1	0	0	0	0	0	0	0	4	1	0	#NULL!	0	0	#NULL!
Female	-443.513	Malignant neoplasm of corpus uteri	7.8	2	0	#NULL!	#NULL!	1	0	0	0	0	1	0	0	0	0	0	0	1	3	1	0	26.0342	1	0	#NULL!
Male	316.324	Malignant neoplasm of bladder	#NULL!	4	1	#NULL!	#NULL!	1	0	0	0	0	1	0	0	0	0	0	0	0	3	0	1	#NULL!	0	0	#NULL!
Female	0	Malignant neoplasm of stomach	#NULL!	0	0	#NULL!	#NULL!	1	0	0	0	0	0	0	0	1	0	0	0	0	4	1	0	5.73796	1	1	190.437
Female	0	Secondary malignant neoplasm of respiratory and digestive organs	#NULL!	0	0	#NULL!	#NULL!	1	0	0	0	0	0	0	0	0	0	0	0	0	4	1	0	#NULL!	0	0	#NULL!
Male	4.53839	Malignant neoplasm of colon	#NULL!	#NULL!	#NULL!	#NULL!	#NULL!	0	0	0	0	0	0	0	0	0	0	0	0	0	4	0	0	1.75441	1	0	#NULL!
Male	400.831	Malignant neoplasm of bladder	#NULL!	2	0	#NULL!	#NULL!	1	0	0	0	0	0	0	0	0	0	0	0	0	2	0	1	#NULL!	0	1	41.2771
Male	-387.559	Malignant neoplasm of kidney, except renal pelvis	#NULL!	0	0	#NULL!	#NULL!	0	0	0	0	0	0	0	0	0	0	0	0	0	4	0	0	5.72106	1	0	#NULL!
Male	12.2547	Secondary malignant neoplasm of other and unspecified sites	#NULL!	8	1	#NULL!	#NULL!	1	0	0	0	0	1	0	0	0	0	0	0	0	1	0	1	2.02438	1	0	#NULL!
Male	-98.4327	Malignant neoplasm of prostate	#NULL!	#NULL!	#NULL!	#NULL!	#NULL!	1	0	0	1	1	0	0	0	0	0	0	0	0	4	0	1	#NULL!	0	0	#NULL!
Female	-517.564	Malignant neoplasm of bladder	#NULL!	1	0	#NULL!	#NULL!	0	0	0	0	0	0	0	0	0	0	0	0	0	2	1	0	#NULL!	0	0	#NULL!
Male	-9.81797	Secondary and unspecified malignant neoplasm of lymph nodes	#NULL!	3	0	#NULL!	#NULL!	0	0	1	0	0	1	0	0	0	0	0	0	0	2	0	0	#NULL!	0	0	#NULL!
Female	32.1583	Malignant neoplasm of bronchus and lung	#NULL!	8	1	#NULL!	#NULL!	0	0	0	0	0	0	0	0	0	0	0	0	0	1	1	0	#NULL!	0	0	#NULL!
Male	0	Secondary malignant neoplasm of respiratory and digestive organs	#NULL!	1	0	#NULL!	#NULL!	1	0	0	0	1	0	0	0	0	0	0	0	0	3	0	0	#NULL!	0	1	26.0342
Male	126.781	Malignant neoplasm of prostate	6.8	1	0	#NULL!	#NULL!	1	0	0	0	0	1	0	0	0	0	0	0	0	3	0	0	14.9566	1	0	#NULL!
Female	239.546	Secondary malignant neoplasm of other and unspecified sites	#NULL!	1	0	#NULL!	#NULL!	1	0	1	0	0	0	0	0	0	1	1	1	0	4	1	0	#NULL!	0	0	#NULL!
Male	-16.6823	Malignant neoplasm of rectum	#NULL!	1	0	#NULL!	#NULL!	0	0	0	0	0	0	0	0	0	0	0	0	0	2	0	0	#NULL!	0	0	#NULL!
Male	19.9255	Secondary malignant neoplasm of respiratory and digestive organs	#NULL!	0	0	#NULL!	#NULL!	0	1	0	0	0	1	0	0	0	0	0	0	0	1	0	0	#NULL!	0	0	#NULL!
Male	23.6201	censored	#NULL!	3	0	#NULL!	#NULL!	0	0	0	0	0	0	1	0	0	0	0	0	0	1	0	0	#NULL!	0	0	#NULL!
Female	0	Malignant neoplasm of bronchus and lung	#NULL!	1	0	#NULL!	#NULL!	1	0	0	1	0	0	0	0	0	0	1	0	0	2	1	0	#NULL!	0	0	#NULL!
Female	450.363	Malignant neoplasm of colon	#NULL!	0	0	#NULL!	#NULL!	1	0	0	0	0	0	0	0	1	0	0	0	0	4	1	1	1.60119	1	0	#NULL!
Female	-233.249	Secondary and unspecified malignant neoplasm of lymph nodes	#NULL!	3	0	7821.01	5.49744	0	0	0	0	0	1	0	0	0	0	0	0	0	1	1	0	#NULL!	0	0	#NULL!
Female	-105.691	censored	#NULL!	0	0	#NULL!	#NULL!	1	0	0	0	0	0	0	0	0	0	1	0	0	4	1	1	#NULL!	0	0	#NULL!
Female	0	Malignant neoplasm of colon	#NULL!	1	0	#NULL!	#NULL!	1	0	0	0	0	1	0	0	0	0	0	0	0	2	1	0	7.67129	1	0	#NULL!
Male	0	Malignant neoplasm of bronchus and lung	#NULL!	8	1	#NULL!	#NULL!	0	0	0	0	0	0	0	0	0	0	0	0	0	0	0	0	#NULL!	0	0	#NULL!
Male	416.919	Malignant neoplasm of bladder	#NULL!	0	0	#NULL!	#NULL!	0	0	0	0	0	0	0	0	1	0	0	0	0	4	0	0	#NULL!	0	1	33.0086
Male	658.3	Malignant neoplasm of bladder	#NULL!	0	0	#NULL!	#NULL!	1	0	0	1	0	0	0	0	0	0	1	0	0	4	0	0	#NULL!	0	0	#NULL!
Male	0	Malignant neoplasm of colon	#NULL!	0	0	#NULL!	#NULL!	1	0	0	0	0	0	0	0	0	0	0	0	0	4	0	0	13.1135	1	0	#NULL!
Female	0	Malignant neoplasm of colon	#NULL!	0	0	#NULL!	#NULL!	1	0	1	1	0	0	0	0	0	0	1	0	0	4	1	0	3.24355	1	0	#NULL!
Male	721.708	Secondary malignant neoplasm of other and unspecified sites	#NULL!	0	0	#NULL!	#NULL!	1	0	0	0	0	1	0	0	0	0	0	0	0	2	0	0	17.961	1	0	#NULL!
Male	640.13	Malignant neoplasm of prostate	#NULL!	0	0	#NULL!	#NULL!	1	0	0	0	0	0	0	0	1	0	1	0	0	4	0	0	#NULL!	0	0	#NULL!
Male	-620.663	Malignant neoplasm of other connective and soft tissue	#NULL!	1	0	#NULL!	#NULL!	1	0	0	0	0	1	0	0	0	0	0	0	0	3	0	0	25.1155	1	0	#NULL!
Male	239.543	Malignant neoplasm of colon	#NULL!	4	1	#NULL!	#NULL!	1	0	1	1	0	1	0	0	1	0	1	0	0	3	0	0	#NULL!	0	1	31.5548
Male	13.7612	Malignant neoplasm of bronchus and lung	#NULL!	0	0	#NULL!	#NULL!	1	0	0	0	1	0	0	0	0	0	0	0	0	4	0	0	#NULL!	0	0	#NULL!
Female	0	Malignant neoplasm of larynx	#NULL!	3	0	#NULL!	#NULL!	1	0	0	1	0	0	0	0	0	0	0	0	0	4	1	0	#NULL!	0	0	#NULL!
Female	27.5386	Malignant neoplasm of breast	#NULL!	2	0	#NULL!	#NULL!	0	0	0	0	0	0	0	0	0	0	0	0	0	0	1	1	281.229	1	0	#NULL!
Female	159.896	Malignant neoplasm of bronchus and lung	#NULL!	1	0	#NULL!	#NULL!	1	0	0	0	0	0	0	0	1	0	0	0	0	2	1	1	#NULL!	0	0	#NULL!
Female	-404.931	Malignant neoplasm of breast	#NULL!	1	0	#NULL!	#NULL!	1	0	0	0	0	0	0	0	1	0	0	0	0	3	1	0	#NULL!	0	0	#NULL!
Male	198.259	Secondary malignant neoplasm of other and unspecified sites	#NULL!	4	1	#NULL!	#NULL!	1	0	0	0	0	1	0	0	0	0	0	0	0	3	0	1	5.05269	1	0	#NULL!
Female	-150.726	Malignant neoplasm of pancreas	5.9	1	0	14252	2.68082	1	0	1	1	0	1	0	0	0	0	0	0	1	2	1	1	#NULL!	0	0	#NULL!
Male	0	Malignant neoplasm of bronchus and lung	#NULL!	6	1	#NULL!	#NULL!	0	0	0	0	0	1	0	0	0	0	0	0	0	2	0	1	#NULL!	0	0	#NULL!
Female	0	Malignant neoplasm of pancreas	#NULL!	0	0	#NULL!	#NULL!	0	0	0	0	0	0	0	0	0	0	0	0	0	3	1	1	371.873	1	0	#NULL!
Male	-39.0086	Malignant neoplasm of prostate	#NULL!	1	0	#NULL!	#NULL!	0	0	0	0	0	0	0	0	0	0	0	1	0	4	0	0	#NULL!	0	0	#NULL!
Male	12.3613	Secondary malignant neoplasm of other and unspecified sites	#NULL!	2	0	#NULL!	#NULL!	1	1	0	1	0	1	0	0	0	0	0	0	0	3	0	0	3.54961	1	0	#NULL!
Male	0	Malignant neoplasm of prostate	#NULL!	0	0	#NULL!	#NULL!	0	0	0	0	0	0	0	0	1	0	0	0	0	3	0	1	1.55781	1	0	#NULL!
Male	644.883	Malignant neoplasm of bladder	#NULL!	0	0	#NULL!	#NULL!	1	0	0	0	0	1	0	0	1	0	0	0	0	4	0	0	#NULL!	0	0	#NULL!
Female	402.719	Malignant neoplasm of breast	#NULL!	2	0	#NULL!	#NULL!	1	0	1	1	1	0	0	0	0	0	1	0	0	4	1	0	#NULL!	0	0	#NULL!
Female	0	censored	#NULL!	0	0	#NULL!	#NULL!	1	1	0	0	0	0	0	0	0	0	0	0	0	2	1	0	#NULL!	0	0	#NULL!
Female	-661.712	Malignant neoplasm of bronchus and lung	#NULL!	#NULL!	#NULL!	#NULL!	#NULL!	1	0	0	0	1	0	1	0	0	0	0	0	0	2	1	0	#NULL!	0	0	#NULL!
Female	581.2	censored	#NULL!	8	1	#NULL!	#NULL!	0	0	0	0	0	0	0	0	0	0	0	0	0	3	1	1	29.5563	1	0	#NULL!
Female	-348.54	Multiple myeloma and malignant plasma cell neoplasms	#NULL!	2	0	#NULL!	#NULL!	1	0	0	0	0	1	0	0	0	0	0	0	0	4	1	0	#NULL!	0	0	#NULL!
Female	19.3274	Multiple myeloma and malignant plasma cell neoplasms	#NULL!	0	0	#NULL!	#NULL!	1	0	0	0	0	0	1	0	0	0	1	0	0	3	1	1	#NULL!	0	0	#NULL!
Female	0	Malignant neoplasm of colon	#NULL!	0	0	#NULL!	#NULL!	0	0	0	0	0	0	0	0	1	0	0	0	0	4	1	1	#NULL!	0	0	#NULL!
Male	0	Secondary malignant neoplasm of other and unspecified sites	#NULL!	9	1	11929.7	13.6466	1	0	0	0	0	1	0	0	0	0	0	0	0	3	0	0	#NULL!	0	0	#NULL!
Male	0	Malignant neoplasm of rectosigmoid junction	6.1	#NULL!	#NULL!	#NULL!	#NULL!	1	0	0	0	0	0	0	0	0	0	0	0	0	4	0	0	#NULL!	0	0	#NULL!
Female	9.86765	Malignant neoplasm of pancreas	#NULL!	1	0	#NULL!	#NULL!	1	0	0	0	0	1	0	0	0	0	1	0	0	4	1	0	2.88624	1	0	#NULL!
Female	273.977	Malignant neoplasm of pancreas	#NULL!	2	0	#NULL!	#NULL!	0	0	1	0	0	1	0	0	0	0	1	0	0	2	1	1	#NULL!	0	0	#NULL!
Male	-2.57139	Malignant neoplasm of kidney, except renal pelvis	5.5	2	0	#NULL!	#NULL!	1	0	0	0	0	0	0	0	0	0	0	1	0	2	0	0	#NULL!	0	0	#NULL!
Male	249.317	Malignant neoplasm of colon	#NULL!	3	0	#NULL!	#NULL!	1	0	1	0	0	1	0	0	0	0	0	0	0	3	0	0	7.75422	1	0	#NULL!
Female	-148.082	Malignant neoplasm of breast	#NULL!	2	0	#NULL!	#NULL!	1	0	0	0	0	0	0	0	0	0	0	0	0	3	1	0	1.03122	1	0	#NULL!
Male	-505.048	Malignant neoplasm of bronchus and lung	#NULL!	#NULL!	#NULL!	#NULL!	#NULL!	1	0	0	0	0	0	0	0	0	0	0	0	0	1	0	1	#NULL!	0	0	#NULL!
Male	0	Malignant neoplasm of kidney, except renal pelvis	#NULL!	0	0	#NULL!	#NULL!	0	0	0	0	0	1	0	0	0	0	1	0	0	3	0	1	14.8354	1	0	#NULL!
Male	0	Malignant neoplasm of bronchus and lung	#NULL!	0	0	#NULL!	#NULL!	1	1	1	1	0	0	0	0	1	0	1	0	0	2	0	0	#NULL!	0	0	#NULL!
Male	-108.244	Malignant neoplasm of colon	#NULL!	0	0	#NULL!	#NULL!	0	0	0	0	0	0	0	0	0	0	0	0	0	1	0	0	#NULL!	0	0	#NULL!
Male	0	Malignant neoplasm of bronchus and lung	#NULL!	0	0	20941.2	2.43137	1	0	0	0	0	0	0	0	0	0	0	0	0	3	0	0	20.7415	1	0	#NULL!
Female	50.9156	Malignant neoplasm of colon	6.1	6	1	#NULL!	#NULL!	1	0	0	0	1	1	0	0	0	0	1	0	0	1	1	0	#NULL!	0	0	#NULL!
Male	450.367	Malignant immunoproliferative diseases	#NULL!	1	0	#NULL!	0.861064	0	0	1	0	0	1	0	0	0	0	1	0	0	4	0	1	59.397	1	0	#NULL!
Female	0	Malignant neoplasm of colon	#NULL!	#NULL!	#NULL!	#NULL!	#NULL!	0	0	0	0	0	0	0	0	0	0	0	0	0	3	1	1	#NULL!	0	0	#NULL!
Male	-645.798	Malignant neoplasm of prostate	#NULL!	1	0	#NULL!	#NULL!	1	0	0	0	0	1	0	0	0	0	0	0	0	1	0	0	#NULL!	0	0	#NULL!
Male	721.469	Malignant neoplasm of bladder	6.4	2	0	#NULL!	#NULL!	1	0	0	1	0	1	0	0	0	0	0	0	0	4	0	0	#NULL!	0	0	#NULL!
Female	-13.7212	Secondary malignant neoplasm of respiratory and digestive organs	#NULL!	3	0	36242.6	15.8699	0	0	0	0	0	0	0	0	0	0	0	0	1	3	1	0	#NULL!	0	1	21.0559
Male	480.141	Malignant neoplasm of pancreas	#NULL!	0	0	#NULL!	#NULL!	0	0	0	0	0	0	0	0	1	0	0	0	0	2	0	1	8.70347	1	0	#NULL!
Male	700.881	Malignant neoplasm of colon	#NULL!	0	0	#NULL!	#NULL!	1	0	0	0	0	0	0	0	0	0	0	0	0	4	0	1	#NULL!	0	0	#NULL!
Male	0	censored	#NULL!	0	0	#NULL!	#NULL!	0	0	1	0	0	0	1	0	0	1	0	0	0	2	0	0	#NULL!	0	0	#NULL!
Male	-9.85975	Malignant neoplasm of colon	#NULL!	2	0	#NULL!	#NULL!	0	0	0	0	0	1	0	0	0	0	0	0	0	2	0	0	33.8007	1	0	#NULL!
Male	-25.0951	Malignant neoplasm of colon	#NULL!	0	0	#NULL!	#NULL!	0	0	0	0	0	0	0	0	1	0	0	0	0	4	0	0	#NULL!	0	0	#NULL!
Female	0	Malignant neoplasm of retroperitoneum and peritoneum	#NULL!	1	0	#NULL!	#NULL!	1	0	0	0	0	0	0	0	0	0	0	0	0	4	1	1	4.57962	1	1	20.8677
Female	-38.9156	Malignant neoplasm of colon	6.2	1	0	8244.49	5.55237	1	0	0	0	0	0	0	0	0	0	0	0	0	4	1	0	#NULL!	0	0	#NULL!
Female	619.269	Secondary and unspecified malignant neoplasm of lymph nodes	#NULL!	4	1	#NULL!	#NULL!	0	0	0	0	0	0	0	0	0	0	1	0	0	4	1	1	#NULL!	0	0	#NULL!
Male	166.549	Malignant neoplasm of bronchus and lung	#NULL!	3	0	#NULL!	#NULL!	1	0	0	0	0	0	0	0	0	0	0	0	0	3	0	0	2.04958	1	0	#NULL!
Male	-539.608	Multiple myeloma and malignant plasma cell neoplasms	#NULL!	2	0	#NULL!	#NULL!	1	1	0	0	0	0	0	0	0	0	1	0	0	4	0	0	#NULL!	0	0	#NULL!
Male	9.62181	Malignant neoplasm of pancreas	#NULL!	8	1	#NULL!	#NULL!	0	1	0	0	0	0	0	0	0	0	0	0	0	4	0	1	#NULL!	0	0	#NULL!
Female	-330.629	Carcinoma in situ of other and unspecified sites	#NULL!	1	0	#NULL!	#NULL!	1	0	0	0	0	0	0	0	0	0	0	0	0	4	1	0	#NULL!	0	0	#NULL!
Male	0	Malignant neoplasm of bronchus and lung	#NULL!	#NULL!	#NULL!	#NULL!	#NULL!	0	0	0	0	0	0	0	0	0	0	0	0	0	1	0	1	1.809	1	0	#NULL!
Male	0	Malignant neoplasm of larynx	#NULL!	#NULL!	#NULL!	#NULL!	#NULL!	1	0	0	1	0	0	0	0	0	0	1	0	0	4	0	0	#NULL!	0	0	#NULL!
Male	0	Malignant neoplasm of stomach	#NULL!	9	1	#NULL!	#NULL!	0	0	0	0	0	1	0	0	0	0	0	0	0	4	0	0	#NULL!	0	1	15.0932
Male	458.896	Malignant neoplasm without specification of site	#NULL!	#NULL!	#NULL!	#NULL!	#NULL!	0	0	0	0	0	0	0	0	0	0	0	0	0	1	0	0	#NULL!	0	0	#NULL!
Male	-11.3124	Malignant neoplasm of bronchus and lung	#NULL!	3	0	#NULL!	#NULL!	1	0	0	0	0	0	0	0	0	0	0	0	0	3	0	0	#NULL!	0	0	#NULL!
Female	13.7733	Malignant neoplasm of bronchus and lung	#NULL!	1	0	#NULL!	#NULL!	1	0	0	1	0	0	0	0	0	0	1	0	0	4	1	1	#NULL!	0	0	#NULL!
Male	0	Malignant neoplasm of small intestine	6.3	0	0	3989.75	3.32639	0	0	0	0	0	0	0	0	0	0	0	0	0	2	0	0	#NULL!	0	0	#NULL!
Male	694.466	Malignant neoplasm of prostate	#NULL!	0	0	#NULL!	#NULL!	1	0	1	0	0	0	0	0	1	0	0	0	0	4	0	1	#NULL!	0	0	#NULL!
Female	707.104	Malignant neoplasm of rectum	#NULL!	0	0	#NULL!	#NULL!	1	1	0	1	0	0	0	0	0	0	1	0	0	2	1	1	#NULL!	0	0	#NULL!
Male	406.076	Malignant neoplasm of bronchus and lung	#NULL!	3	0	#NULL!	#NULL!	0	0	0	0	1	0	0	0	0	0	1	0	0	2	0	1	#NULL!	0	0	#NULL!
Male	4.82675	Malignant neoplasm of kidney, except renal pelvis	#NULL!	0	0	#NULL!	#NULL!	0	0	1	0	0	0	0	0	0	0	1	0	0	4	0	0	#NULL!	0	0	#NULL!
Male	55.8151	Carcinoma in situ of other and unspecified sites	#NULL!	1	0	#NULL!	#NULL!	0	0	0	0	0	0	0	0	0	0	0	0	0	1	0	0	6.18462	1	0	#NULL!
Female	0	Malignant neoplasm of kidney, except renal pelvis	#NULL!	0	0	#NULL!	#NULL!	1	0	0	1	1	0	0	0	0	0	1	0	0	3	1	1	#NULL!	0	0	#NULL!
Female	485.141	Multiple myeloma and malignant plasma cell neoplasms	#NULL!	#NULL!	#NULL!	#NULL!	#NULL!	1	0	0	1	0	1	0	0	0	0	1	0	0	2	1	0	#NULL!	0	0	#NULL!
Male	35.4614	Malignant neoplasm of bronchus and lung	#NULL!	2	0	#NULL!	#NULL!	1	0	0	1	0	1	0	0	0	0	1	0	0	2	0	1	#NULL!	0	0	#NULL!
Male	0	Secondary malignant neoplasm of other and unspecified sites	#NULL!	0	0	#NULL!	#NULL!	0	0	0	0	0	0	0	0	0	0	0	0	0	0	0	0	#NULL!	0	0	#NULL!
Female	453.863	Malignant neoplasm of breast	#NULL!	#NULL!	#NULL!	#NULL!	#NULL!	0	0	0	0	0	0	0	0	0	0	0	0	0	2	1	0	#NULL!	0	0	#NULL!
Male	-93.6623	Malignant neoplasm of oesophagus	#NULL!	3	0	#NULL!	#NULL!	1	0	0	0	0	0	0	0	0	0	0	0	0	2	0	1	#NULL!	0	0	#NULL!
Male	0	Malignant neoplasm of oesophagus	#NULL!	6	1	#NULL!	#NULL!	0	0	0	0	0	1	0	0	0	0	0	0	0	2	0	0	1148.03	1	0	#NULL!
Female	0	Secondary malignant neoplasm of other and unspecified sites	#NULL!	2	0	#NULL!	#NULL!	1	0	1	0	0	1	0	0	0	0	0	0	0	3	1	0	#NULL!	0	0	#NULL!
Male	-705.462	Carcinoma in situ of other and unspecified sites	7.4	1	0	#NULL!	#NULL!	0	0	0	0	0	0	0	0	0	0	0	0	0	3	0	0	#NULL!	0	0	#NULL!
Male	173.788	Malignant neoplasm of bladder	#NULL!	0	0	11550.1	#NULL!	1	0	0	0	0	1	0	0	0	0	0	0	0	2	0	0	8.31261	1	0	#NULL!
Female	-145.379	Malignant neoplasm of bladder	6.2	1	0	20718.8	18.8529	0	0	0	0	0	0	0	0	0	0	0	0	0	4	1	0	#NULL!	0	1	19.351
Male	0	Malignant neoplasm of stomach	#NULL!	2	0	#NULL!	#NULL!	1	0	0	0	0	1	0	0	1	0	0	0	0	3	0	0	#NULL!	0	0	#NULL!
Male	513.091	Malignant neoplasm of rectum	#NULL!	#NULL!	#NULL!	#NULL!	#NULL!	0	0	0	0	1	0	0	0	0	0	0	0	0	1	0	1	339.942	1	0	#NULL!
Female	374.269	Secondary malignant neoplasm of respiratory and digestive organs	10.1	9	1	1951.34	1.51075	1	0	0	0	0	1	0	0	0	0	0	0	0	4	1	1	#NULL!	0	0	#NULL!
Male	416.827	censored	5.5	2	0	4459.24	2.76878	1	0	0	1	0	1	0	0	0	0	1	1	0	4	0	1	#NULL!	0	0	#NULL!
Male	720.639	Malignant neoplasm of rectosigmoid junction	#NULL!	0	0	#NULL!	#NULL!	1	0	1	0	1	1	1	0	1	0	1	0	0	2	0	1	#NULL!	0	0	#NULL!
Male	71.2807	Malignant neoplasm of bronchus and lung	#NULL!	2	0	#NULL!	#NULL!	1	0	0	0	0	0	0	0	1	0	1	0	0	3	0	0	15.4581	1	0	#NULL!
Male	-332.511	Malignant neoplasm of bronchus and lung	5.2	3	0	#NULL!	#NULL!	1	0	0	0	0	1	0	0	0	0	1	0	0	3	0	1	1.19793	1	0	#NULL!
Male	358.998	Malignant neoplasm of bladder	#NULL!	0	0	#NULL!	#NULL!	1	0	0	1	0	0	0	0	0	0	1	0	0	4	0	1	#NULL!	0	0	#NULL!
Male	-574.06	Secondary and unspecified malignant neoplasm of lymph nodes	#NULL!	0	0	#NULL!	#NULL!	0	1	0	0	0	0	0	0	0	0	0	0	0	3	0	0	1.37695	1	0	#NULL!
Male	-17.9259	Malignant neoplasm of kidney, except renal pelvis	8.2	3	0	#NULL!	#NULL!	0	0	0	0	0	1	0	0	0	0	0	0	0	4	0	1	#NULL!	0	0	#NULL!
Female	115.454	Secondary malignant neoplasm of respiratory and digestive organs	#NULL!	#NULL!	#NULL!	#NULL!	#NULL!	0	0	0	0	0	0	0	0	0	0	0	0	0	4	1	1	#NULL!	0	0	#NULL!
Female	567.991	Malignant neoplasm of cervix uteri	#NULL!	#NULL!	#NULL!	#NULL!	#NULL!	0	0	0	0	0	0	0	0	0	0	0	0	0	0	1	1	#NULL!	0	0	#NULL!
Male	0.0977448	Malignant neoplasm of rectosigmoid junction	#NULL!	1	0	#NULL!	#NULL!	1	0	0	0	0	0	0	0	0	0	1	0	0	4	0	0	#NULL!	0	0	#NULL!
Female	-1.12914	Multiple myeloma and malignant plasma cell neoplasms	#NULL!	1	0	#NULL!	#NULL!	0	0	0	0	0	0	0	0	0	0	1	0	0	4	1	0	#NULL!	0	0	#NULL!
Male	28.6678	Carcinoma in situ of other and unspecified sites	#NULL!	1	0	#NULL!	#NULL!	1	0	0	0	0	1	0	0	0	0	0	0	0	2	0	0	23.5897	1	0	#NULL!
Male	-27.4841	Malignant neoplasm of bladder	#NULL!	#NULL!	#NULL!	#NULL!	#NULL!	1	0	0	0	0	1	0	0	0	0	0	0	0	3	0	1	1.74674	1	0	#NULL!
Male	704.207	Multiple myeloma and malignant plasma cell neoplasms	#NULL!	2	0	#NULL!	#NULL!	0	1	0	0	0	1	0	0	0	0	0	0	0	2	0	1	#NULL!	0	0	#NULL!
Male	295.965	Secondary malignant neoplasm of other and unspecified sites	6.1	7	1	#NULL!	#NULL!	0	0	0	0	0	0	0	0	0	0	0	0	0	0	0	1	#NULL!	0	0	#NULL!
Female	86.9793	Malignant immunoproliferative diseases	#NULL!	2	0	#NULL!	#NULL!	1	0	1	0	0	0	0	0	0	0	1	0	0	4	1	1	#NULL!	0	0	#NULL!
Female	-335.617	Malignant neoplasm of bone and articular cartilage of limbs	#NULL!	1	0	#NULL!	#NULL!	0	0	0	0	0	0	0	0	0	0	0	0	0	4	1	0	#NULL!	0	0	#NULL!
Female	368.248	Malignant neoplasm of colon	#NULL!	0	0	4381.01	3.79364	0	0	0	0	0	0	0	0	0	0	1	0	0	4	1	1	3.83894	1	0	#NULL!
Male	-35.0529	Malignant neoplasm of bladder	#NULL!	1	0	#NULL!	#NULL!	0	0	1	1	1	1	0	0	0	0	1	0	0	4	0	0	#NULL!	0	0	#NULL!
Male	27.5199	Secondary malignant neoplasm of other and unspecified sites	#NULL!	1	0	#NULL!	#NULL!	1	0	0	0	0	1	0	0	0	0	0	0	0	4	0	0	#NULL!	0	0	#NULL!
Male	-26.5713	Malignant neoplasm of bladder	#NULL!	1	0	#NULL!	#NULL!	0	0	0	0	0	0	0	0	0	0	0	0	0	4	0	0	#NULL!	0	0	#NULL!
Male	-31.1377	Malignant neoplasm of bronchus and lung	#NULL!	#NULL!	#NULL!	#NULL!	#NULL!	1	0	0	0	0	1	0	0	0	0	0	0	0	4	0	0	#NULL!	0	1	36.9431
Female	0	Malignant neoplasm of bronchus and lung	#NULL!	#NULL!	#NULL!	#NULL!	#NULL!	0	0	0	0	0	0	0	0	0	0	0	0	0	2	1	0	#NULL!	0	0	#NULL!
Male	63.8589	Malignant neoplasm of prostate	#NULL!	0	0	#NULL!	#NULL!	0	0	0	0	0	0	0	0	0	0	1	0	0	3	0	1	#NULL!	0	0	#NULL!
Female	-19.4005	Malignant immunoproliferative diseases	#NULL!	0	0	#NULL!	#NULL!	0	0	0	0	0	0	0	0	0	0	0	0	0	1	1	0	#NULL!	0	0	#NULL!
Female	322.819	Malignant neoplasm of bronchus and lung	#NULL!	1	0	#NULL!	#NULL!	0	0	0	1	0	0	0	0	0	0	1	0	0	2	1	1	#NULL!	0	0	#NULL!
Male	624.478	Malignant neoplasm of bladder	#NULL!	1	0	7506.48	5.50532	0	0	0	0	0	0	0	0	0	0	0	0	0	3	0	0	#NULL!	0	0	#NULL!
Female	0	Malignant neoplasm of bronchus and lung	#NULL!	1	0	#NULL!	#NULL!	0	0	0	1	0	1	0	0	0	0	0	0	0	4	1	0	#NULL!	0	0	#NULL!
Male	-652.799	Carcinoma in situ of other and unspecified sites	#NULL!	#NULL!	#NULL!	#NULL!	#NULL!	0	0	0	0	0	0	0	0	0	0	0	0	0	4	0	0	8.4419	1	0	#NULL!
Male	0	Malignant neoplasm of prostate	#NULL!	2	0	#NULL!	#NULL!	1	0	0	0	0	1	0	0	0	0	0	0	0	4	0	0	#NULL!	0	0	#NULL!
Female	-17.8526	Malignant neoplasm of ovary	7	0	0	#NULL!	#NULL!	0	0	1	0	0	0	0	0	0	0	0	0	0	1	1	1	10.9921	1	1	19.2489
Male	575.584	Secondary malignant neoplasm of respiratory and digestive organs	#NULL!	1	0	#NULL!	#NULL!	0	0	0	0	0	0	0	0	0	0	1	0	0	2	0	0	#NULL!	0	0	#NULL!
Male	488.472	Malignant neoplasm of kidney, except renal pelvis	#NULL!	2	0	3771.84	2.87002	0	0	0	0	0	0	0	0	0	0	0	0	0	2	0	1	#NULL!	0	0	#NULL!
Female	34.2336	Malignant neoplasm of liver and intrahepatic bile ducts	#NULL!	7	1	#NULL!	#NULL!	1	1	0	0	0	0	0	0	1	0	0	0	0	2	1	1	21.5109	1	0	#NULL!
Female	37.0416	Malignant neoplasm of cervix uteri	#NULL!	0	0	#NULL!	#NULL!	0	1	0	0	0	0	0	0	0	0	0	0	0	0	1	0	#NULL!	0	0	#NULL!
Female	0	Malignant neoplasm of bronchus and lung	#NULL!	1	0	#NULL!	#NULL!	0	0	0	1	0	0	0	0	0	0	0	0	0	2	1	0	#NULL!	0	0	#NULL!
Male	-57.8209	Multiple myeloma and malignant plasma cell neoplasms	#NULL!	1	0	#NULL!	#NULL!	1	0	1	0	0	1	0	0	0	0	1	0	0	3	0	0	12.6842	1	1	33.0182
Male	0	Malignant neoplasm of rectum	#NULL!	1	0	44194.5	38.1632	1	0	0	0	0	0	0	0	0	0	1	0	0	2	0	1	#NULL!	0	1	16.4118
Female	0	Malignant neoplasm of stomach	#NULL!	1	0	#NULL!	#NULL!	0	0	0	0	0	0	0	0	0	0	0	0	0	3	1	0	#NULL!	0	0	#NULL!
Male	-716.764	Carcinoma in situ of other and unspecified sites	7.2	1	0	#NULL!	#NULL!	0	0	0	0	0	0	0	0	0	0	0	0	0	2	0	0	#NULL!	0	0	#NULL!
Male	67.5326	Malignant neoplasm of kidney, except renal pelvis	#NULL!	9	1	#NULL!	#NULL!	1	0	0	0	0	1	0	0	0	0	0	0	0	3	0	1	#NULL!	0	0	#NULL!
Male	68.4676	Malignant neoplasm of tonsil	5.8	8	1	9179.73	7.98299	1	0	0	0	0	0	0	0	0	0	0	0	0	3	0	1	#NULL!	0	0	#NULL!
Female	154.425	Malignant neoplasm of bronchus and lung	#NULL!	0	0	#NULL!	#NULL!	0	0	0	0	0	0	0	0	0	0	0	0	0	0	1	0	8.06119	1	0	#NULL!
Female	0	Malignant neoplasm of pancreas	#NULL!	0	0	#NULL!	#NULL!	0	0	0	0	0	1	0	0	0	0	1	0	0	3	1	0	#NULL!	0	0	#NULL!
Male	-374.321	Malignant neoplasm of liver and intrahepatic bile ducts	#NULL!	3	0	#NULL!	#NULL!	0	0	0	0	0	1	0	1	1	0	0	0	0	3	0	0	#NULL!	0	0	#NULL!
Male	-15.8921	Malignant neoplasm of bladder	#NULL!	1	0	#NULL!	#NULL!	0	0	0	0	1	0	0	0	0	0	1	0	0	4	0	1	#NULL!	0	0	#NULL!
Female	80.4057	Secondary malignant neoplasm of other and unspecified sites	#NULL!	0	0	#NULL!	#NULL!	1	0	0	1	0	0	0	0	0	0	0	0	0	2	1	1	0.106787	1	0	#NULL!
Female	-167.93	Malignant neoplasm of bronchus and lung	#NULL!	1	0	#NULL!	#NULL!	0	0	0	0	0	0	0	0	0	0	0	0	0	2	1	0	350.224	1	0	#NULL!
Female	118.833	Malignant neoplasm of breast	#NULL!	#NULL!	#NULL!	#NULL!	#NULL!	1	0	0	0	0	0	0	0	0	0	1	0	0	3	1	0	#NULL!	0	0	#NULL!
Male	647.837	Secondary malignant neoplasm of respiratory and digestive organs	5.4	#NULL!	#NULL!	#NULL!	#NULL!	0	0	0	0	0	0	0	0	0	0	0	0	0	1	0	1	8.04254	1	0	#NULL!
Female	715.923	censored	#NULL!	1	0	#NULL!	#NULL!	0	0	0	0	0	0	0	0	0	0	0	0	0	1	1	0	#NULL!	0	0	#NULL!
Female	24.9235	Secondary malignant neoplasm of respiratory and digestive organs	7.5	1	0	#NULL!	#NULL!	0	1	0	1	0	0	0	0	0	0	0	0	0	0	1	1	36.8848	1	0	#NULL!
Male	93.1062	Malignant neoplasm of oesophagus	#NULL!	2	0	#NULL!	7.58404	0	0	0	0	0	1	0	0	1	0	0	0	0	1	0	1	#NULL!	0	1	116.377
Female	-370.146	Malignant neoplasm of breast	#NULL!	1	0	#NULL!	#NULL!	1	0	0	0	0	1	1	0	0	0	1	0	0	3	1	1	11.1105	1	0	#NULL!
Male	-11.563	Secondary malignant neoplasm of respiratory and digestive organs	#NULL!	2	0	#NULL!	#NULL!	0	0	0	0	0	0	0	0	0	0	1	0	0	4	0	0	#NULL!	0	0	#NULL!
Female	125.583	Malignant neoplasm of bladder	#NULL!	2	0	#NULL!	#NULL!	1	0	0	0	0	0	0	0	0	0	0	0	0	2	1	0	10.6701	1	0	#NULL!
Male	0	Malignant neoplasm of prostate	#NULL!	3	0	#NULL!	#NULL!	1	0	0	1	0	0	0	0	1	0	1	0	0	4	0	0	#NULL!	0	0	#NULL!
Female	0	Malignant neoplasm of bladder	#NULL!	#NULL!	#NULL!	#NULL!	#NULL!	1	0	0	0	0	0	0	0	0	0	0	0	0	3	1	1	#NULL!	0	0	#NULL!
Male	0	Multiple myeloma and malignant plasma cell neoplasms	#NULL!	2	0	#NULL!	#NULL!	1	1	1	0	0	1	0	0	1	0	1	0	0	4	0	0	10.9514	1	0	#NULL!
Female	31.9475	Malignant neoplasm of breast	#NULL!	2	0	#NULL!	#NULL!	1	0	0	1	0	0	0	0	0	0	0	0	0	0	1	0	#NULL!	0	0	#NULL!
Female	306.631	Malignant neoplasm without specification of site	#NULL!	1	0	#NULL!	#NULL!	1	0	0	0	0	0	0	0	0	0	1	0	0	4	1	0	1.57921	1	0	#NULL!
Male	628.173	Malignant neoplasm of pancreas	#NULL!	2	0	#NULL!	#NULL!	0	1	0	0	0	1	0	0	0	0	0	0	0	1	0	1	#NULL!	0	0	#NULL!
Female	250.184	Malignant neoplasm of bronchus and lung	#NULL!	1	0	#NULL!	#NULL!	0	0	0	0	0	0	0	0	0	0	0	0	0	2	1	0	#NULL!	0	0	#NULL!
Male	476.687	Malignant immunoproliferative diseases	#NULL!	1	0	4401.94	5.58795	0	0	0	0	0	0	0	0	0	0	1	0	0	2	0	0	9.31806	1	0	#NULL!
Male	303.499	Malignant neoplasm of bronchus and lung	#NULL!	#NULL!	#NULL!	#NULL!	#NULL!	0	0	0	0	0	0	0	0	0	0	0	0	0	1	0	0	286.363	1	0	#NULL!
Female	0	Malignant neoplasm of rectum	#NULL!	0	0	#NULL!	#NULL!	1	0	0	0	0	0	0	0	0	0	1	0	0	4	1	0	18.6778	1	0	#NULL!
Female	-447.253	Malignant neoplasm of bronchus and lung	#NULL!	#NULL!	#NULL!	#NULL!	#NULL!	1	0	0	0	0	0	0	0	0	0	0	0	0	3	1	0	7.59176	1	0	#NULL!
Male	185.574	Multiple myeloma and malignant plasma cell neoplasms	#NULL!	1	0	#NULL!	#NULL!	1	0	0	0	0	0	0	0	0	0	0	0	0	2	0	0	#NULL!	0	0	#NULL!
Male	12.111	censored	#NULL!	2	0	#NULL!	#NULL!	0	0	0	0	1	0	0	0	0	0	0	0	0	3	0	0	#NULL!	0	0	#NULL!
Female	0	Secondary malignant neoplasm of other and unspecified sites	#NULL!	0	0	#NULL!	#NULL!	0	0	0	0	0	0	0	0	0	0	0	0	0	2	1	0	#NULL!	0	0	#NULL!
Male	50.2737	Carcinoma in situ of other and unspecified sites	#NULL!	0	0	#NULL!	#NULL!	1	0	0	0	0	0	0	0	0	0	0	0	0	4	0	0	#NULL!	0	0	#NULL!
Female	0	Malignant immunoproliferative diseases	#NULL!	2	0	#NULL!	#NULL!	1	0	0	0	1	1	0	0	0	0	1	0	0	4	1	0	#NULL!	0	0	#NULL!
Female	-488.165	Malignant neoplasm of breast	5	1	0	#NULL!	#NULL!	1	0	0	1	0	0	0	0	0	0	0	0	0	3	1	0	3.04911	1	0	#NULL!
Male	-1.25588	Malignant neoplasm of bronchus and lung	#NULL!	1	0	#NULL!	#NULL!	0	0	0	0	0	0	0	0	0	0	0	0	0	2	0	0	1.42904	1	0	#NULL!
Female	340.487	Carcinoma in situ of other and unspecified sites	#NULL!	#NULL!	#NULL!	#NULL!	#NULL!	0	0	0	0	0	0	0	0	0	0	0	0	0	2	1	1	#NULL!	0	1	24.0753
Female	35.2728	Carcinoma in situ of other and unspecified sites	#NULL!	#NULL!	#NULL!	#NULL!	#NULL!	1	0	0	0	0	0	0	0	1	0	0	0	0	4	1	1	#NULL!	0	0	#NULL!
Female	420.42	Malignant neoplasm of bladder	#NULL!	1	0	21948	16.7268	0	0	0	0	0	0	0	0	0	0	0	0	0	2	1	1	8.06108	1	1	16.5229
Male	30.6032	Secondary malignant neoplasm of other and unspecified sites	#NULL!	2	0	#NULL!	#NULL!	0	0	1	0	0	0	1	0	0	0	0	0	0	1	0	1	21.6762	1	0	#NULL!
Male	0	Malignant neoplasm of prostate	#NULL!	#NULL!	#NULL!	#NULL!	#NULL!	0	0	0	0	0	0	0	0	0	0	0	0	0	4	0	0	6.42346	1	0	#NULL!
Male	0	Malignant neoplasm of prostate	#NULL!	#NULL!	#NULL!	#NULL!	#NULL!	0	0	0	0	0	0	0	0	0	0	0	0	0	3	0	0	2.79167	1	0	#NULL!
Male	0	Malignant neoplasm of bronchus and lung	5.7	0	0	57608.7	37.7164	1	0	0	1	0	1	0	0	0	0	0	0	0	4	0	0	24.0656	1	1	33.6676
Female	20.3864	Malignant neoplasm of colon	6.7	3	0	2051.68	1.87273	1	0	0	0	0	1	0	0	0	0	1	0	0	3	1	0	2.49542	1	0	#NULL!
Male	0	Secondary malignant neoplasm of other and unspecified sites	#NULL!	2	0	#NULL!	#NULL!	0	0	0	0	0	0	0	0	0	0	0	0	0	0	0	0	30.3374	1	0	#NULL!
Male	-705.422	Malignant neoplasm of bronchus and lung	6.7	1	0	#NULL!	#NULL!	0	0	0	0	0	0	0	0	0	0	0	0	0	2	0	1	#NULL!	0	0	#NULL!
Male	475.591	Malignant immunoproliferative diseases	#NULL!	1	0	#NULL!	#NULL!	0	0	1	0	0	0	0	0	0	0	0	0	0	4	0	0	#NULL!	0	0	#NULL!
Female	-377.089	Malignant neoplasm of bronchus and lung	#NULL!	3	0	4230.59	2.32906	1	0	0	0	0	0	0	0	0	0	0	0	0	3	1	0	#NULL!	0	0	#NULL!
Female	-76.5278	Malignant neoplasm of bronchus and lung	#NULL!	2	0	#NULL!	#NULL!	1	0	0	0	0	1	0	0	0	0	0	0	0	4	1	0	#NULL!	0	0	#NULL!
Female	0	Secondary malignant neoplasm of other and unspecified sites	5.8	8	1	5369.81	6.53763	0	0	0	0	0	1	0	0	0	0	0	0	0	4	1	1	#NULL!	0	0	#NULL!
Male	-17.0501	Malignant neoplasm of bronchus and lung	#NULL!	0	0	12675.2	11.9135	1	0	0	1	0	0	0	0	0	0	0	0	0	4	0	1	36.9431	1	0	#NULL!
Male	109.818	Secondary malignant neoplasm of other and unspecified sites	#NULL!	3	0	#NULL!	#NULL!	0	0	0	0	0	0	0	0	1	0	1	0	0	4	0	1	#NULL!	0	0	#NULL!
Male	-12.0627	Multiple myeloma and malignant plasma cell neoplasms	#NULL!	0	0	2677.38	2.03704	1	0	0	0	0	0	0	0	0	0	0	0	0	2	0	1	#NULL!	0	0	#NULL!
Female	-112.584	Malignant neoplasm of bladder	#NULL!	#NULL!	#NULL!	#NULL!	#NULL!	0	0	0	0	0	0	0	0	0	0	1	0	0	4	1	0	#NULL!	0	0	#NULL!
Male	-24.5642	Malignant neoplasm of oesophagus	#NULL!	1	0	69591.7	34.4905	0	0	0	0	0	1	0	0	0	0	0	0	0	1	0	0	#NULL!	0	1	71.6498
Male	244.144	Malignant neoplasm of bladder	#NULL!	#NULL!	#NULL!	#NULL!	#NULL!	1	0	0	0	0	1	0	0	0	0	0	0	0	1	0	1	#NULL!	0	0	#NULL!
Female	30.6344	Secondary and unspecified malignant neoplasm of lymph nodes	#NULL!	0	0	#NULL!	#NULL!	0	0	0	0	0	0	0	0	0	0	0	0	0	2	1	0	4.28858	1	0	#NULL!
Female	0	Malignant neoplasm of bronchus and lung	#NULL!	0	0	#NULL!	#NULL!	1	1	0	1	0	0	0	1	0	0	0	0	0	4	1	0	34.6824	1	0	#NULL!
Male	5.47643	Malignant neoplasm of bronchus and lung	#NULL!	3	0	#NULL!	#NULL!	1	0	1	0	0	1	0	0	0	0	1	0	0	3	0	0	57.2933	1	0	#NULL!
Male	308.796	Malignant neoplasm of base of tongue	#NULL!	0	0	#NULL!	#NULL!	0	0	0	0	0	0	0	0	0	0	0	0	0	1	0	1	4.06838	1	0	#NULL!
Male	0	Malignant neoplasm without specification of site	#NULL!	0	0	#NULL!	#NULL!	1	0	0	0	0	0	0	0	0	0	0	0	0	4	0	0	#NULL!	0	0	#NULL!
Male	-677.532	Malignant neoplasm of colon	#NULL!	#NULL!	#NULL!	#NULL!	#NULL!	1	0	0	0	0	0	0	0	0	0	0	0	0	3	0	1	12.1068	1	0	#NULL!
Female	7.65877	Malignant neoplasm of bronchus and lung	#NULL!	0	0	#NULL!	#NULL!	0	0	0	0	0	1	0	0	0	0	0	0	0	2	1	1	#NULL!	0	0	#NULL!
Male	0	Malignant neoplasm of bronchus and lung	13.5	9	1	7486.08	5.60391	1	0	0	0	0	0	0	0	0	0	0	0	0	3	0	1	32.9591	1	0	#NULL!
Female	29.1052	Carcinoma in situ of other and unspecified sites	#NULL!	2	0	#NULL!	#NULL!	0	0	0	0	0	0	0	1	0	0	0	0	0	1	1	1	#NULL!	0	0	#NULL!
Male	77.3837	Secondary malignant neoplasm of other and unspecified sites	#NULL!	0	0	#NULL!	#NULL!	1	0	0	0	0	0	0	0	0	0	0	0	0	1	0	0	33.6676	1	0	#NULL!
Male	24.0184	censored	11.6	1	0	10658.1	7.83482	1	0	0	1	0	1	0	0	0	0	1	0	0	3	0	0	#NULL!	0	0	#NULL!
Female	68.9143	Malignant neoplasm of breast	5.6	2	0	#NULL!	#NULL!	1	0	0	0	0	1	0	0	0	0	0	0	0	2	1	0	#NULL!	0	0	#NULL!
Male	0	Malignant neoplasm of prostate	#NULL!	6	1	#NULL!	#NULL!	1	0	0	0	0	0	0	0	0	0	0	0	0	4	0	1	#NULL!	0	0	#NULL!
Female	0	Multiple myeloma and malignant plasma cell neoplasms	#NULL!	#NULL!	#NULL!	#NULL!	#NULL!	1	0	0	0	0	0	0	0	0	0	0	0	0	4	1	0	#NULL!	0	0	#NULL!
Female	610.671	Malignant neoplasm of colon	#NULL!	1	0	#NULL!	#NULL!	1	0	1	0	0	1	0	0	1	0	0	0	0	4	1	1	#NULL!	0	0	#NULL!
Female	0	Malignant neoplasm of rectosigmoid junction	#NULL!	0	0	#NULL!	#NULL!	1	0	0	0	0	0	0	0	0	0	1	0	0	4	1	0	7.64859	1	0	#NULL!
Male	-534.54	Malignant neoplasm of colon	#NULL!	1	0	#NULL!	#NULL!	0	0	0	0	0	1	0	0	0	0	0	0	0	4	0	1	#NULL!	0	0	#NULL!
Male	520.943	Malignant neoplasm of colon	#NULL!	0	0	#NULL!	#NULL!	0	0	0	0	0	1	1	0	0	0	0	0	0	3	0	0	#NULL!	0	0	#NULL!
Female	425.54	Carcinoma in situ of other and unspecified sites	10.7	3	0	16583.1	15.863	1	0	0	0	0	1	0	0	1	0	0	0	0	3	1	0	#NULL!	0	0	#NULL!
Male	0.63809	Malignant neoplasm of bronchus and lung	#NULL!	3	0	#NULL!	#NULL!	1	0	0	0	0	1	0	0	0	0	0	0	0	4	0	0	15.0932	1	0	#NULL!
Male	0	Malignant neoplasm of bronchus and lung	#NULL!	0	0	#NULL!	#NULL!	1	1	0	0	0	0	0	0	0	0	0	0	0	1	0	0	#NULL!	0	0	#NULL!
Male	0	Malignant neoplasm of colon	#NULL!	1	0	#NULL!	#NULL!	0	0	0	0	0	0	0	0	1	0	1	0	0	4	0	0	9.83058	1	0	#NULL!
Male	713.516	censored	#NULL!	8	1	#NULL!	#NULL!	0	0	0	0	0	1	0	0	0	0	1	0	0	3	0	0	3.27813	1	0	#NULL!
Female	125.269	Multiple myeloma and malignant plasma cell neoplasms	#NULL!	0	0	#NULL!	#NULL!	1	0	1	0	0	0	0	0	0	0	1	0	0	3	1	0	#NULL!	0	0	#NULL!
Male	457.751	Malignant neoplasm of bladder	#NULL!	3	0	#NULL!	7.57957	1	0	0	0	0	0	0	0	0	0	0	0	0	2	0	0	#NULL!	0	0	#NULL!
Male	0	Malignant neoplasm of oesophagus	#NULL!	0	0	#NULL!	#NULL!	0	0	0	0	0	0	0	0	0	0	0	0	0	3	0	0	#NULL!	0	0	#NULL!
Female	416.562	Malignant neoplasm of liver and intrahepatic bile ducts	#NULL!	0	0	#NULL!	#NULL!	0	0	0	0	0	0	0	0	1	0	1	0	0	4	1	1	4.06543	1	0	#NULL!
Male	-20.3605	Malignant neoplasm of prostate	#NULL!	6	1	#NULL!	#NULL!	0	0	0	0	0	1	0	0	0	0	0	0	0	2	0	0	#NULL!	0	0	#NULL!
Male	166.07	Malignant neoplasm of other connective and soft tissue	#NULL!	2	0	#NULL!	#NULL!	1	0	0	0	0	0	0	0	1	0	1	0	0	4	0	0	#NULL!	0	0	#NULL!
Male	114.989	Malignant neoplasm of bladder	#NULL!	1	0	#NULL!	#NULL!	1	0	1	0	0	0	1	0	1	0	0	0	0	3	0	0	#NULL!	0	0	#NULL!
Female	76.1417	Malignant neoplasm of kidney, except renal pelvis	#NULL!	0	0	#NULL!	#NULL!	1	0	0	0	1	0	0	0	0	0	0	0	0	4	1	1	9.45432	1	0	#NULL!
Female	68.9133	Malignant neoplasm of kidney, except renal pelvis	#NULL!	1	0	#NULL!	#NULL!	0	0	0	0	0	0	0	0	0	0	1	0	0	2	1	0	#NULL!	0	0	#NULL!
Male	49.7474	Secondary and unspecified malignant neoplasm of lymph nodes	#NULL!	3	0	#NULL!	#NULL!	0	0	0	0	0	1	0	0	0	0	0	0	0	3	0	1	#NULL!	0	0	#NULL!
Female	451.422	Malignant neoplasm of breast	#NULL!	1	0	8176.74	5.74094	0	0	0	0	0	0	0	0	0	0	0	0	0	1	1	1	#NULL!	0	0	#NULL!
Male	0	Carcinoma in situ of other and unspecified sites	#NULL!	1	0	#NULL!	#NULL!	0	0	0	0	0	0	0	0	0	0	0	0	0	3	0	0	#NULL!	0	0	#NULL!
Female	-38.8289	Malignant neoplasm of bronchus and lung	#NULL!	0	0	#NULL!	#NULL!	1	0	0	0	0	0	1	0	0	0	1	0	0	4	1	0	#NULL!	0	0	#NULL!
Female	-182.71	Multiple myeloma and malignant plasma cell neoplasms	#NULL!	1	0	29814.8	14.5716	0	0	0	0	0	0	0	0	0	0	0	0	1	4	1	0	#NULL!	0	1	42.6498
Male	56.4253	Malignant neoplasm of bladder	#NULL!	1	0	#NULL!	#NULL!	0	0	0	0	0	1	0	0	0	0	0	0	0	4	0	0	#NULL!	0	0	#NULL!
Male	-28.4884	Malignant neoplasm of prostate	4.4	3	0	15427.1	21.9717	0	0	0	0	0	0	0	0	0	0	0	0	0	4	0	1	#NULL!	0	1	32.9591
Male	0	Multiple myeloma and malignant plasma cell neoplasms	#NULL!	0	0	#NULL!	#NULL!	0	0	1	0	0	0	0	0	0	0	0	0	0	4	0	0	32.6333	1	0	#NULL!
Female	0	Malignant neoplasm of bronchus and lung	#NULL!	8	1	#NULL!	#NULL!	0	0	0	0	0	0	0	0	0	0	1	0	0	3	1	1	#NULL!	0	0	#NULL!
Female	0	Malignant neoplasm of colon	#NULL!	0	0	#NULL!	#NULL!	0	0	0	0	0	0	0	0	0	0	0	0	0	4	1	0	20.8303	1	0	#NULL!
Female	-75.8617	Malignant neoplasm of colon	#NULL!	1	0	4477.11	5.59573	1	0	0	0	0	0	0	0	0	0	0	0	0	4	1	0	#NULL!	0	0	#NULL!
Male	-362.34	Malignant neoplasm of larynx	19.7	1	0	#NULL!	#NULL!	1	0	0	0	0	1	0	0	0	0	0	0	0	2	0	0	#NULL!	0	0	#NULL!
Male	72.1497	Secondary malignant neoplasm of other and unspecified sites	4.7	6	1	#NULL!	#NULL!	0	0	0	0	0	0	0	0	0	0	0	0	0	4	0	0	20.8423	1	0	#NULL!
Male	-499.202	Malignant neoplasm of colon	#NULL!	1	0	#NULL!	#NULL!	1	0	0	0	1	0	0	0	0	0	0	0	0	3	0	0	#NULL!	0	0	#NULL!
Female	0.261629	Secondary malignant neoplasm of other and unspecified sites	#NULL!	6	1	#NULL!	#NULL!	0	0	0	0	0	1	0	0	0	0	0	0	0	3	1	1	#NULL!	0	0	#NULL!
Male	-282.754	Malignant neoplasm of bronchus and lung	9.3	3	0	#NULL!	#NULL!	1	0	0	0	0	1	0	0	0	0	0	0	0	2	0	0	#NULL!	0	1	117.895
Female	24.6409	Malignant neoplasm of bronchus and lung	#NULL!	0	0	21987.2	2.4379	1	0	0	0	0	1	0	0	0	0	0	0	0	2	1	0	#NULL!	0	0	#NULL!
Male	-605.526	Malignant neoplasm of bladder	5.2	0	0	#NULL!	#NULL!	1	0	0	0	0	0	0	0	0	0	0	0	0	4	0	0	#NULL!	0	0	#NULL!
Male	-589.58	Malignant neoplasm of colon	#NULL!	1	0	#NULL!	#NULL!	1	0	0	0	1	0	0	0	0	1	0	0	0	4	0	0	19.8471	1	0	#NULL!
Male	-143.277	censored	#NULL!	0	0	#NULL!	#NULL!	0	0	0	0	0	0	0	0	0	0	0	0	0	4	0	0	#NULL!	0	0	#NULL!
Female	591.511	Malignant neoplasm of colon	5.8	0	0	#NULL!	#NULL!	1	0	1	0	0	0	1	0	0	0	0	0	0	3	1	0	#NULL!	0	0	#NULL!
Male	287.976	Malignant neoplasm of bronchus and lung	#NULL!	0	0	#NULL!	#NULL!	1	0	0	0	0	0	0	0	0	0	0	0	0	2	0	0	#NULL!	0	0	#NULL!
Male	216.062	Malignant neoplasm of bronchus and lung	#NULL!	1	0	#NULL!	#NULL!	0	0	0	0	0	0	0	0	0	0	0	0	0	3	0	0	#NULL!	0	0	#NULL!
Female	-88.2986	Malignant neoplasm of stomach	#NULL!	#NULL!	#NULL!	#NULL!	#NULL!	1	0	0	0	0	1	0	0	0	0	1	0	0	4	1	0	5.4854	1	0	#NULL!
Male	-130.265	Malignant neoplasm of prostate	#NULL!	1	0	5239.26	2.04748	0	0	0	0	0	0	0	0	0	0	0	0	0	4	0	0	18.279	1	0	#NULL!
Female	-163.298	Malignant neoplasm of rectum	#NULL!	1	0	#NULL!	#NULL!	1	0	0	0	0	0	0	0	0	0	0	0	0	4	1	0	3.77007	1	0	#NULL!
Female	0	Malignant neoplasm of stomach	6.2	6	1	#NULL!	#NULL!	0	0	0	0	0	0	0	0	0	0	0	0	0	0	1	0	#NULL!	0	1	32.7075
Female	80.8278	Malignant neoplasm of colon	#NULL!	0	0	#NULL!	#NULL!	0	0	0	0	0	1	0	0	0	0	0	0	0	4	1	0	#NULL!	0	0	#NULL!
Male	49.9017	Malignant neoplasm of prostate	#NULL!	#NULL!	#NULL!	#NULL!	#NULL!	0	0	0	0	0	0	0	0	0	0	1	0	0	4	0	0	#NULL!	0	0	#NULL!
Female	0	Malignant neoplasm of bronchus and lung	#NULL!	#NULL!	#NULL!	#NULL!	#NULL!	0	0	0	0	0	1	0	0	0	0	1	0	0	3	1	1	#NULL!	0	0	#NULL!
Female	66.7197	Malignant neoplasm of bronchus and lung	#NULL!	1	0	#NULL!	#NULL!	1	0	0	0	0	1	0	0	0	0	1	0	0	4	1	0	#NULL!	0	0	#NULL!
Male	-418.552	Carcinoma in situ of other and unspecified sites	#NULL!	2	0	86827.2	71.2895	1	0	1	0	0	0	0	0	0	0	1	0	0	4	0	1	#NULL!	0	1	57.2933
Male	545.389	Malignant neoplasm of bronchus and lung	#NULL!	3	0	#NULL!	#NULL!	0	0	0	0	0	0	0	0	1	0	0	0	0	2	0	0	#NULL!	0	0	#NULL!
Male	0	Malignant neoplasm of bronchus and lung	#NULL!	3	0	#NULL!	#NULL!	0	0	0	1	0	0	0	0	0	0	0	0	0	3	0	1	#NULL!	0	0	#NULL!
Female	68.905	censored	#NULL!	1	0	#NULL!	#NULL!	1	1	0	0	0	1	0	0	0	0	0	0	0	2	1	0	3.11549	1	0	#NULL!
Female	212.811	Malignant neoplasm of colon	4.3	0	0	#NULL!	#NULL!	0	0	0	0	0	1	0	0	0	0	0	0	0	3	1	0	#NULL!	0	0	#NULL!
Male	-44.6564	Carcinoma in situ of other and unspecified sites	13.7	3	0	#NULL!	#NULL!	1	0	1	0	0	1	0	0	1	0	0	0	0	3	0	0	33.0086	1	1	25.1155
Female	49.8656	Malignant neoplasm of bronchus and lung	#NULL!	#NULL!	#NULL!	#NULL!	#NULL!	1	0	0	0	0	0	0	0	0	0	0	0	0	4	1	1	35.5125	1	0	#NULL!
Male	-32.9444	Secondary malignant neoplasm of respiratory and digestive organs	#NULL!	1	0	#NULL!	#NULL!	0	0	0	0	0	0	0	0	0	0	1	0	0	4	0	0	0.558997	1	0	#NULL!
Male	-26.5176	Malignant neoplasm of colon	#NULL!	1	0	#NULL!	#NULL!	0	0	0	0	0	0	0	0	1	0	1	0	0	2	0	0	12.4692	1	1	19.7471
Male	0	Malignant neoplasm of prostate	#NULL!	2	0	#NULL!	#NULL!	0	0	0	0	0	0	0	0	0	0	0	0	0	3	0	0	1.56772	1	0	#NULL!
Male	68.9127	Multiple myeloma and malignant plasma cell neoplasms	#NULL!	3	0	#NULL!	#NULL!	0	1	0	0	0	0	0	0	0	0	0	0	0	2	0	0	#NULL!	0	0	#NULL!
Male	0	Secondary malignant neoplasm of other and unspecified sites	#NULL!	#NULL!	#NULL!	#NULL!	#NULL!	1	0	0	0	1	0	0	0	0	0	0	0	0	4	0	0	#NULL!	0	0	#NULL!
Male	-126.854	Malignant neoplasm of small intestine	#NULL!	1	0	#NULL!	#NULL!	0	0	0	0	0	0	0	0	1	0	0	0	0	4	0	0	6.21054	1	0	#NULL!
Male	0	Malignant neoplasm of bronchus and lung	#NULL!	0	0	#NULL!	#NULL!	1	1	1	0	1	0	0	0	0	0	0	0	0	2	0	1	#NULL!	0	0	#NULL!
Female	0	Secondary malignant neoplasm of respiratory and digestive organs	#NULL!	1	0	#NULL!	#NULL!	1	0	0	0	1	0	0	0	0	0	0	0	0	4	1	0	#NULL!	0	0	#NULL!
Female	-3.62146	Malignant neoplasm of bronchus and lung	#NULL!	1	0	15294.9	#NULL!	0	0	0	0	0	0	0	0	0	0	0	0	1	4	1	0	#NULL!	0	0	#NULL!
Male	-76.0438	Malignant neoplasm of prostate	#NULL!	1	0	#NULL!	#NULL!	1	0	0	0	0	0	0	0	0	0	1	0	0	4	0	0	#NULL!	0	0	#NULL!
Female	-167.019	censored	#NULL!	0	0	#NULL!	#NULL!	0	0	0	0	0	0	0	0	0	1	1	1	0	3	1	0	3.55106	1	0	#NULL!
Male	250.729	Malignant neoplasm of bronchus and lung	5	8	1	38332.5	35.5235	1	0	0	0	0	1	0	1	0	0	1	0	0	2	0	0	4.20695	1	1	22.5107
Male	-33.6436	Malignant neoplasm of bronchus and lung	#NULL!	0	0	12686.1	12.1436	1	0	0	1	0	0	0	0	0	0	1	0	0	4	0	1	#NULL!	0	0	#NULL!
Female	674.898	Malignant neoplasm of bronchus and lung	#NULL!	8	1	#NULL!	#NULL!	1	1	0	1	0	1	1	1	0	0	0	0	0	2	1	1	#NULL!	0	0	#NULL!
Male	-11.511	Secondary malignant neoplasm of respiratory and digestive organs	#NULL!	#NULL!	#NULL!	#NULL!	#NULL!	0	0	0	0	1	0	0	0	0	0	0	0	0	2	0	1	4.24325	1	1	50.0517
Male	-618.156	Malignant neoplasm of prostate	#NULL!	1	0	#NULL!	#NULL!	0	0	0	0	0	1	1	0	0	0	1	0	0	4	0	1	16.8054	1	0	#NULL!
Male	77.9366	Malignant neoplasm of bladder	#NULL!	4	1	#NULL!	#NULL!	1	0	0	0	0	0	0	0	0	0	0	0	0	3	0	1	#NULL!	0	1	339.942
Male	0	Secondary malignant neoplasm of respiratory and digestive organs	#NULL!	0	0	#NULL!	#NULL!	1	0	0	0	0	1	0	0	0	0	0	0	0	3	0	0	#NULL!	0	0	#NULL!
Female	0	Secondary malignant neoplasm of other and unspecified sites	#NULL!	7	1	#NULL!	#NULL!	0	0	0	0	0	0	0	0	0	0	0	0	0	1	1	0	#NULL!	0	0	#NULL!
Male	2.85398	Malignant neoplasm of bronchus and lung	#NULL!	0	0	5302.31	3.85964	1	0	1	0	0	1	0	0	0	0	1	0	0	3	0	1	#NULL!	0	0	#NULL!
Male	626.311	Malignant neoplasm of bronchus and lung	#NULL!	2	0	#NULL!	#NULL!	0	0	0	0	0	0	0	0	0	0	1	0	0	2	0	1	#NULL!	0	0	#NULL!
Male	-433.552	Malignant neoplasm of prostate	5.4	1	0	#NULL!	#NULL!	1	0	0	0	0	0	0	0	0	0	0	1	0	4	0	0	#NULL!	0	0	#NULL!
Female	-441.118	Malignant neoplasm of bronchus and lung	5.9	1	0	18653.2	28.081	1	0	0	0	0	0	0	0	0	0	0	0	0	3	1	1	0.60664	1	1	22.8658
Male	0	Malignant neoplasm of bronchus and lung	#NULL!	0	0	#NULL!	#NULL!	1	0	0	1	0	1	0	0	0	0	0	0	0	1	0	0	75.8192	1	0	#NULL!
Female	0	Secondary malignant neoplasm of other and unspecified sites	#NULL!	0	0	#NULL!	#NULL!	0	0	0	0	0	0	0	0	0	0	0	0	0	4	1	0	3.7748	1	0	#NULL!
Female	-121.196	Malignant neoplasm of breast	6.7	1	0	#NULL!	#NULL!	1	0	0	0	0	0	0	0	0	0	0	0	0	4	1	0	#NULL!	0	0	#NULL!
Female	36.249	censored	#NULL!	#NULL!	#NULL!	#NULL!	#NULL!	0	0	0	0	0	1	0	0	0	0	1	0	0	4	1	0	10.3146	1	0	#NULL!
Female	308.84	Malignant neoplasm of bronchus and lung	#NULL!	3	0	#NULL!	#NULL!	0	0	0	1	1	1	0	0	0	0	0	0	0	2	1	1	1512.45	1	0	#NULL!
Male	80.6352	Malignant neoplasm of prostate	#NULL!	0	0	#NULL!	#NULL!	0	0	0	0	0	0	0	0	0	0	0	0	0	4	0	1	#NULL!	0	0	#NULL!
Male	0	Malignant neoplasm of bronchus and lung	#NULL!	0	0	#NULL!	#NULL!	1	0	0	0	1	0	0	0	0	0	0	0	0	4	0	1	3.66493	1	0	#NULL!
Male	0	Malignant neoplasm of prostate	#NULL!	0	0	23956.2	#NULL!	1	0	0	0	0	1	0	0	0	0	1	0	0	2	0	1	3.76913	1	0	#NULL!
Male	167.907	Malignant neoplasm of bladder	#NULL!	0	0	#NULL!	#NULL!	0	0	0	0	0	0	0	0	1	0	0	0	0	4	0	0	#NULL!	0	0	#NULL!
Male	35.0164	Malignant neoplasm of bronchus and lung	#NULL!	2	0	#NULL!	#NULL!	1	0	0	0	0	1	0	0	0	0	0	0	0	2	0	1	0.966804	1	0	#NULL!
Male	27.3525	Secondary malignant neoplasm of respiratory and digestive organs	#NULL!	0	0	#NULL!	#NULL!	1	0	1	0	0	1	0	0	1	0	0	0	0	4	0	1	#NULL!	0	1	21.5109
Female	144.015	Malignant neoplasm without specification of site	#NULL!	7	1	#NULL!	#NULL!	1	1	0	0	0	0	0	0	0	0	0	0	0	3	1	1	#NULL!	0	0	#NULL!
Male	668.046	Malignant neoplasm of bladder	#NULL!	1	0	#NULL!	#NULL!	1	0	0	0	0	0	0	0	0	0	0	0	0	4	0	1	#NULL!	0	0	#NULL!
Female	45.3474	Malignant neoplasm of colon	#NULL!	2	0	#NULL!	#NULL!	1	0	0	0	0	1	0	0	0	0	1	0	0	3	1	1	#NULL!	0	0	#NULL!
Female	30.5994	censored	#NULL!	3	0	#NULL!	#NULL!	0	0	0	0	0	0	0	0	1	0	0	0	0	2	1	1	#NULL!	0	0	#NULL!
Male	-67.9971	Multiple myeloma and malignant plasma cell neoplasms	#NULL!	2	0	6756.15	3.55111	0	0	0	0	1	0	0	0	0	0	0	0	0	4	0	0	#NULL!	0	0	#NULL!
Female	-368.295	Malignant neoplasm of rectum	6.4	0	0	#NULL!	#NULL!	1	0	0	0	0	0	0	0	0	0	0	0	0	1	1	0	4.51984	1	1	24.1739
Male	-9.15729	Malignant neoplasm of colon	#NULL!	0	0	#NULL!	#NULL!	1	0	0	0	0	0	0	0	0	0	0	0	0	4	0	1	#NULL!	0	0	#NULL!
Male	0	Malignant neoplasm of liver and intrahepatic bile ducts	#NULL!	1	0	#NULL!	#NULL!	0	0	0	0	0	0	0	0	0	0	0	0	0	2	0	0	#NULL!	0	0	#NULL!
Female	-20.0971	censored	#NULL!	1	0	#NULL!	#NULL!	0	0	0	0	0	0	0	0	0	0	0	0	0	3	1	0	12.5345	1	0	#NULL!
Female	563.336	Malignant neoplasm of colon	15.4	1	0	3414.48	3.54232	1	0	0	0	0	1	0	0	0	0	0	0	0	3	1	1	#NULL!	0	0	#NULL!
Male	0	Malignant neoplasm of stomach	#NULL!	2	0	#NULL!	#NULL!	0	0	0	0	0	0	0	0	0	0	1	0	0	3	0	1	#NULL!	0	0	#NULL!
Female	0	Malignant neoplasm of bronchus and lung	#NULL!	0	0	#NULL!	#NULL!	1	1	0	1	0	0	0	0	0	0	0	0	0	3	1	0	4.9695	1	0	#NULL!
Female	510.324	Malignant neoplasm of bronchus and lung	#NULL!	1	0	5767.83	5.60211	0	0	0	0	0	0	0	0	0	0	0	1	0	3	1	0	#NULL!	0	0	#NULL!
Male	295.578	Malignant neoplasm of colon	#NULL!	1	0	#NULL!	#NULL!	1	0	0	1	0	1	0	0	0	0	0	0	0	3	0	1	#NULL!	0	0	#NULL!
Female	114.27	Malignant neoplasm of other connective and soft tissue	#NULL!	7	1	#NULL!	#NULL!	1	0	0	0	0	0	0	0	0	0	0	0	0	3	1	0	#NULL!	0	0	#NULL!
Male	7.50455	Malignant neoplasm of bronchus and lung	#NULL!	1	0	#NULL!	#NULL!	0	0	0	0	0	0	0	0	0	0	0	0	0	2	0	0	#NULL!	0	0	#NULL!
Male	-522.519	Secondary malignant neoplasm of respiratory and digestive organs	#NULL!	1	0	#NULL!	#NULL!	1	0	1	1	0	0	0	0	1	0	0	0	0	2	0	1	13.9597	1	0	#NULL!
Female	0	Malignant neoplasm of kidney, except renal pelvis	#NULL!	1	0	#NULL!	#NULL!	0	0	0	0	0	0	0	0	0	0	1	0	0	4	1	0	16.366	1	0	#NULL!
Female	0	Malignant neoplasm of colon	#NULL!	0	0	#NULL!	#NULL!	1	0	0	0	0	0	0	0	0	0	1	0	0	4	1	0	#NULL!	0	0	#NULL!
Female	697.916	censored	#NULL!	0	0	#NULL!	#NULL!	0	0	0	0	0	0	0	0	0	0	0	0	0	1	1	0	#NULL!	0	1	1531.11
Female	-31.5479	censored	4.9	0	0	#NULL!	#NULL!	0	0	0	0	1	0	0	0	0	0	0	0	0	2	1	1	#NULL!	0	0	#NULL!
Female	16.1795	Malignant neoplasm of pancreas	#NULL!	9	1	#NULL!	#NULL!	0	0	0	0	0	0	0	0	0	0	0	0	0	3	1	0	1.06929	1	0	#NULL!
Female	0	Secondary malignant neoplasm of other and unspecified sites	#NULL!	0	0	#NULL!	#NULL!	0	0	0	0	0	0	0	0	0	0	0	0	0	1	1	0	2.70233	1	0	#NULL!
Male	0	Malignant neoplasm of bronchus and lung	#NULL!	1	0	#NULL!	#NULL!	1	0	1	0	1	0	1	0	1	0	0	0	0	3	0	1	#NULL!	0	0	#NULL!
Male	0	Malignant neoplasm of prostate	#NULL!	3	0	#NULL!	#NULL!	1	0	0	0	0	0	0	0	0	0	1	0	0	3	0	1	#NULL!	0	0	#NULL!
Male	716.373	Secondary malignant neoplasm of other and unspecified sites	#NULL!	9	1	#NULL!	#NULL!	0	0	0	0	0	0	0	1	0	0	0	0	0	2	0	0	3.23653	1	0	#NULL!
Female	-271.662	Malignant neoplasm of rectum	6.9	1	0	#NULL!	#NULL!	0	0	0	0	1	0	0	0	0	0	0	0	1	2	1	0	4.36585	1	1	25.8917
Male	-31.3926	Malignant neoplasm without specification of site	#NULL!	1	0	#NULL!	#NULL!	1	0	0	0	0	0	0	0	0	0	0	0	0	2	0	0	#NULL!	0	0	#NULL!
Female	365.418	Secondary malignant neoplasm of other and unspecified sites	#NULL!	#NULL!	#NULL!	#NULL!	#NULL!	0	0	0	0	0	0	0	0	0	0	0	0	0	3	1	0	21.8081	1	0	#NULL!
Male	105.914	Malignant neoplasm of small intestine	#NULL!	0	0	#NULL!	#NULL!	1	1	0	0	0	0	0	0	0	0	0	0	0	3	0	1	#NULL!	0	0	#NULL!
Male	0	Malignant neoplasm of pancreas	#NULL!	9	1	#NULL!	#NULL!	0	0	0	0	0	0	0	0	0	0	0	0	0	2	0	0	#NULL!	0	0	#NULL!
Female	46.7306	Secondary and unspecified malignant neoplasm of lymph nodes	#NULL!	1	0	#NULL!	#NULL!	0	0	0	0	0	0	0	0	0	0	0	0	0	3	1	1	17.1174	1	0	#NULL!
Male	0	Malignant neoplasm of prostate	#NULL!	0	0	#NULL!	#NULL!	0	0	0	0	0	0	0	0	0	0	1	0	0	4	0	0	14.5266	1	0	#NULL!
Male	6.02262	Malignant neoplasm of tonsil	#NULL!	3	0	#NULL!	#NULL!	1	0	0	0	0	0	0	0	0	0	0	0	0	1	0	0	#NULL!	0	0	#NULL!
Female	-38.8187	Multiple myeloma and malignant plasma cell neoplasms	7	2	0	5112.83	5.49722	1	0	0	0	0	1	0	0	0	0	0	0	0	2	1	0	#NULL!	0	0	#NULL!
Female	0	Malignant neoplasm of breast	#NULL!	1	0	#NULL!	#NULL!	1	0	0	0	0	1	0	0	0	0	1	0	0	4	1	0	2.6941	1	0	#NULL!
Male	61.8781	Malignant neoplasm of kidney, except renal pelvis	#NULL!	1	0	#NULL!	#NULL!	0	0	0	1	0	0	0	0	0	0	1	0	0	2	0	1	3.86449	1	0	#NULL!
Female	0	Malignant neoplasm of kidney, except renal pelvis	#NULL!	0	0	#NULL!	#NULL!	0	0	0	0	0	0	0	0	0	0	0	0	0	1	1	0	#NULL!	0	0	#NULL!
Male	-0.788437	Malignant neoplasm of kidney, except renal pelvis	5.7	1	0	#NULL!	#NULL!	0	0	0	0	0	0	0	0	0	0	0	0	0	1	0	0	0.151588	1	1	16.6568
Male	628.556	Malignant neoplasm of bronchus and lung	#NULL!	1	0	#NULL!	#NULL!	1	0	0	1	0	0	0	0	0	0	0	0	0	2	0	0	#NULL!	0	0	#NULL!
Male	706.261	Malignant neoplasm of bladder	6.1	0	0	#NULL!	#NULL!	1	0	1	0	0	0	1	0	0	0	0	0	0	4	0	0	#NULL!	0	0	#NULL!
Female	25.4948	Malignant neoplasm without specification of site	#NULL!	0	0	#NULL!	#NULL!	0	0	0	0	0	0	0	0	1	0	0	0	0	3	1	0	23.3536	1	0	#NULL!
Male	-11.8309	Malignant neoplasm of prostate	6.2	#NULL!	#NULL!	#NULL!	#NULL!	0	0	0	0	0	0	0	0	0	0	0	0	0	3	0	1	#NULL!	0	0	#NULL!
Female	19.9497	Malignant neoplasm of colon	#NULL!	0	0	#NULL!	#NULL!	1	1	0	0	0	0	0	0	0	0	0	0	0	3	1	1	#NULL!	0	0	#NULL!
Female	0	Malignant neoplasm of pancreas	6	1	0	1631.17	2.42998	0	0	1	0	0	0	0	0	0	0	0	0	0	4	1	0	4.42014	1	0	#NULL!
Male	0	censored	#NULL!	2	0	#NULL!	#NULL!	0	0	1	0	0	0	0	0	0	0	1	0	0	3	0	0	#NULL!	0	0	#NULL!
Male	6.50755	Malignant neoplasm of bladder	6.8	1	0	54198.4	39.0347	0	0	0	0	0	1	0	0	0	0	0	0	0	3	0	1	12.4367	1	1	59.397
Female	-547.989	Malignant neoplasm of breast	#NULL!	1	0	#NULL!	#NULL!	1	0	0	0	0	1	0	0	0	0	1	0	0	4	1	1	#NULL!	0	0	#NULL!
Female	0	Malignant neoplasm of corpus uteri	#NULL!	6	1	#NULL!	#NULL!	0	0	0	0	0	1	0	0	0	0	0	0	0	2	1	0	#NULL!	0	0	#NULL!
Male	-658.999	Malignant neoplasm of colon	5.5	0	0	38739.4	21.5031	0	0	1	0	0	0	1	0	0	0	1	0	0	3	0	0	1.07583	1	0	#NULL!
Male	22.7234	Secondary malignant neoplasm of respiratory and digestive organs	#NULL!	0	0	#NULL!	#NULL!	1	0	0	0	1	1	0	0	0	0	0	0	0	4	0	0	#NULL!	0	0	#NULL!
Female	31.9038	censored	#NULL!	0	0	#NULL!	#NULL!	0	0	0	0	0	0	0	0	0	0	0	0	0	4	1	0	2.00745	1	0	#NULL!
Female	62.0882	Malignant neoplasm of pancreas	#NULL!	0	0	#NULL!	#NULL!	1	1	0	0	0	1	0	0	1	0	0	0	0	2	1	0	7.86549	1	0	#NULL!
Female	75.2129	Malignant neoplasm of bronchus and lung	#NULL!	0	0	#NULL!	#NULL!	1	0	0	0	0	0	0	0	0	0	0	0	0	4	1	1	#NULL!	0	0	#NULL!
Female	0	Malignant neoplasm without specification of site	4.3	1	0	#NULL!	#NULL!	0	0	0	0	0	0	0	0	0	0	0	0	0	3	1	1	#NULL!	0	0	#NULL!
