# Supplementary material for: Synthetic data in cancer and cerebrovascular disease research: A novel approach to big data
Source: PLoS One. 2024 Feb 7;19(2):e0295921. doi: 10.1371/journal.pone.0295921 (PMC10849264; doi:10.1371/journal.pone.0295921)
Supplement: S2 Data — (XLSX) [file pone.0295921.s003.xlsx]

## Sheet: No_Cancer_PLOSONE
Sex	ReferenceEventDiagnosis	GlucoseResultnumeric	Charlson_Score_90dpriorCharlsonscoreCharlsonweight	Cost_StrokeCostofencountertotal	LOS	SEX_1female	tPA	EVT	HTN	VTE	CAD	COPD	DM	DLD	HS_hx	IS_Hx	AF_hx	Rec_IS_14d_di	Rec_IS_14d_Days	Rec_IS	Any_Rec_IS_Days	Mortality
Female	Diseases of the circulatory system	#NULL!	#NULL!	#NULL!	#NULL!	1	0	0	0	0	0	0	0	0	0	0	0	0	#NULL!	0	#NULL!	1
Female	Diseases of the circulatory system	#NULL!	#NULL!	#NULL!	#NULL!	1	0	0	0	1	0	0	0	0	0	0	0	0	#NULL!	0	#NULL!	0
Female	Diseases of the circulatory system	#NULL!	#NULL!	#NULL!	#NULL!	1	0	0	0	0	0	0	0	0	0	0	0	0	#NULL!	0	#NULL!	1
Female	Diseases of the circulatory system	#NULL!	#NULL!	#NULL!	#NULL!	1	0	0	0	0	0	0	0	0	0	0	0	0	#NULL!	0	#NULL!	1
Female	Diseases of the circulatory system	4.9	#NULL!	#NULL!	#NULL!	1	0	0	0	0	0	0	0	0	0	0	0	0	#NULL!	1	5.02781	0
Female	Diseases of the circulatory system	5	#NULL!	11642.4	14.5365	1	0	0	0	0	0	0	0	0	0	0	0	0	#NULL!	0	#NULL!	0
Female	Diseases of the circulatory system	6.3	#NULL!	#NULL!	#NULL!	1	0	0	0	0	0	0	0	0	0	0	0	1	15.4675	1	15.4675	0
Female	Diseases of the circulatory system	4.8	#NULL!	#NULL!	#NULL!	1	0	0	0	0	0	0	0	0	0	0	0	0	#NULL!	1	8.1379	0
Female	Diseases of the circulatory system	#NULL!	#NULL!	#NULL!	#NULL!	1	0	0	0	0	0	0	0	0	0	0	0	0	#NULL!	1	10.2892	0
Female	Diseases of the circulatory system	#NULL!	#NULL!	#NULL!	#NULL!	1	0	0	0	0	0	0	0	0	0	0	0	0	#NULL!	0	#NULL!	0
Female	Diseases of the circulatory system	#NULL!	#NULL!	#NULL!	#NULL!	1	0	0	0	0	0	0	0	0	0	0	0	0	#NULL!	1	6.4302	1
Female	Diseases of the circulatory system	#NULL!	#NULL!	#NULL!	#NULL!	1	0	0	0	0	0	0	0	0	1	0	0	1	20.7905	1	20.7905	1
Female	Diseases of the circulatory system	6	#NULL!	#NULL!	#NULL!	1	0	0	0	0	0	0	0	0	0	0	0	1	26.4663	1	26.4663	0
Female	Diseases of the circulatory system	#NULL!	#NULL!	#NULL!	#NULL!	1	0	0	0	0	0	0	0	0	0	0	0	0	#NULL!	0	#NULL!	0
Female	Diseases of the circulatory system	#NULL!	#NULL!	#NULL!	#NULL!	1	0	0	0	0	0	0	0	0	0	0	0	0	#NULL!	1	7.80295	1
Female	Diseases of the circulatory system	#NULL!	#NULL!	#NULL!	#NULL!	1	0	0	0	0	0	0	0	0	0	0	0	0	#NULL!	0	#NULL!	0
Female	Diseases of the circulatory system	#NULL!	#NULL!	#NULL!	#NULL!	1	0	0	0	0	0	0	0	0	0	0	0	0	#NULL!	1	6.94306	0
Female	Diseases of the circulatory system	#NULL!	#NULL!	#NULL!	#NULL!	1	0	0	0	0	0	0	0	0	0	0	0	0	#NULL!	1	4.94152	0
Female	Diseases of the circulatory system	6.8	#NULL!	#NULL!	#NULL!	1	0	0	0	0	0	0	0	0	0	0	0	1	18.7086	1	18.7086	1
Female	Diseases of the circulatory system	7.4	#NULL!	#NULL!	#NULL!	1	0	0	0	0	0	0	0	0	0	0	0	0	#NULL!	1	6.37996	1
Female	Diseases of the circulatory system	6.3	#NULL!	#NULL!	#NULL!	1	0	0	0	0	0	0	0	0	0	0	0	0	#NULL!	1	10.4589	1
Female	Diseases of the circulatory system	10.4	#NULL!	#NULL!	#NULL!	1	0	0	0	0	0	0	0	0	0	0	0	0	#NULL!	1	3.68599	1
Female	Diseases of the circulatory system	7.1	#NULL!	#NULL!	#NULL!	1	0	0	0	0	0	0	0	0	0	0	0	0	#NULL!	1	12.5557	0
Female	Diseases of the circulatory system	10.6	#NULL!	#NULL!	#NULL!	1	0	0	0	0	0	0	0	0	0	0	0	0	#NULL!	1	6.63902	0
Female	Diseases of the circulatory system	#NULL!	#NULL!	#NULL!	#NULL!	1	0	0	0	0	0	0	0	0	0	0	0	1	14.5726	1	14.5726	1
Female	Diseases of the circulatory system	6.2	#NULL!	#NULL!	#NULL!	1	0	0	0	0	0	0	0	0	0	0	0	0	#NULL!	1	6.67088	0
Female	Diseases of the circulatory system	#NULL!	#NULL!	#NULL!	#NULL!	1	0	0	0	0	0	0	0	0	0	0	0	0	#NULL!	1	7.72917	1
Female	Diseases of the circulatory system	#NULL!	#NULL!	#NULL!	#NULL!	1	0	0	0	0	0	0	0	0	0	0	0	0	#NULL!	1	8.07086	1
Female	Diseases of the circulatory system	6.5	#NULL!	#NULL!	#NULL!	1	0	0	0	0	0	0	0	0	0	0	0	1	21.8734	1	21.8734	1
Female	Diseases of the circulatory system	5.4	#NULL!	#NULL!	#NULL!	1	0	0	0	0	0	0	0	0	0	0	1	1	16.4761	1	16.4761	1
Female	Diseases of the circulatory system	#NULL!	#NULL!	#NULL!	#NULL!	1	0	0	0	0	0	0	0	0	0	0	1	0	#NULL!	0	#NULL!	1
Female	Diseases of the circulatory system	6.4	#NULL!	#NULL!	#NULL!	1	0	0	0	0	0	0	0	0	0	0	1	0	#NULL!	1	2.99444	0
Female	Diseases of the circulatory system	8.83	#NULL!	#NULL!	#NULL!	1	0	0	0	0	0	0	0	0	0	0	0	0	#NULL!	1	4.00412	1
Female	Diseases of the circulatory system	5.8	#NULL!	#NULL!	#NULL!	1	0	0	0	0	0	0	0	0	0	0	0	0	#NULL!	1	3.45912	0
Female	Diseases of the circulatory system	#NULL!	#NULL!	#NULL!	#NULL!	1	0	0	0	0	0	0	0	0	0	0	0	0	#NULL!	1	5.77946	1
Female	Diseases of the circulatory system	#NULL!	#NULL!	#NULL!	#NULL!	1	0	0	0	0	0	1	0	0	0	0	0	0	#NULL!	1	0.579183	1
Female	Diseases of the circulatory system	4.5	#NULL!	#NULL!	#NULL!	1	0	0	0	0	0	0	0	0	0	0	0	0	#NULL!	1	1.43956	1
Female	Diseases of the circulatory system	#NULL!	#NULL!	#NULL!	#NULL!	1	0	0	0	0	0	0	0	0	0	0	0	1	31.0583	1	31.0583	0
Female	Diseases of the circulatory system	#NULL!	#NULL!	#NULL!	#NULL!	1	0	0	0	0	0	0	0	0	0	0	0	1	15.6927	1	15.6927	0
Female	Diseases of the circulatory system	#NULL!	#NULL!	#NULL!	#NULL!	1	0	0	0	0	0	0	1	0	0	0	0	0	#NULL!	0	#NULL!	0
Female	Diseases of the circulatory system	#NULL!	#NULL!	#NULL!	#NULL!	1	0	0	0	0	0	0	0	0	0	0	0	1	19.1593	1	19.1593	0
Female	Diseases of the circulatory system	#NULL!	#NULL!	#NULL!	#NULL!	1	0	0	0	0	0	0	0	0	0	0	0	0	#NULL!	0	#NULL!	1
Female	Diseases of the circulatory system	#NULL!	#NULL!	#NULL!	#NULL!	1	0	0	0	0	0	0	0	0	0	0	0	0	#NULL!	0	#NULL!	1
Female	Diseases of the circulatory system	#NULL!	#NULL!	#NULL!	#NULL!	1	0	0	0	0	0	0	0	0	0	0	0	0	#NULL!	0	#NULL!	1
Female	Diseases of the circulatory system	6.2	#NULL!	#NULL!	#NULL!	1	0	0	0	0	0	0	0	0	0	0	0	1	14.0756	1	14.0756	0
Female	Diseases of the circulatory system	#NULL!	#NULL!	#NULL!	#NULL!	1	0	0	0	0	0	0	0	0	0	0	0	1	24.3715	1	24.3715	0
Female	Diseases of the circulatory system	#NULL!	#NULL!	#NULL!	#NULL!	1	0	0	0	0	0	0	0	0	0	0	0	0	#NULL!	1	7.89346	0
Female	Diseases of the circulatory system	#NULL!	#NULL!	#NULL!	#NULL!	1	0	0	0	0	0	0	0	0	0	0	0	0	#NULL!	1	10.2411	1
Female	Diseases of the circulatory system	#NULL!	#NULL!	#NULL!	#NULL!	1	0	0	0	0	0	0	0	0	0	0	0	1	38.5314	1	38.5314	0
Female	Diseases of the circulatory system	#NULL!	#NULL!	#NULL!	#NULL!	1	0	0	0	0	0	0	0	0	0	0	0	0	#NULL!	1	8.49295	0
Female	Diseases of the circulatory system	#NULL!	#NULL!	#NULL!	#NULL!	1	0	0	0	0	0	0	0	0	0	0	0	0	#NULL!	0	#NULL!	0
Female	Diseases of the circulatory system	#NULL!	#NULL!	#NULL!	#NULL!	1	0	0	0	0	0	0	0	0	0	0	0	0	#NULL!	1	3.21598	0
Female	Diseases of the circulatory system	#NULL!	#NULL!	#NULL!	#NULL!	1	0	0	0	0	0	0	0	0	0	0	0	0	#NULL!	1	7.57525	0
Female	Diseases of the circulatory system	#NULL!	#NULL!	#NULL!	#NULL!	1	0	0	0	0	0	0	1	0	1	0	1	0	#NULL!	0	#NULL!	0
Female	Diseases of the circulatory system	#NULL!	#NULL!	#NULL!	#NULL!	1	0	0	0	0	0	0	0	0	1	0	1	0	#NULL!	0	#NULL!	0
Female	Diseases of the circulatory system	#NULL!	#NULL!	#NULL!	#NULL!	1	0	0	0	0	0	0	0	0	0	0	1	0	#NULL!	0	#NULL!	0
Female	Diseases of the circulatory system	#NULL!	#NULL!	#NULL!	#NULL!	1	0	0	0	0	0	0	0	0	1	0	1	0	#NULL!	0	#NULL!	0
Female	Diseases of the circulatory system	6.1	#NULL!	#NULL!	#NULL!	1	0	0	0	0	0	0	0	0	0	0	1	1	27.1518	1	27.1518	0
Female	Diseases of the circulatory system	#NULL!	#NULL!	#NULL!	#NULL!	1	0	0	0	0	0	0	0	0	0	0	1	0	#NULL!	0	#NULL!	0
Female	Diseases of the circulatory system	#NULL!	#NULL!	#NULL!	#NULL!	1	0	0	0	0	0	0	0	0	0	0	1	0	#NULL!	0	#NULL!	0
Female	Diseases of the circulatory system	#NULL!	#NULL!	#NULL!	#NULL!	1	0	0	0	0	0	0	0	0	0	0	1	0	#NULL!	0	#NULL!	0
Female	Diseases of the circulatory system	5.3	#NULL!	#NULL!	#NULL!	1	0	0	0	0	0	0	0	0	0	0	0	0	#NULL!	1	5.13039	0
Female	Diseases of the circulatory system	#NULL!	#NULL!	#NULL!	#NULL!	1	0	0	0	0	0	0	0	0	0	0	0	0	#NULL!	1	8.83101	0
Female	Diseases of the circulatory system	8.4	#NULL!	#NULL!	#NULL!	1	0	0	0	0	0	0	0	0	0	0	0	0	#NULL!	1	8.60142	0
Female	Diseases of the circulatory system	#NULL!	#NULL!	#NULL!	#NULL!	1	0	0	0	0	0	0	0	0	0	0	0	0	#NULL!	1	6.94306	0
Female	Diseases of the circulatory system	#NULL!	#NULL!	#NULL!	#NULL!	1	0	0	0	0	0	0	0	0	0	0	0	0	#NULL!	0	#NULL!	0
Female	Diseases of the circulatory system	#NULL!	#NULL!	#NULL!	#NULL!	1	0	0	0	0	0	0	0	0	0	0	0	0	#NULL!	0	#NULL!	0
Female	Diseases of the circulatory system	#NULL!	#NULL!	#NULL!	#NULL!	1	0	0	0	0	0	0	0	0	0	0	0	0	#NULL!	0	#NULL!	0
Female	Diseases of the circulatory system	#NULL!	#NULL!	#NULL!	#NULL!	1	0	0	0	0	0	0	0	0	0	0	0	0	#NULL!	0	#NULL!	0
Female	Diseases of the circulatory system	#NULL!	#NULL!	#NULL!	#NULL!	1	0	0	0	0	0	0	0	0	0	0	0	0	#NULL!	0	#NULL!	0
Female	Diseases of the circulatory system	#NULL!	#NULL!	#NULL!	#NULL!	1	0	0	0	0	0	0	0	0	0	0	0	0	#NULL!	0	#NULL!	0
Female	Diseases of the circulatory system	#NULL!	#NULL!	#NULL!	#NULL!	1	0	0	0	0	1	0	0	0	0	0	0	0	#NULL!	0	#NULL!	0
Female	Diseases of the circulatory system	#NULL!	#NULL!	#NULL!	#NULL!	1	0	0	0	0	1	0	0	0	0	0	0	0	#NULL!	0	#NULL!	0
Female	Diseases of the circulatory system	#NULL!	#NULL!	#NULL!	#NULL!	1	0	0	0	0	0	0	0	0	0	0	0	1	29.8313	1	29.8313	1
Female	Diseases of the circulatory system	4.5	#NULL!	#NULL!	#NULL!	1	0	0	0	0	0	0	0	0	0	0	0	1	24.0211	1	24.0211	1
Female	Diseases of the circulatory system	6.6	#NULL!	#NULL!	#NULL!	1	0	0	0	0	0	0	0	0	0	0	0	1	2429.99	1	2429.99	1
Female	Diseases of the circulatory system	6.3	#NULL!	#NULL!	#NULL!	1	0	0	0	0	0	0	0	0	0	0	0	1	17.0177	1	17.0177	1
Female	Diseases of the circulatory system	7.5	#NULL!	#NULL!	#NULL!	1	0	0	0	0	0	0	0	0	0	0	0	0	#NULL!	1	12.5562	0
Female	Diseases of the circulatory system	#NULL!	#NULL!	#NULL!	#NULL!	1	0	0	0	0	0	0	0	0	0	0	0	1	18.4531	1	18.4531	0
Female	Diseases of the circulatory system	7.9	#NULL!	#NULL!	#NULL!	1	0	0	0	0	0	0	0	0	0	0	0	1	50.3286	1	50.3286	0
Female	Diseases of the circulatory system	#NULL!	#NULL!	#NULL!	#NULL!	1	0	0	0	0	0	0	0	0	0	0	0	1	26.164	1	26.164	0
Female	Diseases of the circulatory system	#NULL!	#NULL!	#NULL!	#NULL!	1	0	0	0	0	0	0	0	0	0	0	0	1	182.764	1	182.764	0
Female	Diseases of the circulatory system	#NULL!	#NULL!	#NULL!	#NULL!	1	0	0	0	0	0	0	0	0	0	0	0	1	277.951	1	277.951	0
Female	Diseases of the circulatory system	8.8	#NULL!	#NULL!	#NULL!	1	0	0	0	0	0	0	0	0	0	0	0	1	18.2615	1	18.2615	0
Female	Diseases of the circulatory system	7.1	#NULL!	#NULL!	#NULL!	1	0	0	0	0	0	0	0	0	0	0	0	1	15.9763	1	15.9763	0
Female	Diseases of the circulatory system	#NULL!	#NULL!	#NULL!	#NULL!	1	0	0	0	0	0	0	0	0	0	0	0	0	#NULL!	1	1.43571	0
Female	Diseases of the circulatory system	5.5	#NULL!	#NULL!	#NULL!	1	0	0	0	0	0	0	0	0	0	0	0	0	#NULL!	1	0.423567	0
Female	Diseases of the circulatory system	5.7	#NULL!	#NULL!	#NULL!	1	0	0	0	0	0	0	0	0	0	0	0	0	#NULL!	1	1.59098	1
Female	Diseases of the circulatory system	6.7	#NULL!	#NULL!	#NULL!	1	0	0	0	0	0	0	0	0	0	0	0	0	#NULL!	1	1.81942	0
Female	Diseases of the circulatory system	#NULL!	#NULL!	#NULL!	#NULL!	1	0	0	0	0	0	0	0	0	0	0	0	0	#NULL!	1	0.157915	0
Female	Diseases of the circulatory system	#NULL!	#NULL!	#NULL!	#NULL!	1	0	0	0	0	0	0	0	0	0	0	0	0	#NULL!	1	2.51438	0
Female	Diseases of the circulatory system	#NULL!	#NULL!	#NULL!	#NULL!	1	0	0	0	0	0	0	0	0	0	0	0	0	#NULL!	1	5.34734	0
Female	Diseases of the circulatory system	#NULL!	#NULL!	#NULL!	#NULL!	1	0	0	0	0	0	0	0	0	0	0	0	0	#NULL!	1	2.64306	1
Female	Diseases of the circulatory system	#NULL!	#NULL!	#NULL!	#NULL!	1	0	0	0	0	0	0	0	0	0	0	1	0	#NULL!	0	#NULL!	0
Female	Diseases of the circulatory system	#NULL!	#NULL!	#NULL!	#NULL!	1	0	0	0	0	0	0	0	0	0	0	1	0	#NULL!	0	#NULL!	0
Female	Diseases of the circulatory system	#NULL!	#NULL!	#NULL!	#NULL!	1	0	0	0	0	0	0	0	0	0	0	1	0	#NULL!	0	#NULL!	0
Female	Diseases of the circulatory system	#NULL!	#NULL!	#NULL!	#NULL!	1	0	0	0	0	0	0	0	0	0	0	1	0	#NULL!	0	#NULL!	0
Female	Diseases of the circulatory system	#NULL!	#NULL!	#NULL!	#NULL!	1	0	0	0	0	0	0	0	0	0	0	0	0	#NULL!	0	#NULL!	0
Female	Diseases of the circulatory system	#NULL!	#NULL!	#NULL!	#NULL!	1	0	0	0	0	0	0	0	0	0	0	0	0	#NULL!	1	1.79702	0
Female	Diseases of the circulatory system	#NULL!	#NULL!	#NULL!	#NULL!	1	0	0	0	0	0	0	0	0	0	0	0	0	#NULL!	0	#NULL!	0
Female	Diseases of the circulatory system	#NULL!	#NULL!	#NULL!	#NULL!	1	0	0	0	0	0	0	0	0	0	0	0	0	#NULL!	0	#NULL!	0
Female	Diseases of the circulatory system	#NULL!	#NULL!	#NULL!	#NULL!	1	0	0	0	0	0	0	0	0	0	0	0	0	#NULL!	0	#NULL!	0
Female	Diseases of the circulatory system	#NULL!	#NULL!	#NULL!	#NULL!	1	0	0	0	0	0	0	0	0	1	0	0	0	#NULL!	0	#NULL!	0
Female	Diseases of the circulatory system	#NULL!	#NULL!	#NULL!	#NULL!	1	0	0	0	0	0	0	0	0	1	0	0	0	#NULL!	0	#NULL!	0
Female	Diseases of the circulatory system	#NULL!	#NULL!	#NULL!	#NULL!	1	0	0	0	0	0	0	0	0	0	0	0	0	#NULL!	0	#NULL!	0
Female	Diseases of the circulatory system	#NULL!	#NULL!	#NULL!	#NULL!	1	0	0	0	0	1	0	0	0	0	0	1	0	#NULL!	0	#NULL!	0
Female	Diseases of the circulatory system	#NULL!	#NULL!	#NULL!	#NULL!	1	0	0	0	0	0	0	0	0	0	0	1	0	#NULL!	0	#NULL!	0
Female	Diseases of the circulatory system	#NULL!	#NULL!	#NULL!	#NULL!	1	0	0	0	0	1	0	0	0	0	0	1	0	#NULL!	0	#NULL!	0
Female	Diseases of the circulatory system	#NULL!	#NULL!	#NULL!	#NULL!	1	0	0	0	0	1	0	0	0	0	0	1	0	#NULL!	0	#NULL!	0
Female	Diseases of the circulatory system	4.9	#NULL!	#NULL!	#NULL!	1	0	0	0	0	0	0	0	0	0	0	0	0	#NULL!	1	4.45045	0
Female	Diseases of the circulatory system	#NULL!	#NULL!	#NULL!	#NULL!	1	0	0	0	0	0	0	0	0	0	0	0	0	#NULL!	1	9.73276	0
Female	Diseases of the circulatory system	#NULL!	#NULL!	#NULL!	#NULL!	1	0	0	0	0	0	0	0	0	0	0	0	0	#NULL!	1	3.92355	0
Female	Diseases of the circulatory system	6.6	#NULL!	#NULL!	#NULL!	1	0	0	0	0	0	0	0	0	0	0	0	0	#NULL!	0	#NULL!	0
Female	Diseases of the circulatory system	#NULL!	#NULL!	#NULL!	#NULL!	1	0	0	0	0	0	0	0	0	0	0	0	0	#NULL!	0	#NULL!	0
Female	Diseases of the circulatory system	#NULL!	#NULL!	#NULL!	#NULL!	1	0	0	0	0	0	0	0	0	0	0	0	0	#NULL!	0	#NULL!	0
Female	Diseases of the circulatory system	#NULL!	#NULL!	#NULL!	#NULL!	1	0	0	0	0	0	0	0	0	0	0	0	0	#NULL!	0	#NULL!	0
Female	Diseases of the circulatory system	#NULL!	#NULL!	#NULL!	#NULL!	1	0	0	0	0	0	0	0	0	0	0	0	0	#NULL!	0	#NULL!	0
Female	Diseases of the circulatory system	5.3	#NULL!	#NULL!	#NULL!	1	0	0	0	0	0	0	0	0	0	0	0	0	#NULL!	0	#NULL!	0
Female	Diseases of the circulatory system	#NULL!	#NULL!	#NULL!	#NULL!	1	0	0	0	0	0	0	0	0	0	0	0	0	#NULL!	0	#NULL!	0
Female	Diseases of the circulatory system	#NULL!	#NULL!	#NULL!	#NULL!	1	0	0	0	0	0	0	0	0	0	0	0	0	#NULL!	0	#NULL!	0
Female	Diseases of the circulatory system	#NULL!	#NULL!	#NULL!	#NULL!	1	0	0	0	0	0	0	0	0	0	0	0	0	#NULL!	0	#NULL!	0
Female	Diseases of the circulatory system	#NULL!	#NULL!	#NULL!	#NULL!	1	0	0	0	0	0	0	0	0	0	0	0	0	#NULL!	0	#NULL!	0
Female	Diseases of the circulatory system	#NULL!	#NULL!	#NULL!	#NULL!	1	0	0	0	0	0	0	0	0	0	0	0	0	#NULL!	0	#NULL!	0
Female	Diseases of the circulatory system	#NULL!	#NULL!	#NULL!	#NULL!	1	0	0	0	0	0	0	0	0	0	0	0	0	#NULL!	0	#NULL!	1
Female	Diseases of the circulatory system	#NULL!	#NULL!	#NULL!	#NULL!	1	0	0	0	0	0	0	0	0	0	0	0	0	#NULL!	0	#NULL!	1
Female	Diseases of the circulatory system	#NULL!	#NULL!	#NULL!	#NULL!	1	0	0	0	0	0	0	0	0	0	0	0	0	#NULL!	0	#NULL!	0
Female	Diseases of the circulatory system	#NULL!	#NULL!	#NULL!	#NULL!	1	0	0	0	0	0	0	0	0	0	0	0	0	#NULL!	0	#NULL!	0
Female	Diseases of the circulatory system	#NULL!	#NULL!	#NULL!	#NULL!	1	0	0	0	0	0	0	0	0	0	0	0	0	#NULL!	0	#NULL!	0
Female	Diseases of the circulatory system	#NULL!	#NULL!	#NULL!	#NULL!	1	0	0	0	0	0	0	0	0	0	0	0	0	#NULL!	0	#NULL!	0
Female	Diseases of the circulatory system	#NULL!	#NULL!	#NULL!	#NULL!	1	0	0	0	0	0	0	0	0	0	0	0	0	#NULL!	0	#NULL!	0
Female	Diseases of the circulatory system	#NULL!	#NULL!	#NULL!	#NULL!	1	0	0	0	0	0	0	0	0	0	0	1	0	#NULL!	0	#NULL!	0
Female	Diseases of the circulatory system	#NULL!	#NULL!	#NULL!	#NULL!	1	0	0	0	0	0	0	0	0	0	0	1	0	#NULL!	0	#NULL!	0
Female	Diseases of the circulatory system	#NULL!	#NULL!	#NULL!	#NULL!	1	0	0	0	0	0	0	0	0	0	0	0	0	#NULL!	0	#NULL!	0
Female	Diseases of the circulatory system	#NULL!	#NULL!	#NULL!	#NULL!	1	0	0	0	0	0	0	0	0	0	0	0	0	#NULL!	0	#NULL!	0
Female	Diseases of the circulatory system	#NULL!	#NULL!	#NULL!	#NULL!	1	0	0	0	0	0	0	0	0	0	0	0	0	#NULL!	0	#NULL!	0
Female	Diseases of the circulatory system	#NULL!	#NULL!	#NULL!	#NULL!	1	0	0	0	0	0	0	0	0	0	0	0	0	#NULL!	0	#NULL!	0
Female	Diseases of the circulatory system	#NULL!	#NULL!	#NULL!	#NULL!	1	0	0	0	0	0	0	0	0	0	0	1	0	#NULL!	0	#NULL!	0
Female	Diseases of the circulatory system	#NULL!	#NULL!	#NULL!	#NULL!	1	0	0	0	0	0	0	0	0	0	0	1	0	#NULL!	0	#NULL!	0
Female	Diseases of the circulatory system	#NULL!	#NULL!	#NULL!	#NULL!	1	0	0	0	0	0	0	0	0	0	0	1	0	#NULL!	0	#NULL!	0
Female	Diseases of the circulatory system	#NULL!	#NULL!	#NULL!	#NULL!	1	0	0	0	0	0	0	0	0	0	0	1	0	#NULL!	0	#NULL!	0
Female	Diseases of the circulatory system	#NULL!	#NULL!	#NULL!	#NULL!	1	0	0	0	0	0	0	0	0	0	0	0	1	29.3792	1	29.3792	0
Female	Diseases of the circulatory system	#NULL!	#NULL!	#NULL!	#NULL!	1	0	0	0	0	0	0	0	0	0	0	0	0	#NULL!	0	#NULL!	0
Female	Diseases of the circulatory system	#NULL!	#NULL!	#NULL!	#NULL!	1	0	0	0	0	0	0	0	0	0	0	0	0	#NULL!	0	#NULL!	0
Female	Diseases of the circulatory system	#NULL!	#NULL!	#NULL!	#NULL!	1	0	0	0	0	0	0	0	0	0	0	0	0	#NULL!	0	#NULL!	0
Female	Diseases of the circulatory system	#NULL!	#NULL!	#NULL!	#NULL!	1	0	0	0	0	0	0	0	0	0	0	0	0	#NULL!	0	#NULL!	0
Female	Diseases of the circulatory system	#NULL!	#NULL!	#NULL!	#NULL!	1	0	0	0	0	0	0	1	0	0	0	0	0	#NULL!	0	#NULL!	0
Female	Diseases of the circulatory system	#NULL!	#NULL!	#NULL!	#NULL!	1	0	0	0	0	0	0	1	0	0	0	0	0	#NULL!	0	#NULL!	0
Female	Diseases of the circulatory system	#NULL!	#NULL!	#NULL!	#NULL!	1	0	0	0	0	0	0	1	0	0	0	0	0	#NULL!	0	#NULL!	0
Female	Diseases of the circulatory system	#NULL!	#NULL!	#NULL!	#NULL!	1	0	0	0	0	0	0	0	0	0	0	0	0	#NULL!	0	#NULL!	1
Female	Diseases of the circulatory system	#NULL!	#NULL!	#NULL!	#NULL!	1	0	0	0	0	0	0	0	0	0	0	0	0	#NULL!	0	#NULL!	0
Female	Diseases of the circulatory system	#NULL!	#NULL!	#NULL!	#NULL!	1	0	0	0	0	0	0	0	0	0	0	0	0	#NULL!	0	#NULL!	0
Female	Diseases of the circulatory system	#NULL!	#NULL!	#NULL!	#NULL!	1	0	0	0	0	0	0	0	0	0	0	0	0	#NULL!	0	#NULL!	1
Female	Diseases of the circulatory system	#NULL!	#NULL!	#NULL!	#NULL!	1	0	0	0	0	0	0	0	0	0	0	0	0	#NULL!	0	#NULL!	0
Female	Diseases of the circulatory system	#NULL!	#NULL!	#NULL!	#NULL!	1	0	0	0	0	0	0	0	0	0	0	0	0	#NULL!	0	#NULL!	0
Female	Diseases of the circulatory system	#NULL!	#NULL!	#NULL!	#NULL!	1	0	0	0	0	0	0	0	0	0	0	0	0	#NULL!	0	#NULL!	0
Female	Diseases of the circulatory system	#NULL!	#NULL!	#NULL!	#NULL!	1	0	0	0	0	0	0	0	0	0	0	0	0	#NULL!	0	#NULL!	0
Female	Diseases of the circulatory system	#NULL!	#NULL!	#NULL!	#NULL!	1	0	0	0	0	0	0	0	0	0	0	0	0	#NULL!	0	#NULL!	0
Female	Diseases of the circulatory system	#NULL!	#NULL!	#NULL!	#NULL!	1	0	0	0	0	0	0	0	0	0	0	0	0	#NULL!	0	#NULL!	0
Female	Diseases of the circulatory system	#NULL!	#NULL!	#NULL!	#NULL!	1	0	0	0	0	0	0	0	0	0	0	0	0	#NULL!	0	#NULL!	0
Female	Diseases of the circulatory system	#NULL!	#NULL!	#NULL!	#NULL!	1	0	0	0	0	0	0	0	0	0	0	0	0	#NULL!	0	#NULL!	0
Female	Diseases of the circulatory system	#NULL!	#NULL!	#NULL!	#NULL!	1	0	0	0	0	0	0	1	0	0	0	0	0	#NULL!	0	#NULL!	0
Female	Diseases of the circulatory system	#NULL!	#NULL!	#NULL!	#NULL!	1	0	0	0	0	0	0	1	0	0	0	0	0	#NULL!	0	#NULL!	0
Female	Diseases of the circulatory system	#NULL!	#NULL!	#NULL!	#NULL!	1	0	0	0	0	0	0	1	0	0	0	0	0	#NULL!	0	#NULL!	0
Female	Diseases of the circulatory system	#NULL!	#NULL!	#NULL!	#NULL!	1	0	0	0	0	0	0	0	0	0	0	0	0	#NULL!	0	#NULL!	0
Female	Diseases of the circulatory system	#NULL!	#NULL!	#NULL!	#NULL!	1	0	0	0	0	0	0	0	0	0	0	0	0	#NULL!	0	#NULL!	0
Female	Diseases of the circulatory system	#NULL!	#NULL!	#NULL!	#NULL!	1	0	0	0	0	0	0	0	0	0	0	0	0	#NULL!	0	#NULL!	0
Female	Diseases of the circulatory system	#NULL!	#NULL!	#NULL!	#NULL!	1	0	0	0	0	0	0	0	0	0	0	0	0	#NULL!	0	#NULL!	0
Female	Diseases of the circulatory system	#NULL!	#NULL!	#NULL!	#NULL!	1	0	0	0	0	0	0	0	0	0	0	0	0	#NULL!	0	#NULL!	0
Female	Diseases of the circulatory system	#NULL!	#NULL!	#NULL!	#NULL!	1	0	0	0	0	0	0	0	0	0	0	0	0	#NULL!	0	#NULL!	0
Female	Diseases of the circulatory system	22.5	3	#NULL!	#NULL!	1	0	0	0	0	1	0	1	0	0	0	0	0	#NULL!	1	2.06207	0
Female	Diseases of the circulatory system	23.6	3	5658.12	3.64577	1	0	0	0	0	1	0	1	0	0	0	0	0	#NULL!	1	5.05556	0
Female	Diseases of the circulatory system	7.9	2	10816.7	9.79358	1	0	0	0	0	1	0	1	0	0	0	0	0	#NULL!	1	9.46656	1
Female	Diseases of the circulatory system	6.4	3	16718	16.5729	1	0	0	0	0	1	0	1	0	0	0	0	0	#NULL!	1	10.4903	0
Female	Diseases of the circulatory system	#NULL!	3	#NULL!	#NULL!	1	0	0	0	0	0	0	1	0	0	0	0	1	69.4646	1	69.4646	0
Female	Diseases of the circulatory system	6.5	2	#NULL!	#NULL!	1	0	0	0	0	0	0	1	0	0	0	0	0	#NULL!	1	8.90723	0
Female	Diseases of the circulatory system	#NULL!	3	#NULL!	#NULL!	1	0	0	0	0	0	0	1	0	0	0	0	0	#NULL!	0	#NULL!	0
Female	Diseases of the circulatory system	14.2	3	#NULL!	#NULL!	1	0	1	0	0	0	0	1	0	0	0	1	1	23.9745	1	23.9745	0
Female	Diseases of the circulatory system	10.4	0	243.53	0.300595	1	0	0	0	0	0	0	0	0	0	0	0	0	#NULL!	1	1.10835	0
Female	Diseases of the circulatory system	#NULL!	2	4550.77	3.08782	1	0	0	0	0	0	0	1	0	0	0	0	0	#NULL!	1	0.98801	0
Female	Diseases of the circulatory system	#NULL!	3	1255.66	1.05465	1	0	0	0	0	0	0	1	0	0	0	0	0	#NULL!	1	2.36454	0
Female	Diseases of the circulatory system	#NULL!	0	975.1	1.74583	1	0	0	0	0	0	0	0	0	0	0	0	0	#NULL!	0	#NULL!	0
Female	Diseases of the circulatory system	#NULL!	2	68127.7	79.1386	1	1	0	0	0	0	0	0	0	0	0	1	1	91.5505	1	91.5505	0
Female	Diseases of the circulatory system	#NULL!	0	42016	51.3164	1	0	0	0	0	0	0	0	0	0	0	0	1	43.1483	1	43.1483	0
Female	Diseases of the circulatory system	#NULL!	3	17756.5	21.6935	1	0	0	0	0	0	0	0	0	0	0	1	1	23.782	1	23.782	0
Female	Diseases of the circulatory system	5.6	0	33275	37.3336	1	0	0	0	0	0	0	0	0	0	0	1	1	32.3415	1	32.3415	0
Female	Diseases of the circulatory system	#NULL!	0	#NULL!	#NULL!	1	0	0	0	0	1	0	0	0	0	0	0	0	#NULL!	0	#NULL!	0
Female	Diseases of the circulatory system	#NULL!	0	#NULL!	#NULL!	1	1	0	0	0	0	0	0	0	0	0	0	0	#NULL!	1	3.23057	0
Female	Diseases of the circulatory system	#NULL!	0	#NULL!	#NULL!	1	0	0	0	0	1	0	0	0	0	0	1	0	#NULL!	0	#NULL!	0
Female	Diseases of the circulatory system	#NULL!	2	#NULL!	#NULL!	1	0	0	0	0	0	0	0	0	0	0	0	0	#NULL!	0	#NULL!	0
Female	Diseases of the circulatory system	9	3	20495.5	11.8222	1	0	0	0	0	0	0	1	0	0	0	0	0	#NULL!	1	11.4294	0
Female	Diseases of the circulatory system	8.1	3	21995	16.4421	1	1	0	0	0	0	0	1	0	0	0	0	1	18.1194	1	18.1194	0
Female	Diseases of the circulatory system	6.1	3	4599.9	2.6479	1	0	0	0	0	0	0	1	0	0	0	0	0	#NULL!	1	2.69364	0
Female	Diseases of the circulatory system	5.1	3	#NULL!	#NULL!	1	0	0	0	0	0	0	0	0	0	0	0	0	#NULL!	0	#NULL!	0
Female	Diseases of the circulatory system	7.1	0	#NULL!	#NULL!	1	0	0	0	0	0	0	0	0	0	0	1	0	#NULL!	1	7.01902	0
Female	Diseases of the circulatory system	#NULL!	3	10347.9	16.4284	1	0	0	0	0	0	0	1	0	0	0	1	1	14.7201	1	14.7201	0
Female	Diseases of the circulatory system	7	0	11184.6	9.4891	1	0	0	0	0	0	0	1	0	0	0	1	0	#NULL!	1	9.63339	1
Female	Diseases of the circulatory system	#NULL!	2	42946.1	17.3426	1	0	0	0	0	0	0	1	0	0	0	1	1	17.7951	1	17.7951	1
Female	Diseases of the circulatory system	#NULL!	0	#NULL!	#NULL!	1	0	0	0	0	0	0	0	0	0	0	1	0	#NULL!	1	9.93297	0
Female	Diseases of the circulatory system	#NULL!	2	11413.3	11.9915	1	0	0	0	0	0	0	0	0	0	0	0	0	#NULL!	1	11.5722	0
Female	Diseases of the circulatory system	#NULL!	0	11784.8	13.7185	1	0	0	0	0	0	0	0	0	0	0	0	1	14.0652	1	14.0652	1
Female	Diseases of the circulatory system	#NULL!	2	#NULL!	#NULL!	1	0	0	0	0	0	0	0	0	0	0	0	0	#NULL!	0	#NULL!	0
Female	Diseases of the circulatory system	7.1	2	#NULL!	#NULL!	1	0	0	0	0	0	0	0	0	0	0	0	0	#NULL!	1	9.36237	1
Female	Diseases of the circulatory system	#NULL!	0	#NULL!	23.925	1	0	0	0	0	0	0	0	0	0	0	0	0	#NULL!	0	#NULL!	1
Female	Diseases of the circulatory system	7.3	2	#NULL!	#NULL!	1	0	0	0	0	0	0	0	0	0	0	0	0	#NULL!	0	#NULL!	0
Female	Diseases of the circulatory system	#NULL!	3	5783.33	11.5941	1	0	0	0	0	0	0	0	0	0	0	0	0	#NULL!	0	#NULL!	1
Female	Diseases of the circulatory system	#NULL!	0	#NULL!	#NULL!	1	0	0	0	1	0	0	0	0	0	0	0	0	#NULL!	0	#NULL!	0
Female	Diseases of the circulatory system	#NULL!	0	#NULL!	#NULL!	1	0	0	0	0	1	0	0	0	0	0	1	0	#NULL!	0	#NULL!	1
Female	Diseases of the circulatory system	#NULL!	0	#NULL!	#NULL!	1	0	0	0	1	0	0	0	0	0	0	0	0	#NULL!	0	#NULL!	0
Female	Diseases of the circulatory system	#NULL!	0	8760.28	9.27646	1	0	0	0	1	0	0	0	0	0	0	1	0	#NULL!	1	9.42977	1
Female	Diseases of the circulatory system	#NULL!	0	#NULL!	#NULL!	1	0	0	0	0	0	0	0	0	0	0	1	0	#NULL!	0	#NULL!	0
Female	Diseases of the circulatory system	#NULL!	0	#NULL!	#NULL!	1	0	0	0	0	0	0	0	0	0	0	1	0	#NULL!	0	#NULL!	0
Female	Diseases of the circulatory system	#NULL!	0	#NULL!	30.3648	1	0	0	0	0	0	0	0	0	0	0	1	1	27.3556	1	27.3556	0
Female	Diseases of the circulatory system	#NULL!	0	#NULL!	#NULL!	1	0	0	0	0	0	0	0	0	0	0	1	0	#NULL!	0	#NULL!	0
Female	Diseases of the circulatory system	#NULL!	0	34680.9	#NULL!	1	0	1	0	0	0	0	0	0	0	0	1	0	#NULL!	0	#NULL!	0
Female	Diseases of the circulatory system	#NULL!	0	#NULL!	#NULL!	1	0	0	0	0	1	0	0	0	0	0	1	0	#NULL!	0	#NULL!	0
Female	Diseases of the circulatory system	#NULL!	3	#NULL!	#NULL!	1	0	0	0	0	1	0	0	0	0	0	1	0	#NULL!	0	#NULL!	1
Female	Diseases of the circulatory system	8.9	0	#NULL!	#NULL!	1	0	0	0	0	1	0	0	0	0	0	1	0	#NULL!	0	#NULL!	0
Female	Diseases of the circulatory system	#NULL!	0	#NULL!	#NULL!	1	0	0	0	0	1	0	0	0	0	0	1	0	#NULL!	0	#NULL!	0
Female	Diseases of the circulatory system	#NULL!	0	#NULL!	#NULL!	1	0	0	0	0	1	0	0	0	0	0	1	0	#NULL!	0	#NULL!	0
Female	Diseases of the circulatory system	#NULL!	0	4371.26	3.67046	1	0	0	0	0	0	0	0	0	0	0	0	0	#NULL!	0	#NULL!	0
Female	Diseases of the circulatory system	#NULL!	0	#NULL!	#NULL!	1	0	0	0	0	0	0	1	0	0	0	0	0	#NULL!	0	#NULL!	0
Female	Diseases of the circulatory system	#NULL!	0	#NULL!	#NULL!	1	0	0	0	0	0	0	0	0	0	0	0	0	#NULL!	0	#NULL!	0
Female	Diseases of the circulatory system	#NULL!	0	2793.15	2.33488	1	0	0	0	0	1	0	0	0	0	0	0	0	#NULL!	1	4.21571	1
Female	Diseases of the circulatory system	#NULL!	3	#NULL!	#NULL!	1	0	0	0	0	1	0	0	0	1	0	0	0	#NULL!	0	#NULL!	0
Female	Diseases of the circulatory system	16.25	3	#NULL!	#NULL!	1	0	0	0	0	1	0	1	0	0	0	0	1	25.9578	1	25.9578	0
Female	Diseases of the circulatory system	#NULL!	3	#NULL!	#NULL!	1	0	0	0	0	0	0	1	0	1	0	0	0	#NULL!	0	#NULL!	0
Female	Diseases of the circulatory system	#NULL!	3	#NULL!	#NULL!	1	0	0	0	0	1	0	1	0	0	0	0	0	#NULL!	0	#NULL!	0
Female	Diseases of the circulatory system	#NULL!	0	#NULL!	#NULL!	1	0	0	0	0	1	0	0	0	0	0	0	0	#NULL!	0	#NULL!	0
Female	Diseases of the circulatory system	#NULL!	3	#NULL!	#NULL!	1	0	0	0	0	1	1	1	0	0	0	0	0	#NULL!	0	#NULL!	0
Female	Diseases of the circulatory system	#NULL!	3	#NULL!	#NULL!	1	0	0	0	0	0	1	0	0	0	0	0	0	#NULL!	0	#NULL!	0
Female	Diseases of the circulatory system	#NULL!	3	#NULL!	#NULL!	1	0	0	0	0	0	1	1	0	0	0	1	0	#NULL!	0	#NULL!	0
Female	Diseases of the circulatory system	11.9	4	#NULL!	#NULL!	1	0	0	0	0	0	0	1	0	0	0	0	0	#NULL!	1	6.81207	0
Female	Diseases of the circulatory system	7.2	3	#NULL!	#NULL!	1	0	0	0	0	0	0	1	0	0	0	0	0	#NULL!	1	5.19009	0
Female	Diseases of the circulatory system	10.1	0	#NULL!	#NULL!	1	0	0	0	0	1	0	0	0	0	0	0	1	49.1088	1	49.1088	1
Female	Diseases of the circulatory system	15.8	3	#NULL!	#NULL!	1	0	0	0	0	0	0	1	0	0	0	0	0	#NULL!	1	11.7446	0
Female	Diseases of the circulatory system	7.2	0	#NULL!	#NULL!	1	0	0	0	0	0	0	0	0	0	0	0	0	#NULL!	1	13.0996	0
Female	Diseases of the circulatory system	5	3	#NULL!	#NULL!	1	1	0	0	0	0	0	0	0	0	0	0	0	#NULL!	1	4.80833	0
Female	Diseases of the circulatory system	7.4	0	#NULL!	#NULL!	1	0	0	0	0	0	0	0	0	0	0	0	1	86.9379	1	86.9379	0
Female	Diseases of the circulatory system	#NULL!	2	#NULL!	#NULL!	1	0	0	0	0	0	0	0	0	0	0	0	0	#NULL!	1	5.07778	0
Female	Diseases of the circulatory system	#NULL!	3	#NULL!	#NULL!	1	0	0	0	0	0	0	1	0	0	0	0	0	#NULL!	1	1.84236	0
Female	Diseases of the circulatory system	#NULL!	3	#NULL!	#NULL!	1	0	0	0	0	0	0	1	0	0	0	0	0	#NULL!	0	#NULL!	0
Female	Diseases of the circulatory system	5	3	#NULL!	#NULL!	1	0	0	0	0	0	0	1	0	0	0	0	0	#NULL!	1	6.00358	0
Female	Diseases of the circulatory system	3.8	3	#NULL!	#NULL!	1	0	1	0	0	1	0	1	0	0	0	0	0	#NULL!	1	10.9825	1
Female	Diseases of the circulatory system	#NULL!	3	#NULL!	#NULL!	1	0	0	0	0	0	0	1	0	0	0	0	1	16.4162	1	16.4162	0
Female	Diseases of the circulatory system	#NULL!	3	#NULL!	#NULL!	1	0	0	0	0	1	1	0	0	0	0	0	0	#NULL!	0	#NULL!	0
Female	Diseases of the circulatory system	#NULL!	3	#NULL!	#NULL!	1	0	0	0	0	0	0	0	0	0	0	0	0	#NULL!	0	#NULL!	0
Female	Diseases of the circulatory system	#NULL!	3	#NULL!	#NULL!	1	0	0	0	0	0	1	0	0	0	0	0	0	#NULL!	0	#NULL!	0
Female	Diseases of the circulatory system	#NULL!	0	#NULL!	#NULL!	1	0	0	0	0	1	0	0	0	0	0	0	0	#NULL!	0	#NULL!	1
Female	Diseases of the circulatory system	#NULL!	0	#NULL!	#NULL!	1	0	0	0	0	0	0	0	0	0	0	0	0	#NULL!	0	#NULL!	0
Female	Diseases of the circulatory system	#NULL!	3	#NULL!	#NULL!	1	0	0	0	0	1	0	0	0	0	0	0	0	#NULL!	0	#NULL!	0
Female	Diseases of the circulatory system	#NULL!	0	#NULL!	#NULL!	1	0	0	0	1	1	0	0	0	0	0	0	0	#NULL!	0	#NULL!	0
Female	Diseases of the circulatory system	#NULL!	2	#NULL!	#NULL!	1	0	0	0	0	0	0	0	0	0	0	0	0	#NULL!	0	#NULL!	0
Female	Diseases of the circulatory system	#NULL!	0	#NULL!	#NULL!	1	0	0	0	0	1	0	0	1	0	0	0	0	#NULL!	0	#NULL!	0
Female	Diseases of the circulatory system	4.4	0	#NULL!	#NULL!	1	0	0	0	0	1	0	0	1	0	0	1	0	#NULL!	1	4.43741	0
Female	Diseases of the circulatory system	#NULL!	0	#NULL!	#NULL!	1	0	0	0	0	1	0	1	0	0	0	0	0	#NULL!	0	#NULL!	0
Female	Diseases of the circulatory system	#NULL!	0	#NULL!	#NULL!	1	0	0	0	0	1	0	0	0	0	0	0	0	#NULL!	0	#NULL!	0
Female	Diseases of the circulatory system	#NULL!	0	#NULL!	#NULL!	1	0	0	0	0	1	0	0	1	0	0	0	0	#NULL!	0	#NULL!	0
Female	Diseases of the circulatory system	#NULL!	2	#NULL!	#NULL!	1	0	0	0	0	0	0	0	0	0	0	0	0	#NULL!	0	#NULL!	0
Female	Diseases of the circulatory system	#NULL!	3	#NULL!	#NULL!	1	1	1	0	0	0	0	0	0	0	0	0	0	#NULL!	1	4.1272	0
Female	Diseases of the circulatory system	#NULL!	0	#NULL!	#NULL!	1	0	0	0	0	0	0	0	0	0	0	0	0	#NULL!	0	#NULL!	0
Female	Diseases of the circulatory system	#NULL!	3	#NULL!	#NULL!	1	0	0	0	0	0	0	0	0	0	0	0	0	#NULL!	0	#NULL!	0
Female	Diseases of the circulatory system	#NULL!	3	#NULL!	#NULL!	1	0	0	0	0	0	0	0	0	0	0	1	1	36.5638	1	36.5638	1
Female	Diseases of the circulatory system	#NULL!	3	#NULL!	#NULL!	1	0	0	0	0	0	0	1	0	0	0	1	1	2762.54	1	2762.54	0
Female	Diseases of the circulatory system	#NULL!	5	#NULL!	#NULL!	1	0	0	0	0	1	1	1	0	0	0	1	0	#NULL!	0	#NULL!	0
Female	Diseases of the circulatory system	#NULL!	7	#NULL!	#NULL!	1	0	0	0	0	1	1	1	0	0	0	1	1	79.4279	1	79.4279	1
Female	Diseases of the circulatory system	#NULL!	3	#NULL!	#NULL!	1	0	0	0	0	0	0	1	0	0	0	0	0	#NULL!	1	2.97569	0
Female	Diseases of the circulatory system	#NULL!	0	#NULL!	#NULL!	1	0	0	0	0	0	0	1	0	0	0	0	0	#NULL!	1	0.73573	0
Female	Diseases of the circulatory system	16.34	3	#NULL!	#NULL!	1	0	0	0	0	0	0	1	0	0	0	0	0	#NULL!	1	0.0607246	0
Female	Diseases of the circulatory system	#NULL!	0	#NULL!	#NULL!	1	0	0	0	0	0	0	1	0	0	0	0	0	#NULL!	0	#NULL!	0
Female	Diseases of the circulatory system	#NULL!	0	#NULL!	#NULL!	1	0	0	0	0	1	0	0	0	0	0	1	1	20.0159	1	20.0159	1
Female	Diseases of the circulatory system	#NULL!	0	#NULL!	#NULL!	1	0	0	0	0	1	0	1	0	0	0	1	0	#NULL!	1	8.41238	0
Female	Diseases of the circulatory system	#NULL!	3	#NULL!	#NULL!	1	0	0	0	0	1	0	1	0	0	0	1	0	#NULL!	1	0.895833	0
Female	Diseases of the circulatory system	#NULL!	0	#NULL!	#NULL!	1	0	0	0	0	0	0	0	0	0	0	1	0	#NULL!	0	#NULL!	0
Female	Diseases of the circulatory system	#NULL!	0	#NULL!	#NULL!	1	0	0	0	0	0	0	0	0	1	0	1	0	#NULL!	0	#NULL!	1
Female	Diseases of the circulatory system	#NULL!	0	#NULL!	#NULL!	1	0	0	0	0	0	0	0	0	1	0	1	0	#NULL!	0	#NULL!	0
Female	Diseases of the circulatory system	#NULL!	0	#NULL!	#NULL!	1	0	0	0	0	0	0	0	0	0	0	1	0	#NULL!	0	#NULL!	1
Female	Diseases of the circulatory system	#NULL!	0	#NULL!	#NULL!	1	0	0	0	0	0	0	0	0	1	0	1	0	#NULL!	0	#NULL!	0
Female	Diseases of the circulatory system	#NULL!	0	#NULL!	#NULL!	1	0	0	0	0	0	0	0	0	0	0	0	0	#NULL!	0	#NULL!	0
Female	Diseases of the circulatory system	#NULL!	0	#NULL!	#NULL!	1	0	0	0	0	0	0	0	0	0	0	0	0	#NULL!	0	#NULL!	0
Female	Diseases of the circulatory system	#NULL!	0	#NULL!	#NULL!	1	0	0	0	0	0	0	0	0	0	0	0	0	#NULL!	0	#NULL!	0
Female	Diseases of the circulatory system	#NULL!	0	#NULL!	#NULL!	1	0	0	0	0	0	0	0	0	0	0	0	0	#NULL!	0	#NULL!	0
Female	Diseases of the circulatory system	#NULL!	0	#NULL!	#NULL!	1	0	0	0	0	0	0	0	0	0	0	0	0	#NULL!	0	#NULL!	0
Female	Diseases of the circulatory system	#NULL!	5	#NULL!	#NULL!	1	0	0	0	0	0	0	1	0	0	0	0	0	#NULL!	0	#NULL!	1
Female	Diseases of the circulatory system	#NULL!	0	#NULL!	#NULL!	1	0	0	0	0	0	0	1	0	0	0	0	0	#NULL!	1	10.6736	1
Female	Diseases of the circulatory system	#NULL!	3	#NULL!	#NULL!	1	0	0	0	0	0	0	1	0	0	0	0	0	#NULL!	1	11.084	1
Female	Diseases of the circulatory system	#NULL!	3	#NULL!	#NULL!	1	0	0	0	0	0	0	1	0	0	0	0	0	#NULL!	0	#NULL!	0
Female	Diseases of the circulatory system	#NULL!	3	#NULL!	#NULL!	1	0	0	0	0	0	0	1	0	0	0	1	0	#NULL!	0	#NULL!	0
Female	Diseases of the circulatory system	#NULL!	3	#NULL!	#NULL!	1	0	0	0	0	0	0	1	0	0	0	1	0	#NULL!	0	#NULL!	0
Female	Diseases of the circulatory system	12.68	3	#NULL!	#NULL!	1	0	0	0	0	0	0	1	0	0	0	1	0	#NULL!	0	#NULL!	1
Female	Diseases of the circulatory system	#NULL!	3	#NULL!	#NULL!	1	0	0	0	0	0	0	0	0	0	0	1	0	#NULL!	0	#NULL!	0
Female	Diseases of the circulatory system	#NULL!	0	#NULL!	#NULL!	1	0	0	0	0	0	0	1	0	0	0	0	0	#NULL!	0	#NULL!	0
Female	Diseases of the circulatory system	#NULL!	0	#NULL!	#NULL!	1	0	0	0	0	0	0	0	0	0	0	0	1	14.4483	1	14.4483	0
Female	Diseases of the circulatory system	#NULL!	0	#NULL!	#NULL!	1	0	0	0	0	0	0	1	0	0	0	0	0	#NULL!	0	#NULL!	0
Female	Diseases of the circulatory system	#NULL!	0	#NULL!	#NULL!	1	0	0	0	0	0	0	1	0	0	0	0	0	#NULL!	0	#NULL!	0
Female	Diseases of the circulatory system	#NULL!	3	#NULL!	#NULL!	1	0	0	0	0	0	1	1	0	0	0	0	0	#NULL!	0	#NULL!	1
Female	Diseases of the circulatory system	#NULL!	3	#NULL!	#NULL!	1	0	0	0	0	0	0	1	0	0	0	0	1	23.5262	1	23.5262	0
Female	Diseases of the circulatory system	#NULL!	2	#NULL!	#NULL!	1	0	0	0	0	0	0	1	0	0	0	0	0	#NULL!	0	#NULL!	1
Female	Diseases of the circulatory system	#NULL!	3	#NULL!	#NULL!	1	0	0	0	0	0	0	1	0	0	0	0	0	#NULL!	0	#NULL!	0
Female	Diseases of the circulatory system	#NULL!	2	#NULL!	#NULL!	1	0	0	0	0	0	0	0	0	0	0	0	0	#NULL!	0	#NULL!	0
Female	Diseases of the circulatory system	#NULL!	0	#NULL!	#NULL!	1	0	0	0	0	0	0	0	0	0	0	0	0	#NULL!	0	#NULL!	0
Female	Diseases of the circulatory system	#NULL!	0	#NULL!	#NULL!	1	0	0	0	0	0	0	0	0	0	0	0	0	#NULL!	0	#NULL!	1
Female	Diseases of the circulatory system	#NULL!	3	#NULL!	#NULL!	1	0	0	0	0	0	0	1	0	0	0	0	1	45.1878	1	45.1878	1
Female	Diseases of the circulatory system	#NULL!	4	#NULL!	#NULL!	1	0	0	0	0	0	0	1	0	0	0	0	0	#NULL!	0	#NULL!	0
Female	Diseases of the circulatory system	#NULL!	4	#NULL!	#NULL!	1	0	0	0	0	1	1	0	0	0	0	0	0	#NULL!	0	#NULL!	0
Female	Diseases of the circulatory system	#NULL!	0	#NULL!	#NULL!	1	0	0	0	0	0	1	0	0	0	0	0	0	#NULL!	0	#NULL!	0
Female	Diseases of the circulatory system	#NULL!	4	#NULL!	#NULL!	1	0	0	0	0	0	0	0	0	0	0	0	0	#NULL!	0	#NULL!	0
Female	Diseases of the circulatory system	#NULL!	0	#NULL!	#NULL!	1	0	0	0	0	1	0	1	0	0	0	0	0	#NULL!	0	#NULL!	0
Female	Diseases of the circulatory system	#NULL!	0	#NULL!	#NULL!	1	0	0	0	0	0	0	0	0	0	0	0	0	#NULL!	0	#NULL!	0
Female	Diseases of the circulatory system	4.9	0	#NULL!	#NULL!	1	0	0	0	0	0	0	0	0	0	0	0	0	#NULL!	0	#NULL!	0
Female	Diseases of the circulatory system	5.4	0	#NULL!	#NULL!	1	0	0	0	0	0	0	0	0	0	0	0	0	#NULL!	0	#NULL!	0
Female	Diseases of the circulatory system	#NULL!	0	#NULL!	#NULL!	1	0	0	0	0	0	0	1	0	0	0	0	0	#NULL!	0	#NULL!	1
Female	Diseases of the circulatory system	#NULL!	2	#NULL!	#NULL!	1	0	0	0	0	0	0	1	0	0	0	0	0	#NULL!	0	#NULL!	0
Female	Diseases of the circulatory system	#NULL!	0	#NULL!	#NULL!	1	0	0	0	0	0	0	1	0	0	0	0	0	#NULL!	0	#NULL!	1
Female	Diseases of the circulatory system	#NULL!	3	#NULL!	#NULL!	1	0	0	0	0	0	0	1	0	0	0	0	1	1045.29	1	1045.29	0
Female	Diseases of the circulatory system	#NULL!	0	#NULL!	#NULL!	1	0	0	0	0	0	0	0	0	0	0	0	0	#NULL!	1	13.721	0
Female	Diseases of the circulatory system	#NULL!	0	#NULL!	#NULL!	1	0	0	0	0	0	0	0	0	0	0	0	1	178.983	1	178.983	1
Female	Diseases of the circulatory system	#NULL!	2	#NULL!	#NULL!	1	0	0	0	0	0	0	0	0	0	0	0	1	31.4191	1	31.4191	0
Female	Diseases of the circulatory system	#NULL!	0	#NULL!	#NULL!	1	0	0	0	0	0	0	0	0	0	0	0	1	23.4798	1	23.4798	1
Female	Diseases of the circulatory system	#NULL!	0	#NULL!	#NULL!	1	0	0	0	0	0	0	0	0	0	0	0	0	#NULL!	0	#NULL!	0
Female	Diseases of the circulatory system	#NULL!	0	#NULL!	#NULL!	1	0	0	0	0	0	0	0	0	0	0	0	0	#NULL!	0	#NULL!	0
Female	Diseases of the circulatory system	#NULL!	0	#NULL!	#NULL!	1	0	0	0	0	0	0	0	0	0	0	0	0	#NULL!	0	#NULL!	0
Female	Diseases of the circulatory system	#NULL!	0	#NULL!	#NULL!	1	0	0	0	0	0	0	0	0	0	0	0	0	#NULL!	0	#NULL!	0
Female	Diseases of the circulatory system	#NULL!	3	#NULL!	#NULL!	1	0	0	0	0	0	0	1	0	0	0	1	0	#NULL!	0	#NULL!	0
Female	Diseases of the circulatory system	#NULL!	3	#NULL!	#NULL!	1	0	0	0	0	0	0	1	0	0	0	1	0	#NULL!	0	#NULL!	0
Female	Diseases of the circulatory system	#NULL!	3	#NULL!	#NULL!	1	0	0	0	0	0	0	1	0	0	0	0	0	#NULL!	0	#NULL!	0
Female	Diseases of the circulatory system	#NULL!	0	#NULL!	#NULL!	1	0	0	0	0	0	0	1	0	0	0	1	0	#NULL!	0	#NULL!	0
Female	Diseases of the circulatory system	#NULL!	0	#NULL!	#NULL!	1	0	0	0	0	0	0	0	0	0	0	0	0	#NULL!	0	#NULL!	0
Female	Diseases of the circulatory system	#NULL!	0	#NULL!	#NULL!	1	0	0	0	0	0	0	0	0	0	0	0	0	#NULL!	0	#NULL!	0
Female	Diseases of the circulatory system	#NULL!	3	#NULL!	#NULL!	1	0	0	0	0	0	0	1	0	0	0	0	0	#NULL!	0	#NULL!	1
Female	Diseases of the circulatory system	#NULL!	0	#NULL!	#NULL!	1	0	0	0	0	0	0	0	0	0	0	0	0	#NULL!	0	#NULL!	1
Female	Diseases of the circulatory system	#NULL!	3	#NULL!	#NULL!	1	0	0	0	0	0	0	1	0	0	0	0	0	#NULL!	0	#NULL!	0
Female	Diseases of the circulatory system	#NULL!	3	#NULL!	#NULL!	1	0	0	0	0	0	0	0	0	0	0	0	0	#NULL!	0	#NULL!	0
Female	Diseases of the circulatory system	#NULL!	3	#NULL!	#NULL!	1	0	0	0	0	0	0	1	0	0	0	0	0	#NULL!	0	#NULL!	0
Female	Diseases of the circulatory system	#NULL!	3	#NULL!	#NULL!	1	0	0	0	0	0	0	0	0	0	0	0	0	#NULL!	0	#NULL!	0
Female	Diseases of the circulatory system	#NULL!	0	#NULL!	#NULL!	1	0	0	0	0	0	0	1	0	0	0	0	0	#NULL!	0	#NULL!	0
Female	Diseases of the circulatory system	#NULL!	0	#NULL!	#NULL!	1	0	0	0	0	0	0	0	0	0	0	0	0	#NULL!	0	#NULL!	0
Female	Diseases of the circulatory system	#NULL!	0	#NULL!	#NULL!	1	0	0	0	0	0	0	0	0	0	0	0	0	#NULL!	0	#NULL!	0
Female	Diseases of the circulatory system	#NULL!	0	#NULL!	#NULL!	1	0	0	0	0	0	0	0	0	0	0	0	0	#NULL!	0	#NULL!	0
Female	Diseases of the circulatory system	#NULL!	0	#NULL!	#NULL!	1	0	0	0	0	0	0	0	0	0	0	0	0	#NULL!	0	#NULL!	0
Female	Diseases of the circulatory system	#NULL!	2	#NULL!	#NULL!	1	0	0	0	0	0	0	0	1	0	0	0	0	#NULL!	0	#NULL!	0
Female	Diseases of the circulatory system	#NULL!	0	#NULL!	#NULL!	1	0	0	0	0	0	0	0	0	0	0	1	0	#NULL!	0	#NULL!	0
Female	Diseases of the circulatory system	#NULL!	0	#NULL!	#NULL!	1	0	0	0	0	0	0	0	0	1	0	1	0	#NULL!	0	#NULL!	0
Female	Diseases of the circulatory system	#NULL!	0	#NULL!	#NULL!	1	0	0	0	0	0	0	1	0	0	0	1	0	#NULL!	0	#NULL!	0
Female	Diseases of the circulatory system	#NULL!	0	#NULL!	#NULL!	1	0	0	0	0	0	0	0	0	0	0	1	0	#NULL!	0	#NULL!	0
Female	Diseases of the circulatory system	#NULL!	0	#NULL!	#NULL!	1	0	0	0	0	0	0	1	0	0	0	0	0	#NULL!	0	#NULL!	0
Female	Diseases of the circulatory system	#NULL!	0	#NULL!	#NULL!	1	0	0	0	0	0	0	0	0	0	0	0	0	#NULL!	0	#NULL!	0
Female	Diseases of the circulatory system	#NULL!	0	#NULL!	#NULL!	1	0	0	0	0	0	0	1	0	0	0	0	0	#NULL!	0	#NULL!	1
Female	Diseases of the circulatory system	#NULL!	0	#NULL!	#NULL!	1	0	0	0	0	0	0	0	0	0	0	0	0	#NULL!	0	#NULL!	0
Female	Diseases of the circulatory system	#NULL!	0	#NULL!	#NULL!	1	0	0	0	0	0	0	0	0	0	0	0	0	#NULL!	0	#NULL!	0
Female	Diseases of the circulatory system	#NULL!	0	#NULL!	#NULL!	1	0	0	0	0	0	0	0	0	0	0	0	0	#NULL!	0	#NULL!	0
Female	Diseases of the circulatory system	#NULL!	0	#NULL!	#NULL!	1	0	0	0	0	0	0	0	0	0	0	0	0	#NULL!	0	#NULL!	0
Female	Diseases of the circulatory system	#NULL!	0	#NULL!	#NULL!	1	0	0	0	0	0	1	0	0	0	0	0	0	#NULL!	0	#NULL!	0
Female	Diseases of the circulatory system	#NULL!	3	#NULL!	#NULL!	1	0	0	0	0	1	0	1	0	0	0	0	0	#NULL!	0	#NULL!	0
Female	Diseases of the circulatory system	#NULL!	7	#NULL!	#NULL!	1	0	0	0	0	1	0	1	0	0	0	0	0	#NULL!	0	#NULL!	0
Female	Diseases of the circulatory system	#NULL!	3	#NULL!	#NULL!	1	0	0	0	0	0	0	1	0	0	0	0	0	#NULL!	0	#NULL!	0
Female	Diseases of the circulatory system	#NULL!	3	#NULL!	#NULL!	1	0	0	0	0	1	0	1	0	0	0	0	0	#NULL!	0	#NULL!	0
Female	Diseases of the circulatory system	#NULL!	3	#NULL!	#NULL!	1	0	0	0	0	1	0	1	1	0	0	1	0	#NULL!	0	#NULL!	0
Female	Diseases of the circulatory system	#NULL!	3	#NULL!	#NULL!	1	0	0	0	0	1	0	1	0	0	0	1	0	#NULL!	0	#NULL!	0
Female	Diseases of the circulatory system	#NULL!	2	#NULL!	#NULL!	1	0	0	0	0	1	0	0	0	0	0	1	0	#NULL!	0	#NULL!	0
Female	Diseases of the circulatory system	#NULL!	3	#NULL!	#NULL!	1	0	0	0	0	1	0	1	0	0	0	1	0	#NULL!	0	#NULL!	0
Female	Diseases of the circulatory system	#NULL!	3	#NULL!	#NULL!	1	0	0	0	0	1	0	0	0	0	0	0	0	#NULL!	0	#NULL!	0
Female	Diseases of the circulatory system	#NULL!	3	#NULL!	#NULL!	1	0	0	0	0	1	0	0	0	0	0	0	0	#NULL!	0	#NULL!	0
Female	Diseases of the circulatory system	#NULL!	5	#NULL!	#NULL!	1	0	0	0	0	1	0	0	1	0	0	0	0	#NULL!	0	#NULL!	0
Female	Diseases of the circulatory system	#NULL!	3	#NULL!	#NULL!	1	0	0	0	0	0	0	0	0	0	0	0	0	#NULL!	0	#NULL!	0
Female	Diseases of the circulatory system	#NULL!	0	#NULL!	#NULL!	1	0	0	0	0	0	0	0	0	0	0	0	0	#NULL!	0	#NULL!	0
Female	Diseases of the circulatory system	#NULL!	0	#NULL!	#NULL!	1	0	0	0	0	0	0	0	0	0	0	0	0	#NULL!	0	#NULL!	0
Female	Diseases of the circulatory system	6.9	0	#NULL!	#NULL!	1	0	0	0	0	0	0	1	0	0	0	0	1	31.7509	1	31.7509	0
Female	Diseases of the circulatory system	#NULL!	0	#NULL!	#NULL!	1	0	0	0	0	0	0	0	0	0	0	0	0	#NULL!	0	#NULL!	0
Female	Diseases of the circulatory system	#NULL!	0	#NULL!	#NULL!	1	0	0	0	0	0	0	1	0	0	0	0	0	#NULL!	0	#NULL!	0
Female	Diseases of the circulatory system	#NULL!	0	#NULL!	#NULL!	1	0	0	0	0	1	0	1	0	0	0	0	0	#NULL!	0	#NULL!	0
Female	Diseases of the circulatory system	#NULL!	3	#NULL!	#NULL!	1	0	0	0	0	1	0	1	0	0	0	0	0	#NULL!	0	#NULL!	0
Female	Diseases of the circulatory system	#NULL!	0	#NULL!	#NULL!	1	0	0	0	0	1	0	1	0	0	0	0	0	#NULL!	0	#NULL!	0
Female	Diseases of the circulatory system	#NULL!	0	#NULL!	#NULL!	1	0	0	0	0	0	0	0	0	0	0	0	0	#NULL!	0	#NULL!	0
Female	Diseases of the circulatory system	6.8	0	#NULL!	#NULL!	1	0	0	0	0	0	0	0	0	0	0	0	0	#NULL!	0	#NULL!	0
Female	Diseases of the circulatory system	#NULL!	0	#NULL!	#NULL!	1	0	0	0	0	0	0	0	0	0	0	0	0	#NULL!	0	#NULL!	0
Female	Diseases of the circulatory system	#NULL!	0	#NULL!	#NULL!	1	0	0	0	0	0	0	0	0	0	0	0	0	#NULL!	0	#NULL!	0
Female	Diseases of the circulatory system	#NULL!	0	#NULL!	#NULL!	1	0	0	0	0	0	0	0	0	0	0	0	0	#NULL!	0	#NULL!	0
Female	Diseases of the circulatory system	#NULL!	0	#NULL!	#NULL!	1	0	0	0	0	0	0	0	0	0	0	0	0	#NULL!	0	#NULL!	0
Female	Diseases of the circulatory system	#NULL!	3	#NULL!	#NULL!	1	0	0	0	0	0	0	0	0	0	0	0	0	#NULL!	0	#NULL!	0
Female	Diseases of the circulatory system	#NULL!	2	#NULL!	#NULL!	1	0	0	0	0	0	0	0	0	0	0	0	0	#NULL!	0	#NULL!	0
Female	Diseases of the circulatory system	#NULL!	2	#NULL!	#NULL!	1	0	0	0	0	0	0	1	0	0	0	1	0	#NULL!	0	#NULL!	0
Female	Diseases of the circulatory system	#NULL!	2	#NULL!	#NULL!	1	0	0	0	0	0	0	1	0	0	0	1	0	#NULL!	0	#NULL!	0
Female	Diseases of the circulatory system	#NULL!	2	#NULL!	#NULL!	1	0	0	0	0	0	0	1	0	0	0	1	0	#NULL!	0	#NULL!	0
Female	Diseases of the circulatory system	#NULL!	2	#NULL!	#NULL!	1	0	0	0	0	0	1	0	0	0	0	1	0	#NULL!	0	#NULL!	0
Female	Diseases of the circulatory system	#NULL!	3	#NULL!	#NULL!	1	0	0	0	0	0	0	1	0	0	0	1	0	#NULL!	0	#NULL!	0
Female	Diseases of the circulatory system	#NULL!	0	#NULL!	#NULL!	1	0	0	0	0	0	0	0	0	0	0	1	0	#NULL!	0	#NULL!	0
Female	Diseases of the circulatory system	#NULL!	0	#NULL!	#NULL!	1	0	0	0	0	0	0	0	0	0	0	1	0	#NULL!	0	#NULL!	0
Female	Diseases of the circulatory system	#NULL!	3	#NULL!	#NULL!	1	0	0	0	0	0	0	0	0	0	0	1	0	#NULL!	0	#NULL!	0
Female	Diseases of the circulatory system	#NULL!	0	#NULL!	#NULL!	1	0	0	0	0	0	1	1	0	0	0	1	0	#NULL!	0	#NULL!	0
Female	Diseases of the circulatory system	#NULL!	0	#NULL!	#NULL!	1	0	0	0	0	0	1	0	0	0	0	1	0	#NULL!	0	#NULL!	0
Female	Diseases of the circulatory system	#NULL!	0	#NULL!	#NULL!	1	0	0	0	0	0	0	0	0	0	0	1	0	#NULL!	0	#NULL!	0
Female	Diseases of the circulatory system	#NULL!	0	#NULL!	#NULL!	1	0	0	0	0	0	1	0	0	0	0	1	0	#NULL!	0	#NULL!	0
Female	Diseases of the circulatory system	#NULL!	3	#NULL!	#NULL!	1	0	0	0	0	0	0	0	0	0	0	1	0	#NULL!	0	#NULL!	0
Female	Diseases of the circulatory system	#NULL!	0	#NULL!	#NULL!	1	0	0	0	0	0	0	0	0	0	0	1	0	#NULL!	0	#NULL!	0
Female	Diseases of the circulatory system	#NULL!	2	#NULL!	#NULL!	1	0	0	0	0	0	0	0	0	0	0	1	0	#NULL!	0	#NULL!	0
Female	Diseases of the circulatory system	#NULL!	3	#NULL!	#NULL!	1	0	0	0	0	0	0	0	0	0	0	1	0	#NULL!	0	#NULL!	0
Female	Diseases of the circulatory system	#NULL!	0	#NULL!	#NULL!	1	0	0	0	0	0	0	0	0	0	0	1	0	#NULL!	0	#NULL!	0
Female	Diseases of the circulatory system	#NULL!	2	#NULL!	#NULL!	1	0	0	0	0	0	0	1	0	0	0	1	0	#NULL!	0	#NULL!	0
Female	Diseases of the circulatory system	#NULL!	0	#NULL!	#NULL!	1	0	0	0	0	0	0	0	0	0	0	0	0	#NULL!	0	#NULL!	0
Female	Diseases of the circulatory system	#NULL!	0	#NULL!	#NULL!	1	0	0	0	0	0	0	0	0	0	0	0	0	#NULL!	0	#NULL!	0
Female	Diseases of the circulatory system	#NULL!	0	#NULL!	#NULL!	1	0	0	0	0	0	0	0	0	0	0	0	0	#NULL!	0	#NULL!	0
Female	Diseases of the circulatory system	#NULL!	0	#NULL!	#NULL!	1	0	0	0	0	1	0	0	0	0	0	0	0	#NULL!	0	#NULL!	0
Female	Diseases of the circulatory system	#NULL!	0	#NULL!	#NULL!	1	0	0	0	0	0	0	1	0	0	0	0	0	#NULL!	0	#NULL!	0
Female	Diseases of the circulatory system	#NULL!	0	#NULL!	#NULL!	1	0	0	0	0	0	0	1	0	0	0	0	0	#NULL!	0	#NULL!	0
Female	Diseases of the circulatory system	#NULL!	3	#NULL!	#NULL!	1	0	0	0	0	0	0	1	0	0	0	0	0	#NULL!	0	#NULL!	0
Female	Diseases of the circulatory system	#NULL!	2	#NULL!	#NULL!	1	0	0	0	0	0	0	0	1	0	0	0	0	#NULL!	0	#NULL!	0
Female	Diseases of the circulatory system	#NULL!	2	#NULL!	#NULL!	1	0	0	0	0	0	0	0	0	0	0	0	0	#NULL!	0	#NULL!	0
Female	Diseases of the circulatory system	#NULL!	0	#NULL!	#NULL!	1	0	0	0	0	0	0	0	0	0	0	0	0	#NULL!	0	#NULL!	0
Female	Diseases of the circulatory system	#NULL!	0	#NULL!	#NULL!	1	0	0	0	0	0	0	0	0	0	0	0	0	#NULL!	0	#NULL!	0
Female	Diseases of the circulatory system	#NULL!	0	#NULL!	#NULL!	1	0	0	0	0	0	0	0	0	0	0	0	0	#NULL!	0	#NULL!	0
Female	Diseases of the circulatory system	#NULL!	0	#NULL!	#NULL!	1	0	0	0	0	0	0	1	1	0	0	0	0	#NULL!	0	#NULL!	0
Female	Diseases of the circulatory system	#NULL!	3	#NULL!	#NULL!	1	0	0	0	0	0	0	1	0	0	0	0	0	#NULL!	0	#NULL!	0
Female	Diseases of the circulatory system	#NULL!	2	#NULL!	#NULL!	1	0	0	0	0	0	0	1	0	0	0	0	0	#NULL!	0	#NULL!	0
Female	Diseases of the circulatory system	#NULL!	0	#NULL!	#NULL!	1	0	0	0	0	0	0	1	0	0	0	0	0	#NULL!	0	#NULL!	0
Female	Diseases of the circulatory system	#NULL!	2	#NULL!	#NULL!	1	0	0	0	0	0	0	0	0	0	0	1	0	#NULL!	0	#NULL!	0
Female	Diseases of the circulatory system	#NULL!	0	#NULL!	#NULL!	1	0	0	0	0	0	0	0	0	0	0	1	0	#NULL!	0	#NULL!	0
Female	Diseases of the circulatory system	#NULL!	3	#NULL!	#NULL!	1	0	0	0	0	0	0	0	0	0	0	1	0	#NULL!	0	#NULL!	0
Female	Diseases of the circulatory system	#NULL!	0	#NULL!	#NULL!	1	0	0	0	0	0	0	0	0	0	0	1	0	#NULL!	0	#NULL!	0
Female	Diseases of the circulatory system	#NULL!	0	#NULL!	#NULL!	1	0	0	0	0	0	0	0	0	0	0	1	0	#NULL!	0	#NULL!	0
Female	Diseases of the circulatory system	#NULL!	0	#NULL!	#NULL!	1	0	0	0	0	0	0	0	0	0	0	1	0	#NULL!	0	#NULL!	0
Female	Diseases of the circulatory system	#NULL!	0	#NULL!	#NULL!	1	0	0	0	0	0	0	0	0	0	0	1	0	#NULL!	0	#NULL!	0
Female	Diseases of the circulatory system	#NULL!	0	#NULL!	#NULL!	1	0	0	0	0	0	0	0	0	0	0	1	0	#NULL!	0	#NULL!	0
Female	Diseases of the circulatory system	#NULL!	0	#NULL!	#NULL!	1	0	0	0	0	0	0	0	0	0	0	1	0	#NULL!	0	#NULL!	0
Female	Diseases of the circulatory system	#NULL!	0	#NULL!	#NULL!	1	0	0	0	0	0	0	0	0	1	0	1	0	#NULL!	0	#NULL!	0
Female	Diseases of the circulatory system	#NULL!	3	#NULL!	#NULL!	1	0	0	0	0	0	0	0	0	0	0	0	0	#NULL!	0	#NULL!	0
Female	Diseases of the circulatory system	#NULL!	3	#NULL!	#NULL!	1	0	0	0	0	0	0	1	0	1	0	0	0	#NULL!	0	#NULL!	0
Female	Diseases of the circulatory system	#NULL!	3	#NULL!	#NULL!	1	0	0	0	0	0	0	1	0	1	0	0	0	#NULL!	0	#NULL!	0
Female	Diseases of the circulatory system	#NULL!	3	#NULL!	#NULL!	1	0	0	0	0	0	0	1	0	1	0	0	0	#NULL!	0	#NULL!	0
Female	Diseases of the circulatory system	#NULL!	0	#NULL!	#NULL!	1	0	0	0	0	0	0	0	0	0	0	0	0	#NULL!	0	#NULL!	0
Female	Diseases of the circulatory system	#NULL!	0	#NULL!	#NULL!	1	0	0	0	0	0	0	0	0	0	0	0	0	#NULL!	0	#NULL!	0
Female	Diseases of the circulatory system	#NULL!	0	#NULL!	#NULL!	1	0	0	0	0	0	0	0	0	0	0	0	0	#NULL!	0	#NULL!	0
Female	Diseases of the circulatory system	#NULL!	0	#NULL!	#NULL!	1	0	0	0	0	0	0	0	0	0	0	0	0	#NULL!	0	#NULL!	0
Female	Diseases of the circulatory system	#NULL!	0	#NULL!	#NULL!	1	0	0	0	0	0	0	0	0	0	0	0	0	#NULL!	0	#NULL!	0
Female	Diseases of the circulatory system	#NULL!	0	#NULL!	#NULL!	1	0	0	0	0	0	0	0	0	0	0	0	0	#NULL!	0	#NULL!	0
Female	Diseases of the circulatory system	#NULL!	0	#NULL!	#NULL!	1	0	0	0	0	0	0	0	0	0	0	1	0	#NULL!	0	#NULL!	0
Female	Diseases of the circulatory system	#NULL!	0	#NULL!	#NULL!	1	0	0	0	0	0	0	0	0	0	0	0	0	#NULL!	0	#NULL!	1
Female	Diseases of the circulatory system	#NULL!	0	#NULL!	#NULL!	1	0	0	0	0	0	0	0	0	0	0	0	0	#NULL!	0	#NULL!	0
Female	Diseases of the circulatory system	#NULL!	3	#NULL!	#NULL!	1	0	0	0	0	0	0	0	0	0	0	0	0	#NULL!	0	#NULL!	0
Female	Diseases of the circulatory system	#NULL!	3	#NULL!	#NULL!	1	0	0	0	0	0	0	0	0	0	0	0	0	#NULL!	0	#NULL!	0
Female	Diseases of the circulatory system	#NULL!	3	#NULL!	#NULL!	1	0	0	0	0	0	0	1	0	0	0	0	0	#NULL!	0	#NULL!	0
Female	Diseases of the circulatory system	#NULL!	2	#NULL!	#NULL!	1	0	0	0	0	0	0	0	0	0	0	0	0	#NULL!	0	#NULL!	0
Female	Diseases of the circulatory system	#NULL!	3	#NULL!	#NULL!	1	0	0	0	0	0	0	1	0	0	0	0	0	#NULL!	0	#NULL!	0
Female	Diseases of the circulatory system	#NULL!	2	#NULL!	#NULL!	1	0	0	0	0	1	0	1	0	0	0	0	0	#NULL!	0	#NULL!	0
Female	Diseases of the circulatory system	#NULL!	3	#NULL!	#NULL!	1	0	0	0	0	1	0	0	0	0	0	0	0	#NULL!	0	#NULL!	0
Female	Diseases of the circulatory system	#NULL!	0	#NULL!	#NULL!	1	0	0	0	0	1	0	0	0	0	0	0	0	#NULL!	0	#NULL!	0
Female	Diseases of the circulatory system	#NULL!	0	#NULL!	#NULL!	1	0	0	0	0	0	0	0	0	0	0	0	0	#NULL!	0	#NULL!	0
Female	Diseases of the circulatory system	#NULL!	0	#NULL!	#NULL!	1	0	0	0	0	0	0	1	0	0	0	0	0	#NULL!	0	#NULL!	0
Female	Diseases of the circulatory system	#NULL!	0	#NULL!	#NULL!	1	0	0	0	0	0	0	1	0	0	0	0	0	#NULL!	0	#NULL!	0
Female	Diseases of the circulatory system	#NULL!	0	#NULL!	#NULL!	1	0	0	0	0	0	0	0	0	0	0	0	0	#NULL!	0	#NULL!	0
Female	Diseases of the circulatory system	#NULL!	0	#NULL!	#NULL!	1	0	0	0	0	0	0	0	0	0	0	0	0	#NULL!	0	#NULL!	0
Female	Diseases of the circulatory system	#NULL!	3	#NULL!	#NULL!	1	0	0	0	0	0	0	0	0	0	0	0	0	#NULL!	0	#NULL!	0
Female	Diseases of the circulatory system	#NULL!	2	#NULL!	#NULL!	1	0	0	0	0	0	0	0	0	0	0	0	0	#NULL!	0	#NULL!	0
Female	Diseases of the circulatory system	#NULL!	0	#NULL!	#NULL!	1	0	0	0	0	0	0	0	0	0	0	0	0	#NULL!	0	#NULL!	0
Female	Diseases of the circulatory system	#NULL!	0	#NULL!	#NULL!	1	0	0	0	0	0	0	1	0	0	0	0	0	#NULL!	0	#NULL!	0
Female	Diseases of the circulatory system	#NULL!	0	#NULL!	#NULL!	1	0	0	0	0	0	0	0	0	0	0	0	0	#NULL!	0	#NULL!	0
Female	Diseases of the circulatory system	#NULL!	0	#NULL!	#NULL!	1	0	0	0	0	0	0	0	0	0	0	0	0	#NULL!	0	#NULL!	0
Female	Diseases of the circulatory system	#NULL!	0	#NULL!	#NULL!	1	0	0	0	0	0	0	0	0	0	0	0	0	#NULL!	0	#NULL!	0
Female	Diseases of the circulatory system	#NULL!	0	#NULL!	#NULL!	1	0	0	0	0	0	0	0	0	0	0	0	0	#NULL!	0	#NULL!	0
Female	Diseases of the circulatory system	#NULL!	0	#NULL!	#NULL!	1	0	0	0	0	0	0	0	0	0	0	0	0	#NULL!	0	#NULL!	0
Female	Diseases of the circulatory system	#NULL!	0	#NULL!	#NULL!	1	0	0	0	0	0	0	0	0	0	0	0	0	#NULL!	0	#NULL!	0
Female	Diseases of the circulatory system	#NULL!	0	#NULL!	#NULL!	1	0	0	0	0	0	0	0	0	0	0	0	0	#NULL!	0	#NULL!	0
Female	Diseases of the circulatory system	#NULL!	0	#NULL!	#NULL!	1	0	0	0	0	0	0	0	0	0	0	0	0	#NULL!	0	#NULL!	0
Female	Diseases of the circulatory system	#NULL!	0	#NULL!	#NULL!	1	0	0	0	0	0	0	0	0	0	0	0	0	#NULL!	0	#NULL!	0
Female	Diseases of the circulatory system	#NULL!	0	#NULL!	#NULL!	1	0	0	0	0	0	0	0	0	0	0	0	0	#NULL!	0	#NULL!	0
Female	Diseases of the circulatory system	#NULL!	0	#NULL!	#NULL!	1	0	0	0	0	0	0	0	0	0	0	0	0	#NULL!	0	#NULL!	0
Female	Diseases of the circulatory system	#NULL!	0	#NULL!	#NULL!	1	0	0	0	0	0	0	0	0	0	0	0	0	#NULL!	0	#NULL!	0
Female	Diseases of the circulatory system	#NULL!	0	#NULL!	#NULL!	1	0	0	0	0	0	0	0	0	0	0	0	0	#NULL!	0	#NULL!	0
Female	Diseases of the circulatory system	#NULL!	0	#NULL!	#NULL!	1	0	0	0	0	0	0	0	0	0	0	0	0	#NULL!	0	#NULL!	0
Female	Diseases of the circulatory system	#NULL!	0	#NULL!	#NULL!	1	0	0	0	0	0	0	0	0	0	0	0	0	#NULL!	0	#NULL!	0
Female	Diseases of the circulatory system	#NULL!	0	#NULL!	#NULL!	1	0	0	0	0	0	0	0	0	0	0	0	0	#NULL!	0	#NULL!	0
Female	Diseases of the circulatory system	#NULL!	0	#NULL!	#NULL!	1	0	0	0	0	0	0	0	0	0	0	0	0	#NULL!	0	#NULL!	0
Female	Diseases of the circulatory system	#NULL!	0	#NULL!	#NULL!	1	0	0	0	0	0	0	0	0	0	0	0	0	#NULL!	0	#NULL!	0
Female	Diseases of the circulatory system	#NULL!	0	#NULL!	#NULL!	1	0	0	0	0	0	0	0	0	0	0	0	0	#NULL!	0	#NULL!	0
Female	Diseases of the circulatory system	#NULL!	0	#NULL!	#NULL!	1	0	0	0	0	0	0	0	0	0	0	0	0	#NULL!	0	#NULL!	0
Female	Diseases of the circulatory system	#NULL!	0	#NULL!	#NULL!	1	0	0	0	0	0	0	0	0	0	0	0	0	#NULL!	0	#NULL!	0
Female	Diseases of the circulatory system	#NULL!	0	#NULL!	#NULL!	1	0	0	0	0	0	0	0	0	0	0	0	0	#NULL!	0	#NULL!	0
Female	Diseases of the circulatory system	#NULL!	0	#NULL!	#NULL!	1	0	0	0	0	0	0	0	0	0	0	0	0	#NULL!	0	#NULL!	0
Female	Diseases of the circulatory system	#NULL!	0	#NULL!	#NULL!	1	0	0	0	0	0	0	0	0	0	0	0	0	#NULL!	0	#NULL!	0
Female	Diseases of the circulatory system	#NULL!	0	#NULL!	#NULL!	1	0	0	0	0	0	0	0	0	0	0	0	0	#NULL!	0	#NULL!	0
Female	Diseases of the circulatory system	#NULL!	0	#NULL!	#NULL!	1	0	0	0	0	0	0	0	0	0	0	0	0	#NULL!	0	#NULL!	0
Female	Diseases of the circulatory system	#NULL!	1	1257.9	1.03268	1	0	0	1	0	0	1	0	0	0	0	1	0	#NULL!	1	1.01304	0
Female	Diseases of the circulatory system	5.4	1	1810.91	1.41687	1	0	0	1	0	0	0	0	0	0	0	0	0	#NULL!	1	1.42368	0
Female	Diseases of the circulatory system	#NULL!	1	562.79	0.36922	1	0	0	1	0	0	0	0	0	0	0	0	0	#NULL!	1	0.162121	0
Female	Diseases of the circulatory system	#NULL!	1	2333.76	1.84034	1	0	0	1	0	0	0	0	0	0	0	0	0	#NULL!	1	1.84284	0
Female	Diseases of the circulatory system	#NULL!	1	21462.5	5.44912	1	0	0	1	0	0	0	0	0	0	0	0	0	#NULL!	1	5.32022	0
Female	Diseases of the circulatory system	6.1	1	18951.5	3.25541	1	0	1	1	0	0	0	0	0	0	0	1	0	#NULL!	1	3.21445	0
Female	Diseases of the circulatory system	#NULL!	1	4713.8	5.86984	1	1	1	1	0	0	0	0	0	0	0	0	0	#NULL!	1	5.86042	0
Female	Diseases of the circulatory system	#NULL!	1	13942.2	3.49558	1	0	1	1	0	0	0	0	0	0	0	1	0	#NULL!	1	3.51686	0
Female	Diseases of the circulatory system	#NULL!	1	#NULL!	#NULL!	1	0	0	1	0	0	0	0	0	0	0	0	0	#NULL!	0	#NULL!	0
Female	Diseases of the circulatory system	#NULL!	1	#NULL!	#NULL!	1	0	0	1	0	0	0	0	0	1	0	0	0	#NULL!	0	#NULL!	0
Female	Diseases of the circulatory system	5.2	1	#NULL!	#NULL!	1	0	0	1	0	0	0	0	0	1	0	0	0	#NULL!	1	5.12594	0
Female	Diseases of the circulatory system	#NULL!	1	#NULL!	#NULL!	1	0	0	1	1	0	0	0	0	1	0	0	0	#NULL!	0	#NULL!	0
Female	Diseases of the circulatory system	10.5	1	34710.5	26.727	1	0	0	1	0	0	0	0	0	0	0	0	1	26.8449	1	26.8449	0
Female	Diseases of the circulatory system	8.6	1	117997	39.4177	1	0	1	1	0	0	0	0	0	0	0	1	1	39.6608	1	39.6608	1
Female	Diseases of the circulatory system	7.8	1	43343.5	38.4308	1	0	0	1	0	0	0	1	0	0	0	0	1	37.661	1	37.661	0
Female	Diseases of the circulatory system	8.6	1	35429.2	26.7079	1	0	0	1	0	0	0	0	0	0	0	0	1	26.4675	1	26.4675	0
Female	Diseases of the circulatory system	#NULL!	1	14705.4	10.9077	1	0	0	1	0	0	0	0	0	0	0	0	0	#NULL!	1	10.8561	0
Female	Diseases of the circulatory system	#NULL!	1	7944.71	7.01954	1	0	0	1	0	0	0	0	0	0	0	1	0	#NULL!	1	7.01257	0
Female	Diseases of the circulatory system	#NULL!	1	9614.25	10.815	1	0	0	1	0	0	0	0	0	0	0	0	0	#NULL!	1	10.701	0
Female	Diseases of the circulatory system	#NULL!	1	10018.3	8.22986	1	0	0	1	0	0	0	0	0	0	0	0	0	#NULL!	1	8.33241	0
Female	Diseases of the circulatory system	#NULL!	1	49668.9	63.2001	1	0	0	1	0	0	0	0	0	0	0	0	1	753.942	1	753.942	0
Female	Diseases of the circulatory system	10.3	1	181912	70.3784	1	1	0	1	0	0	0	0	0	0	0	0	0	#NULL!	1	5.703	0
Female	Diseases of the circulatory system	#NULL!	1	56194.6	42.6017	1	0	0	1	0	0	0	0	0	0	0	0	0	#NULL!	0	#NULL!	0
Female	Diseases of the circulatory system	#NULL!	1	94151.5	75.3305	1	0	0	1	0	0	0	0	0	0	0	0	0	#NULL!	0	#NULL!	0
Female	Diseases of the circulatory system	#NULL!	1	25368.5	21.6388	1	0	0	1	0	0	0	0	0	0	0	1	1	21.1675	1	21.1675	0
Female	Diseases of the circulatory system	6.4	1	16318.4	15.7565	1	0	0	1	0	0	0	0	0	0	0	0	1	16.0566	1	16.0566	0
Female	Diseases of the circulatory system	#NULL!	1	19668.4	25.2898	1	0	0	1	0	0	0	0	0	0	0	0	1	24.2299	1	24.2299	0
Female	Diseases of the circulatory system	7	1	36877.8	48.637	1	0	0	1	0	0	0	0	0	0	0	0	1	62.504	1	62.504	0
Female	Diseases of the circulatory system	7.5	1	26439.6	22.778	1	0	0	1	0	0	0	0	0	0	0	0	1	22.5079	1	22.5079	0
Female	Diseases of the circulatory system	#NULL!	1	6981.52	6.49793	1	0	0	1	0	0	0	0	0	0	0	0	0	#NULL!	1	6.11627	0
Female	Diseases of the circulatory system	#NULL!	1	3548.12	3.0026	1	1	0	1	0	0	0	0	0	0	0	0	0	#NULL!	1	3.0638	0
Female	Diseases of the circulatory system	#NULL!	1	5597.22	6.13791	1	0	0	1	0	0	0	0	0	0	0	0	0	#NULL!	1	6.09166	1
Female	Diseases of the circulatory system	#NULL!	1	13657	10.9479	1	1	0	1	0	0	0	0	0	0	0	0	0	#NULL!	1	10.9946	0
Female	Diseases of the circulatory system	5.7	1	#NULL!	#NULL!	1	0	0	1	0	0	0	0	0	0	0	0	0	#NULL!	1	3.41572	0
Female	Diseases of the circulatory system	6.3	1	#NULL!	#NULL!	1	0	0	1	0	0	0	0	0	0	0	0	0	#NULL!	1	2.17983	0
Female	Diseases of the circulatory system	#NULL!	1	#NULL!	#NULL!	1	0	0	1	0	0	0	0	0	0	0	0	0	#NULL!	1	4.7788	0
Female	Diseases of the circulatory system	#NULL!	1	#NULL!	#NULL!	1	0	0	1	0	0	0	0	0	0	0	0	0	#NULL!	1	4.67911	0
Female	Diseases of the circulatory system	4.1	1	23264	13.5795	1	0	0	1	0	0	0	0	0	0	0	0	0	#NULL!	1	13.5064	0
Female	Diseases of the circulatory system	#NULL!	1	12789.9	9.2721	1	1	0	1	0	0	0	0	0	0	0	0	0	#NULL!	1	9.27323	0
Female	Diseases of the circulatory system	#NULL!	1	8727.78	14.8243	1	1	0	1	0	0	0	0	0	0	0	0	1	14.7338	1	14.7338	1
Female	Diseases of the circulatory system	5.4	1	15690.4	10.0285	1	0	0	1	0	0	0	0	0	0	0	0	0	#NULL!	1	10.0217	1
Female	Diseases of the circulatory system	#NULL!	1	#NULL!	#NULL!	1	0	0	1	0	0	0	0	0	0	0	0	0	#NULL!	1	5.90358	1
Female	Diseases of the circulatory system	#NULL!	1	#NULL!	#NULL!	1	0	0	1	0	0	0	0	0	1	0	0	0	#NULL!	1	0.436515	1
Female	Diseases of the circulatory system	#NULL!	1	#NULL!	#NULL!	1	0	0	1	0	0	0	0	0	1	0	0	0	#NULL!	0	#NULL!	0
Female	Diseases of the circulatory system	#NULL!	1	#NULL!	#NULL!	1	0	0	1	0	0	0	0	0	1	0	0	0	#NULL!	0	#NULL!	1
Female	Diseases of the circulatory system	5.3	1	#NULL!	#NULL!	1	0	0	1	0	0	0	0	0	0	0	0	0	#NULL!	1	1.9244	0
Female	Diseases of the circulatory system	#NULL!	1	#NULL!	#NULL!	1	0	0	1	0	0	0	0	0	0	0	0	0	#NULL!	1	3.23569	0
Female	Diseases of the circulatory system	15.8	1	#NULL!	#NULL!	1	0	0	1	0	0	0	1	0	0	0	0	0	#NULL!	1	4.86604	0
Female	Diseases of the circulatory system	#NULL!	1	#NULL!	#NULL!	1	0	0	1	0	0	0	0	0	0	0	0	0	#NULL!	1	2.13997	0
Female	Diseases of the circulatory system	6.4	1	#NULL!	#NULL!	1	1	1	1	0	0	0	0	0	0	0	0	0	#NULL!	1	1.38771	0
Female	Diseases of the circulatory system	#NULL!	1	#NULL!	#NULL!	1	0	0	1	0	0	0	0	0	0	0	0	0	#NULL!	1	6.78681	0
Female	Diseases of the circulatory system	6.4	1	#NULL!	#NULL!	1	1	1	1	0	0	0	0	0	0	0	0	0	#NULL!	1	6.30618	0
Female	Diseases of the circulatory system	#NULL!	1	#NULL!	#NULL!	1	0	1	1	0	0	0	0	0	0	0	0	0	#NULL!	1	8.58204	0
Female	Diseases of the circulatory system	4.13	1	#NULL!	#NULL!	1	0	0	1	0	0	0	0	0	0	0	0	0	#NULL!	1	5.74447	0
Female	Diseases of the circulatory system	4.9	1	#NULL!	#NULL!	1	0	0	1	0	0	0	0	0	0	0	0	0	#NULL!	1	8.75011	0
Female	Diseases of the circulatory system	5.6	1	#NULL!	#NULL!	1	0	1	1	0	0	0	0	0	0	0	0	0	#NULL!	1	1.06556	0
Female	Diseases of the circulatory system	#NULL!	1	#NULL!	#NULL!	1	0	1	1	0	0	0	0	0	0	0	0	0	#NULL!	1	3.55904	0
Female	Diseases of the circulatory system	#NULL!	1	#NULL!	#NULL!	1	0	0	1	1	0	1	0	0	0	0	0	0	#NULL!	1	3.7184	0
Female	Diseases of the circulatory system	#NULL!	1	#NULL!	#NULL!	1	0	0	1	0	0	0	0	0	0	0	0	0	#NULL!	1	3.65666	0
Female	Diseases of the circulatory system	#NULL!	1	#NULL!	#NULL!	1	0	0	1	0	0	0	0	0	0	0	0	0	#NULL!	1	5.90764	0
Female	Diseases of the circulatory system	#NULL!	1	#NULL!	#NULL!	1	0	0	1	0	0	0	0	0	0	0	0	0	#NULL!	1	8.24663	0
Female	Diseases of the circulatory system	#NULL!	1	#NULL!	#NULL!	1	0	0	1	0	0	0	0	0	0	0	0	1	15.4091	1	15.4091	0
Female	Diseases of the circulatory system	#NULL!	1	#NULL!	#NULL!	1	1	0	1	0	0	0	0	0	0	0	0	1	26.4861	1	26.4861	0
Female	Diseases of the circulatory system	#NULL!	1	#NULL!	#NULL!	1	0	0	1	0	0	0	0	0	0	0	1	0	#NULL!	1	6.90715	0
Female	Diseases of the circulatory system	#NULL!	1	#NULL!	#NULL!	1	1	0	1	0	0	0	0	0	0	0	0	1	32.7237	1	32.7237	0
Female	Diseases of the circulatory system	#NULL!	1	#NULL!	#NULL!	1	0	0	1	0	0	0	0	0	0	0	0	1	15.0118	1	15.0118	0
Female	Diseases of the circulatory system	#NULL!	1	#NULL!	#NULL!	1	0	0	1	0	0	0	0	0	0	0	0	0	#NULL!	1	2.12288	0
Female	Diseases of the circulatory system	#NULL!	1	#NULL!	#NULL!	1	0	0	1	0	0	0	0	0	0	0	0	0	#NULL!	1	4.62221	0
Female	Diseases of the circulatory system	#NULL!	1	#NULL!	#NULL!	1	1	0	1	0	0	1	0	0	0	0	0	0	#NULL!	1	2.00959	0
Female	Diseases of the circulatory system	#NULL!	1	#NULL!	#NULL!	1	1	0	1	0	0	0	0	0	0	0	0	0	#NULL!	1	4.69444	0
Female	Diseases of the circulatory system	#NULL!	1	#NULL!	#NULL!	1	0	0	1	0	0	0	0	0	0	0	0	0	#NULL!	0	#NULL!	0
Female	Diseases of the circulatory system	#NULL!	1	12215.1	9.36052	1	0	0	1	0	0	0	0	0	0	0	0	0	#NULL!	1	9.04653	1
Female	Diseases of the circulatory system	6.1	1	21989.9	14.8911	1	0	0	1	0	0	0	0	0	0	0	0	1	14.7499	1	14.7499	0
Female	Diseases of the circulatory system	#NULL!	1	56016	18.8383	1	0	0	1	0	0	0	0	0	0	0	0	1	18.8824	1	18.8824	1
Female	Diseases of the circulatory system	#NULL!	1	6796.76	5.00777	1	0	0	1	0	0	0	0	0	0	0	0	0	#NULL!	1	5.0479	1
Female	Diseases of the circulatory system	#NULL!	1	#NULL!	#NULL!	1	0	0	1	0	1	0	0	0	0	0	0	0	#NULL!	0	#NULL!	0
Female	Diseases of the circulatory system	#NULL!	1	#NULL!	#NULL!	1	0	0	1	0	0	0	0	0	0	0	0	0	#NULL!	0	#NULL!	0
Female	Diseases of the circulatory system	#NULL!	1	#NULL!	#NULL!	1	0	0	1	0	0	0	0	0	0	0	0	0	#NULL!	0	#NULL!	0
Female	Diseases of the circulatory system	#NULL!	1	#NULL!	#NULL!	1	0	0	1	0	0	0	0	0	0	0	0	0	#NULL!	0	#NULL!	0
Female	Diseases of the circulatory system	6.4	1	3536.44	3.8263	1	0	0	1	0	0	0	0	0	0	0	0	0	#NULL!	1	1.70556	0
Female	Diseases of the circulatory system	4.3	1	3678.37	1.98578	1	0	0	1	0	0	0	0	0	0	0	0	0	#NULL!	1	2.9555	0
Female	Diseases of the circulatory system	#NULL!	1	2567.13	2.05859	1	0	0	1	0	0	0	0	0	0	0	0	0	#NULL!	1	5.86815	0
Female	Diseases of the circulatory system	5.3	1	1258.76	0.906631	1	0	0	1	0	0	0	0	0	0	0	0	0	#NULL!	0	#NULL!	0
Female	Diseases of the circulatory system	#NULL!	1	3320.63	1.96531	1	0	0	1	0	0	0	0	0	0	0	0	0	#NULL!	1	3.23744	0
Female	Diseases of the circulatory system	#NULL!	1	4219.12	3.3864	1	0	0	1	0	0	0	0	0	0	0	0	0	#NULL!	1	2.72153	1
Female	Diseases of the circulatory system	#NULL!	1	1748.66	1.64354	1	0	0	1	0	0	0	0	0	0	0	0	0	#NULL!	1	2.05579	0
Female	Diseases of the circulatory system	#NULL!	1	2690.43	2.83019	1	0	0	1	0	0	0	0	0	0	0	0	0	#NULL!	1	2.06191	0
Female	Diseases of the circulatory system	#NULL!	1	3486.65	2.8688	1	0	0	1	0	0	0	0	0	0	0	0	0	#NULL!	0	#NULL!	0
Female	Diseases of the circulatory system	8.42	1	81537.8	22.6164	1	0	0	1	0	0	0	0	0	0	0	0	1	23.0773	1	23.0773	1
Female	Diseases of the circulatory system	6.4	1	24950.6	17.7143	1	0	0	1	0	0	0	0	0	0	0	0	1	16.4525	1	16.4525	0
Female	Diseases of the circulatory system	#NULL!	1	68136	88.5552	1	0	0	1	0	0	0	0	0	0	0	0	1	119.5	1	119.5	0
Female	Diseases of the circulatory system	#NULL!	1	33393.4	39.924	1	0	0	1	0	0	0	0	0	0	0	0	1	37.4975	1	37.4975	0
Female	Diseases of the circulatory system	#NULL!	1	#NULL!	#NULL!	1	0	0	1	0	0	0	0	0	0	0	0	1	21.8868	1	21.8868	1
Female	Diseases of the circulatory system	#NULL!	1	#NULL!	#NULL!	1	0	1	1	0	0	0	0	0	0	0	0	0	#NULL!	1	4.15009	1
Female	Diseases of the circulatory system	#NULL!	1	#NULL!	#NULL!	1	0	1	1	0	0	0	1	0	0	0	1	0	#NULL!	1	4.83472	1
Female	Diseases of the circulatory system	#NULL!	1	#NULL!	#NULL!	1	0	0	1	0	0	0	0	0	0	0	0	0	#NULL!	1	3.66319	1
Female	Diseases of the circulatory system	#NULL!	1	#NULL!	#NULL!	1	0	0	1	0	0	0	0	0	1	0	0	1	26.4861	1	26.4861	0
Female	Diseases of the circulatory system	6.6	1	#NULL!	#NULL!	1	0	0	1	0	0	0	0	0	0	0	0	0	#NULL!	1	13.9074	0
Female	Diseases of the circulatory system	#NULL!	1	#NULL!	#NULL!	1	0	0	1	0	0	0	0	0	0	0	0	0	#NULL!	1	13.6041	1
Female	Diseases of the circulatory system	#NULL!	1	#NULL!	#NULL!	1	0	0	1	0	0	0	0	0	0	0	0	0	#NULL!	1	13.7179	0
Female	Diseases of the circulatory system	#NULL!	1	#NULL!	#NULL!	1	0	0	1	0	0	0	0	0	0	0	1	0	#NULL!	0	#NULL!	0
Female	Diseases of the circulatory system	#NULL!	1	#NULL!	#NULL!	1	0	0	1	0	0	0	0	0	0	0	1	0	#NULL!	0	#NULL!	1
Female	Diseases of the circulatory system	#NULL!	1	#NULL!	#NULL!	1	0	0	1	0	0	0	0	0	0	0	0	1	34.897	1	34.897	1
Female	Diseases of the circulatory system	#NULL!	1	#NULL!	#NULL!	1	0	0	1	0	0	0	0	0	1	0	1	0	#NULL!	0	#NULL!	1
Female	Diseases of the circulatory system	#NULL!	1	11785.9	13.3909	1	0	0	1	0	0	0	0	0	0	0	0	0	#NULL!	1	12.8309	0
Female	Diseases of the circulatory system	#NULL!	1	34690.7	37.6513	1	0	0	1	0	0	0	0	0	0	0	0	1	37.6853	1	37.6853	0
Female	Diseases of the circulatory system	4.8	1	16673.6	11.4685	1	0	0	1	0	0	0	0	0	0	0	0	0	#NULL!	1	11.6806	0
Female	Diseases of the circulatory system	5.3	1	25524.3	24.7963	1	0	0	1	0	0	0	0	0	0	0	0	1	25.796	1	25.796	0
Female	Diseases of the circulatory system	#NULL!	1	#NULL!	#NULL!	1	0	0	1	0	0	0	0	0	0	0	0	1	22.0305	1	22.0305	0
Female	Diseases of the circulatory system	#NULL!	1	#NULL!	#NULL!	1	0	0	1	0	0	0	1	0	0	0	0	1	23.5283	1	23.5283	0
Female	Diseases of the circulatory system	#NULL!	1	#NULL!	#NULL!	1	0	1	1	0	0	0	0	0	0	0	0	1	18.7033	1	18.7033	0
Female	Diseases of the circulatory system	#NULL!	1	#NULL!	#NULL!	1	0	0	1	0	0	0	0	0	0	0	0	1	31.6935	1	31.6935	0
Female	Diseases of the circulatory system	#NULL!	1	#NULL!	#NULL!	1	0	1	1	0	0	0	0	0	0	0	0	0	#NULL!	1	7.37575	1
Female	Diseases of the circulatory system	#NULL!	1	#NULL!	#NULL!	1	0	0	1	0	0	0	0	0	0	0	0	1	34.9374	1	34.9374	0
Female	Diseases of the circulatory system	#NULL!	1	19634.4	21.4483	1	0	0	1	0	0	1	0	0	0	0	0	1	22.6949	1	22.6949	1
Female	Diseases of the circulatory system	#NULL!	1	7861.03	7.1231	1	1	0	1	0	0	0	0	0	0	0	0	0	#NULL!	1	6.89753	0
Female	Diseases of the circulatory system	#NULL!	1	8622.95	8.72324	1	0	0	1	0	0	0	0	0	0	0	0	0	#NULL!	1	8.59988	0
Female	Diseases of the circulatory system	#NULL!	1	6290.28	4.7241	1	1	0	1	0	0	0	0	0	0	0	0	0	#NULL!	1	4.59132	0
Female	Diseases of the circulatory system	6.1	1	2405.53	1.77728	1	0	0	1	0	0	0	0	0	0	0	0	0	#NULL!	1	1.79697	0
Female	Diseases of the circulatory system	7.4	1	1700.07	1.67009	1	0	0	1	0	0	0	0	0	0	0	0	0	#NULL!	1	1.61456	1
Female	Diseases of the circulatory system	11.8	1	3352.86	1.74457	1	0	0	1	0	0	0	0	0	0	0	0	0	#NULL!	1	1.63939	0
Female	Diseases of the circulatory system	7.6	1	1971.1	2.2245	1	0	0	1	0	0	0	0	0	0	0	1	0	#NULL!	1	2.23707	1
Female	Diseases of the circulatory system	#NULL!	1	13437	15.1572	1	0	0	1	0	0	0	0	0	0	0	0	0	#NULL!	1	13.0537	0
Female	Diseases of the circulatory system	#NULL!	1	7498.02	7.23972	1	0	0	1	0	0	0	0	0	0	0	0	0	#NULL!	0	#NULL!	0
Female	Diseases of the circulatory system	#NULL!	1	6207.63	5.52702	1	0	0	1	0	0	0	0	0	0	0	0	0	#NULL!	1	6.05299	0
Female	Diseases of the circulatory system	#NULL!	1	4576.62	4.19706	1	0	0	1	0	0	0	0	0	0	0	0	0	#NULL!	1	4.08541	0
Female	Diseases of the circulatory system	#NULL!	1	#NULL!	#NULL!	1	0	0	1	0	0	0	0	0	0	0	0	0	#NULL!	1	7.57361	0
Female	Diseases of the circulatory system	#NULL!	1	#NULL!	#NULL!	1	0	0	1	0	0	0	0	0	0	0	0	0	#NULL!	1	2.26834	0
Female	Diseases of the circulatory system	6	1	#NULL!	#NULL!	1	0	0	1	0	0	0	0	0	0	0	0	0	#NULL!	1	1.03163	0
Female	Diseases of the circulatory system	5.5	1	#NULL!	#NULL!	1	0	0	1	0	0	0	0	0	0	0	0	0	#NULL!	1	2.93413	0
Female	Diseases of the circulatory system	#NULL!	1	#NULL!	#NULL!	1	0	0	1	0	0	0	0	0	0	0	0	0	#NULL!	1	7.78077	0
Female	Diseases of the circulatory system	6.1	1	17311.1	3.927	1	1	0	1	0	0	0	0	0	0	0	0	0	#NULL!	1	3.88222	1
Female	Diseases of the circulatory system	9.7	1	34664.2	2.72414	1	0	0	1	0	0	0	0	0	0	0	0	0	#NULL!	1	2.758	1
Female	Diseases of the circulatory system	8	1	14199.7	4.45227	1	1	0	1	0	0	0	0	0	0	0	0	0	#NULL!	1	4.17633	1
Female	Diseases of the circulatory system	#NULL!	1	3145.61	1.99562	1	0	0	1	0	0	0	0	0	0	0	0	0	#NULL!	1	1.92188	1
Female	Diseases of the circulatory system	#NULL!	1	#NULL!	#NULL!	1	0	0	1	0	0	0	0	0	0	0	0	0	#NULL!	1	5.86144	0
Female	Diseases of the circulatory system	#NULL!	1	#NULL!	#NULL!	1	0	0	1	0	0	0	0	0	0	0	0	1	14.8126	1	14.8126	0
Female	Diseases of the circulatory system	#NULL!	1	#NULL!	#NULL!	1	0	0	1	0	0	0	0	0	0	0	0	0	#NULL!	1	4.56129	0
Female	Diseases of the circulatory system	#NULL!	1	#NULL!	#NULL!	1	0	0	1	0	0	0	0	0	0	0	0	0	#NULL!	1	4.86229	0
Female	Diseases of the circulatory system	#NULL!	1	#NULL!	#NULL!	1	0	0	1	0	0	0	1	0	0	0	1	0	#NULL!	0	#NULL!	0
Female	Diseases of the circulatory system	#NULL!	1	#NULL!	#NULL!	1	0	0	1	0	0	0	1	0	0	0	1	0	#NULL!	0	#NULL!	0
Female	Diseases of the circulatory system	#NULL!	1	#NULL!	#NULL!	1	0	0	1	0	0	1	0	0	0	0	1	0	#NULL!	0	#NULL!	0
Female	Diseases of the circulatory system	#NULL!	1	#NULL!	#NULL!	1	0	0	1	0	1	0	1	0	0	0	1	0	#NULL!	0	#NULL!	0
Female	Diseases of the circulatory system	#NULL!	1	#NULL!	#NULL!	1	0	0	1	0	0	1	1	0	0	0	1	0	#NULL!	0	#NULL!	1
Female	Diseases of the circulatory system	12.19	1	19800.8	12.5122	1	0	0	1	0	0	0	0	0	0	0	0	0	#NULL!	1	12.6633	0
Female	Diseases of the circulatory system	12	1	34424.5	12.7522	1	0	0	1	0	0	0	0	0	0	0	0	0	#NULL!	1	12.6063	0
Female	Diseases of the circulatory system	#NULL!	1	14215	21.8059	1	0	0	1	0	0	0	0	0	0	0	0	1	21.8892	1	21.8892	0
Female	Diseases of the circulatory system	#NULL!	1	19794.4	14.277	1	0	1	1	0	0	0	0	0	0	0	0	1	14.0027	1	14.0027	0
Female	Diseases of the circulatory system	#NULL!	1	318.28	0.279859	1	0	0	1	0	0	0	0	0	0	0	0	0	#NULL!	1	0.306309	0
Female	Diseases of the circulatory system	#NULL!	1	592.17	0.464378	1	0	0	1	0	0	0	1	0	0	0	0	0	#NULL!	1	0.482975	0
Female	Diseases of the circulatory system	#NULL!	1	241.44	0.141565	1	0	0	1	0	0	0	0	0	0	0	0	0	#NULL!	1	0.154632	1
Female	Diseases of the circulatory system	#NULL!	1	769.07	0.513859	1	0	0	1	0	0	0	0	0	0	0	0	0	#NULL!	1	0.535993	0
Female	Diseases of the circulatory system	#NULL!	1	#NULL!	#NULL!	1	0	0	1	0	0	0	0	0	0	0	0	0	#NULL!	1	12.0921	0
Female	Diseases of the circulatory system	#NULL!	1	#NULL!	#NULL!	1	0	0	1	0	0	0	0	0	0	0	0	0	#NULL!	1	5.55278	0
Female	Diseases of the circulatory system	10.7	1	#NULL!	#NULL!	1	1	0	1	0	0	0	0	0	0	0	0	0	#NULL!	1	4.79819	0
Female	Diseases of the circulatory system	#NULL!	1	#NULL!	#NULL!	1	0	0	1	0	0	0	0	0	0	0	0	0	#NULL!	1	8.98675	0
Female	Diseases of the circulatory system	#NULL!	1	#NULL!	#NULL!	1	0	0	1	0	0	0	0	0	0	0	0	0	#NULL!	1	9.61714	0
Female	Diseases of the circulatory system	#NULL!	1	#NULL!	#NULL!	1	0	0	1	0	0	0	0	0	0	0	0	0	#NULL!	1	9.92081	0
Female	Diseases of the circulatory system	#NULL!	1	#NULL!	#NULL!	1	0	0	1	0	0	0	0	0	0	0	0	1	19.3032	1	19.3032	0
Female	Diseases of the circulatory system	#NULL!	1	#NULL!	#NULL!	1	0	0	1	0	0	0	0	0	0	0	0	0	#NULL!	1	10.0157	0
Female	Diseases of the circulatory system	#NULL!	1	#NULL!	#NULL!	1	0	0	1	0	0	0	0	0	0	0	0	0	#NULL!	1	0.0764485	0
Female	Diseases of the circulatory system	6.4	1	#NULL!	#NULL!	1	0	0	1	0	0	0	0	0	0	0	0	0	#NULL!	1	4.35497	0
Female	Diseases of the circulatory system	#NULL!	1	#NULL!	#NULL!	1	0	0	1	0	0	0	0	0	0	0	0	0	#NULL!	1	2.1903	0
Female	Diseases of the circulatory system	6.3	1	#NULL!	#NULL!	1	0	0	1	0	0	0	0	0	0	0	0	0	#NULL!	1	1.19375	0
Female	Diseases of the circulatory system	#NULL!	1	#NULL!	#NULL!	1	0	0	1	0	0	0	0	0	0	0	1	1	36.4664	1	36.4664	1
Female	Diseases of the circulatory system	8.7	1	#NULL!	#NULL!	1	0	0	1	0	0	0	0	0	0	0	1	1	54.009	1	54.009	1
Female	Diseases of the circulatory system	6	1	#NULL!	#NULL!	1	0	0	1	0	0	0	0	0	0	0	1	0	#NULL!	1	4.09929	1
Female	Diseases of the circulatory system	9.9	1	#NULL!	#NULL!	1	0	0	1	0	0	0	1	0	0	0	1	1	37.6259	1	37.6259	1
Female	Diseases of the circulatory system	#NULL!	1	#NULL!	#NULL!	1	0	0	1	0	0	0	0	0	0	0	1	0	#NULL!	1	5.41455	0
Female	Diseases of the circulatory system	#NULL!	1	#NULL!	#NULL!	1	0	0	1	0	0	0	0	0	0	0	1	0	#NULL!	0	#NULL!	0
Female	Diseases of the circulatory system	#NULL!	1	#NULL!	#NULL!	1	0	0	1	0	0	0	0	0	0	0	1	0	#NULL!	0	#NULL!	0
Female	Diseases of the circulatory system	#NULL!	1	#NULL!	#NULL!	1	0	0	1	0	0	0	0	0	0	0	0	0	#NULL!	1	5.37365	0
Female	Diseases of the circulatory system	#NULL!	1	3080.82	3.02434	1	0	0	1	0	0	0	0	0	0	0	0	0	#NULL!	1	2.996	0
Female	Diseases of the circulatory system	#NULL!	1	2779.56	1.84904	1	1	0	1	0	0	0	0	0	0	0	0	0	#NULL!	1	1.85908	0
Female	Diseases of the circulatory system	#NULL!	1	3148.38	3.47418	1	0	0	1	0	0	0	0	0	0	0	0	0	#NULL!	1	3.46584	0
Female	Diseases of the circulatory system	#NULL!	1	2565.23	1.99565	1	0	0	1	0	0	0	0	0	0	0	0	0	#NULL!	1	1.98125	0
Female	Diseases of the circulatory system	#NULL!	1	2557.4	1.82072	1	0	0	1	0	0	0	0	0	0	0	0	0	#NULL!	1	1.84097	0
Female	Diseases of the circulatory system	#NULL!	1	7133.49	4.56049	1	0	0	1	0	0	0	0	0	0	0	0	0	#NULL!	1	4.54431	0
Female	Diseases of the circulatory system	5.5	1	10551.6	5.63014	1	0	0	1	0	0	0	0	0	0	0	0	0	#NULL!	1	5.64223	0
Female	Diseases of the circulatory system	#NULL!	1	9468.14	5.0762	1	0	0	1	0	0	0	0	0	0	0	0	0	#NULL!	1	5.15848	0
Female	Diseases of the circulatory system	5.5	1	5866.05	7.91807	1	0	0	1	0	0	0	0	0	0	0	0	0	#NULL!	1	7.91188	0
Female	Diseases of the circulatory system	5.5	1	#NULL!	#NULL!	1	0	0	1	0	0	0	0	0	0	0	0	0	#NULL!	1	4.71656	0
Female	Diseases of the circulatory system	#NULL!	1	#NULL!	#NULL!	1	0	0	1	0	0	0	0	0	0	0	1	0	#NULL!	1	1.01047	0
Female	Diseases of the circulatory system	5.6	1	#NULL!	#NULL!	1	0	0	1	0	0	0	0	0	0	0	1	0	#NULL!	1	2.74816	0
Female	Diseases of the circulatory system	#NULL!	1	#NULL!	#NULL!	1	0	0	1	0	0	0	0	0	0	0	0	0	#NULL!	1	1.00332	0
Female	Diseases of the circulatory system	#NULL!	1	#NULL!	#NULL!	1	0	0	1	0	0	0	0	0	0	0	1	0	#NULL!	0	#NULL!	0
Female	Diseases of the circulatory system	#NULL!	1	#NULL!	#NULL!	1	0	0	1	0	0	0	0	0	0	0	0	0	#NULL!	0	#NULL!	0
Female	Diseases of the circulatory system	#NULL!	1	#NULL!	#NULL!	1	0	0	1	0	0	0	0	0	0	0	0	0	#NULL!	0	#NULL!	0
Female	Diseases of the circulatory system	#NULL!	1	#NULL!	#NULL!	1	0	0	1	1	0	0	1	0	0	0	0	0	#NULL!	0	#NULL!	0
Female	Diseases of the circulatory system	#NULL!	1	#NULL!	#NULL!	1	0	0	1	0	0	0	0	0	0	0	0	0	#NULL!	0	#NULL!	0
Female	Diseases of the circulatory system	#NULL!	1	#NULL!	#NULL!	1	0	0	1	0	0	0	0	0	0	0	1	0	#NULL!	1	13.3544	1
Female	Diseases of the circulatory system	#NULL!	1	#NULL!	#NULL!	1	0	0	1	0	0	0	0	0	0	0	1	0	#NULL!	1	3.99876	1
Female	Diseases of the circulatory system	#NULL!	1	#NULL!	#NULL!	1	0	0	1	0	0	0	0	0	0	0	0	0	#NULL!	1	1.69653	1
Female	Diseases of the circulatory system	#NULL!	1	#NULL!	#NULL!	1	0	0	1	0	0	0	0	0	0	0	1	0	#NULL!	0	#NULL!	0
Female	Diseases of the circulatory system	#NULL!	1	#NULL!	#NULL!	1	0	0	1	0	0	0	0	0	0	0	0	0	#NULL!	0	#NULL!	0
Female	Diseases of the circulatory system	5.9	1	#NULL!	#NULL!	1	0	0	1	0	0	0	0	0	0	0	0	0	#NULL!	0	#NULL!	0
Female	Diseases of the circulatory system	#NULL!	1	#NULL!	#NULL!	1	0	0	1	0	0	0	0	0	0	0	0	0	#NULL!	0	#NULL!	0
Female	Diseases of the circulatory system	#NULL!	1	#NULL!	#NULL!	1	0	0	1	0	0	0	0	0	0	0	0	0	#NULL!	0	#NULL!	0
Female	Diseases of the circulatory system	#NULL!	1	#NULL!	#NULL!	1	0	0	1	0	0	0	0	0	0	0	0	0	#NULL!	0	#NULL!	0
Female	Diseases of the circulatory system	#NULL!	1	#NULL!	#NULL!	1	0	0	1	0	0	0	0	0	0	0	0	1	16.5608	1	16.5608	0
Female	Diseases of the circulatory system	#NULL!	1	#NULL!	#NULL!	1	0	0	1	0	0	0	0	0	0	0	0	0	#NULL!	0	#NULL!	0
Female	Diseases of the circulatory system	#NULL!	1	#NULL!	#NULL!	1	0	0	1	0	0	0	0	0	0	0	0	0	#NULL!	1	7.95867	1
Female	Diseases of the circulatory system	#NULL!	1	#NULL!	#NULL!	1	0	0	1	0	0	0	0	0	0	0	0	0	#NULL!	1	5.23644	0
Female	Diseases of the circulatory system	#NULL!	1	#NULL!	#NULL!	1	0	1	1	0	0	0	1	0	0	0	0	1	14.4207	1	14.4207	0
Female	Diseases of the circulatory system	#NULL!	1	#NULL!	#NULL!	1	0	0	1	0	0	0	0	0	0	0	0	0	#NULL!	1	9.02938	0
Female	Diseases of the circulatory system	6.7	1	#NULL!	#NULL!	1	0	0	1	0	0	0	0	0	0	0	0	0	#NULL!	1	9.86781	0
Female	Diseases of the circulatory system	#NULL!	1	#NULL!	#NULL!	1	0	0	1	0	0	0	0	0	0	0	0	0	#NULL!	1	2.70875	0
Female	Diseases of the circulatory system	#NULL!	1	#NULL!	#NULL!	1	0	0	1	0	0	0	0	0	0	0	1	0	#NULL!	1	7.95226	0
Female	Diseases of the circulatory system	#NULL!	1	2027.22	1.65277	1	0	0	1	0	0	0	0	0	0	0	0	0	#NULL!	1	1.69137	0
Female	Diseases of the circulatory system	#NULL!	1	660.26	0.412272	1	0	0	1	0	0	0	0	0	0	0	0	0	#NULL!	1	0.352572	0
Female	Diseases of the circulatory system	5.6	1	695.55	0.568757	1	0	0	1	0	0	0	0	0	0	0	0	0	#NULL!	1	0.562967	0
Female	Diseases of the circulatory system	#NULL!	1	2152.61	1.85999	1	0	0	1	0	0	0	0	0	0	0	0	0	#NULL!	1	1.87804	0
Female	Diseases of the circulatory system	6.5	1	#NULL!	#NULL!	1	0	0	1	0	0	0	0	0	0	0	0	1	14.8753	1	14.8753	0
Female	Diseases of the circulatory system	7.3	1	#NULL!	#NULL!	1	0	0	1	0	0	0	0	0	0	0	0	1	17.5767	1	17.5767	0
Female	Diseases of the circulatory system	7.6	1	#NULL!	#NULL!	1	0	0	1	0	0	0	0	0	0	0	0	1	14.0161	1	14.0161	1
Female	Diseases of the circulatory system	7	1	#NULL!	#NULL!	1	0	0	1	0	0	0	0	0	0	0	0	0	#NULL!	1	4.77441	0
Female	Diseases of the circulatory system	#NULL!	1	12031.7	9.73228	1	0	0	1	0	0	0	0	0	0	0	0	0	#NULL!	1	9.83781	0
Female	Diseases of the circulatory system	#NULL!	1	14118.3	8.18893	1	0	0	1	0	0	0	0	0	0	0	0	0	#NULL!	1	8.19458	0
Female	Diseases of the circulatory system	#NULL!	1	17792.9	15.5308	1	0	0	1	0	0	0	1	0	0	0	0	1	15.4941	1	15.4941	0
Female	Diseases of the circulatory system	#NULL!	1	12203.5	12.2233	1	0	0	1	0	0	0	0	0	0	0	0	0	#NULL!	1	12.2414	0
Female	Diseases of the circulatory system	#NULL!	1	#NULL!	#NULL!	1	0	0	1	0	0	0	0	0	0	0	1	0	#NULL!	0	#NULL!	0
Female	Diseases of the circulatory system	#NULL!	1	#NULL!	#NULL!	1	0	0	1	0	0	0	0	0	0	0	1	0	#NULL!	0	#NULL!	0
Female	Diseases of the circulatory system	#NULL!	1	#NULL!	#NULL!	1	0	0	1	0	0	0	0	0	0	0	1	0	#NULL!	0	#NULL!	0
Female	Diseases of the circulatory system	#NULL!	1	#NULL!	#NULL!	1	0	0	1	0	1	0	0	0	0	0	1	0	#NULL!	0	#NULL!	1
Female	Diseases of the circulatory system	#NULL!	1	3536.24	4.0441	1	0	0	1	0	0	0	0	0	0	0	0	0	#NULL!	1	3.49583	1
Female	Diseases of the circulatory system	#NULL!	1	3102.53	2.74476	1	0	0	1	0	0	0	0	0	0	0	0	0	#NULL!	1	2.00625	0
Female	Diseases of the circulatory system	#NULL!	1	4734.93	0.974593	1	0	0	1	0	0	0	0	0	0	0	0	0	#NULL!	0	#NULL!	0
Female	Diseases of the circulatory system	#NULL!	1	1211.76	1.85321	1	0	0	1	0	0	0	0	0	0	0	0	1	28.955	1	28.955	0
Female	Diseases of the circulatory system	#NULL!	1	4870.63	6.91902	1	0	0	1	0	0	0	0	0	0	0	0	0	#NULL!	1	6.89812	1
Female	Diseases of the circulatory system	#NULL!	1	8740.03	9.94962	1	0	0	1	0	0	0	0	0	0	0	0	0	#NULL!	1	9.7582	1
Female	Diseases of the circulatory system	#NULL!	1	7106.49	10.7549	1	0	0	1	0	0	0	0	0	0	0	0	0	#NULL!	1	10.7053	0
Female	Diseases of the circulatory system	#NULL!	1	8197.59	8.13084	1	0	0	1	0	0	0	0	0	0	0	0	0	#NULL!	1	7.97936	1
Female	Diseases of the circulatory system	7.4	1	#NULL!	#NULL!	1	0	0	1	0	0	0	0	0	0	0	0	0	#NULL!	0	#NULL!	1
Female	Diseases of the circulatory system	#NULL!	1	#NULL!	#NULL!	1	0	0	1	0	0	0	0	0	0	0	0	0	#NULL!	1	3.04583	1
Female	Diseases of the circulatory system	#NULL!	1	#NULL!	#NULL!	1	0	0	1	0	0	0	0	0	0	0	0	0	#NULL!	1	12.5894	0
Female	Diseases of the circulatory system	#NULL!	1	#NULL!	#NULL!	1	0	0	1	0	0	0	1	0	0	0	0	0	#NULL!	1	2.53718	1
Female	Diseases of the circulatory system	6.2	1	10568.8	9.92051	1	0	0	1	0	0	0	0	0	0	0	0	0	#NULL!	1	10.0132	0
Female	Diseases of the circulatory system	#NULL!	1	13041.1	9.72461	1	0	0	1	0	0	0	0	0	0	0	0	0	#NULL!	1	9.70611	0
Female	Diseases of the circulatory system	#NULL!	1	12318	6.22268	1	0	0	1	0	0	0	0	0	0	0	0	0	#NULL!	1	6.40996	0
Female	Diseases of the circulatory system	6.1	1	16378.6	14.8392	1	0	0	1	0	0	0	0	0	0	0	0	1	14.7801	1	14.7801	0
Female	Diseases of the circulatory system	#NULL!	1	#NULL!	#NULL!	1	0	0	1	0	0	0	0	0	0	0	0	0	#NULL!	1	1.89019	0
Female	Diseases of the circulatory system	#NULL!	1	#NULL!	#NULL!	1	0	0	1	0	0	0	0	0	0	0	0	0	#NULL!	1	1.82901	0
Female	Diseases of the circulatory system	#NULL!	1	#NULL!	#NULL!	1	0	0	1	0	0	0	0	0	0	0	0	0	#NULL!	1	7.01293	0
Female	Diseases of the circulatory system	#NULL!	1	#NULL!	#NULL!	1	0	0	1	0	0	0	0	0	0	0	0	0	#NULL!	0	#NULL!	0
Female	Diseases of the circulatory system	#NULL!	1	#NULL!	#NULL!	1	0	0	1	0	0	0	0	0	0	0	1	1	38.4967	1	38.4967	0
Female	Diseases of the circulatory system	#NULL!	1	#NULL!	#NULL!	1	0	0	1	0	0	0	0	0	0	0	0	1	1626.96	1	1626.96	0
Female	Diseases of the circulatory system	#NULL!	1	#NULL!	#NULL!	1	0	0	1	0	0	0	0	0	0	0	0	1	4207.47	1	4207.47	0
Female	Diseases of the circulatory system	#NULL!	1	#NULL!	#NULL!	1	0	0	1	0	0	0	0	0	0	0	1	0	#NULL!	0	#NULL!	0
Female	Diseases of the circulatory system	#NULL!	1	#NULL!	#NULL!	1	0	0	1	0	0	0	0	0	0	0	1	0	#NULL!	0	#NULL!	0
Female	Diseases of the circulatory system	#NULL!	1	#NULL!	#NULL!	1	0	0	1	0	0	0	0	0	0	0	1	0	#NULL!	0	#NULL!	0
Female	Diseases of the circulatory system	#NULL!	1	#NULL!	#NULL!	1	0	0	1	0	0	0	0	0	0	0	1	0	#NULL!	0	#NULL!	0
Female	Diseases of the circulatory system	#NULL!	1	#NULL!	#NULL!	1	0	0	1	0	0	0	0	0	0	0	1	0	#NULL!	0	#NULL!	0
Female	Diseases of the circulatory system	#NULL!	1	#NULL!	#NULL!	1	0	0	1	0	0	0	0	0	0	0	0	0	#NULL!	1	11.1904	0
Female	Diseases of the circulatory system	#NULL!	1	#NULL!	#NULL!	1	0	0	1	0	0	0	0	0	0	0	0	1	26.457	1	26.457	0
Female	Diseases of the circulatory system	5.6	1	#NULL!	#NULL!	1	0	0	1	0	0	0	0	0	0	0	0	0	#NULL!	1	5.07294	0
Female	Diseases of the circulatory system	#NULL!	1	#NULL!	#NULL!	1	0	0	1	0	0	0	0	0	0	0	1	1	240.793	1	240.793	0
Female	Diseases of the circulatory system	5.9	1	#NULL!	#NULL!	1	0	0	1	0	0	0	0	0	0	0	0	1	15.1605	1	15.1605	0
Female	Diseases of the circulatory system	#NULL!	1	#NULL!	#NULL!	1	0	0	1	0	0	0	0	0	0	0	0	1	50.1487	1	50.1487	0
Female	Diseases of the circulatory system	5.9	1	#NULL!	#NULL!	1	0	0	1	0	0	0	0	0	0	0	0	1	15.7264	1	15.7264	0
Female	Diseases of the circulatory system	#NULL!	1	#NULL!	#NULL!	1	0	0	1	0	0	0	0	0	0	0	0	0	#NULL!	0	#NULL!	0
Female	Diseases of the circulatory system	#NULL!	1	#NULL!	#NULL!	1	0	0	1	0	0	0	0	0	0	0	0	0	#NULL!	0	#NULL!	0
Female	Diseases of the circulatory system	#NULL!	1	#NULL!	#NULL!	1	0	0	1	0	0	0	0	0	0	0	0	0	#NULL!	0	#NULL!	0
Female	Diseases of the circulatory system	#NULL!	1	#NULL!	#NULL!	1	0	0	1	0	0	0	0	0	0	0	0	0	#NULL!	0	#NULL!	0
Female	Diseases of the circulatory system	#NULL!	1	#NULL!	#NULL!	1	0	0	1	0	0	0	0	0	0	0	0	1	3068.51	1	3068.51	0
Female	Diseases of the circulatory system	#NULL!	1	#NULL!	#NULL!	1	0	0	1	0	0	0	0	0	0	0	0	0	#NULL!	0	#NULL!	1
Female	Diseases of the circulatory system	#NULL!	1	#NULL!	#NULL!	1	0	0	1	0	0	0	1	0	0	0	0	1	17.6896	1	17.6896	0
Female	Diseases of the circulatory system	#NULL!	1	#NULL!	#NULL!	1	0	0	1	0	0	0	0	0	0	0	0	1	305.963	1	305.963	1
Female	Diseases of the circulatory system	5.2	1	#NULL!	#NULL!	1	0	0	1	0	0	0	0	0	0	0	0	0	#NULL!	1	0.940509	0
Female	Diseases of the circulatory system	#NULL!	1	#NULL!	#NULL!	1	0	0	1	0	0	0	0	0	0	0	0	0	#NULL!	1	0.33519	0
Female	Diseases of the circulatory system	#NULL!	1	#NULL!	#NULL!	1	0	0	1	0	0	0	0	0	0	0	0	0	#NULL!	1	1.85684	0
Female	Diseases of the circulatory system	#NULL!	1	#NULL!	#NULL!	1	0	0	1	0	0	0	0	0	0	0	0	0	#NULL!	1	0.114492	0
Female	Diseases of the circulatory system	#NULL!	1	5895.79	4.52018	1	0	0	1	0	0	0	0	0	0	0	0	0	#NULL!	0	#NULL!	0
Female	Diseases of the circulatory system	6.5	1	5139.28	2.37438	1	0	0	1	0	0	0	0	0	0	0	0	0	#NULL!	1	4.72352	0
Female	Diseases of the circulatory system	7.9	1	4429.56	3.63501	1	0	0	1	0	0	0	0	0	0	0	0	0	#NULL!	0	#NULL!	0
Female	Diseases of the circulatory system	#NULL!	1	5502.66	5.37505	1	0	0	1	0	0	0	0	0	0	0	0	0	#NULL!	1	3.99931	0
Female	Diseases of the circulatory system	5.8	1	12104.3	8.59962	1	0	0	1	0	0	0	1	0	0	0	0	0	#NULL!	1	8.70901	0
Female	Diseases of the circulatory system	#NULL!	1	5170.96	5.68068	1	0	0	1	0	0	0	0	0	0	0	0	0	#NULL!	1	5.6354	0
Female	Diseases of the circulatory system	5.1	1	7624.51	5.82768	1	0	0	1	0	0	0	0	0	0	0	0	0	#NULL!	1	5.8164	0
Female	Diseases of the circulatory system	5.1	1	4010.53	3.86868	1	0	0	1	0	0	0	0	0	0	0	0	0	#NULL!	1	3.88573	0
Female	Diseases of the circulatory system	#NULL!	1	#NULL!	#NULL!	1	0	0	1	0	0	0	0	0	0	0	0	0	#NULL!	1	0.968987	0
Female	Diseases of the circulatory system	#NULL!	1	#NULL!	#NULL!	1	0	0	1	0	0	0	0	0	0	0	0	0	#NULL!	0	#NULL!	0
Female	Diseases of the circulatory system	#NULL!	1	#NULL!	#NULL!	1	0	0	1	0	0	0	0	0	0	0	0	0	#NULL!	1	10.1625	0
Female	Diseases of the circulatory system	#NULL!	1	#NULL!	#NULL!	1	0	0	1	0	0	0	0	0	0	0	0	0	#NULL!	1	6.09071	0
Female	Diseases of the circulatory system	#NULL!	1	#NULL!	#NULL!	1	0	0	1	0	0	0	0	0	0	0	0	0	#NULL!	0	#NULL!	0
Female	Diseases of the circulatory system	#NULL!	1	#NULL!	#NULL!	1	0	0	1	0	0	0	0	0	0	0	0	0	#NULL!	0	#NULL!	0
Female	Diseases of the circulatory system	#NULL!	1	#NULL!	#NULL!	1	0	0	1	0	0	0	0	0	0	0	0	0	#NULL!	0	#NULL!	0
Female	Diseases of the circulatory system	#NULL!	1	#NULL!	#NULL!	1	0	0	1	0	0	0	0	0	0	0	0	0	#NULL!	0	#NULL!	0
Female	Diseases of the circulatory system	#NULL!	1	#NULL!	#NULL!	1	0	0	1	0	0	0	0	0	0	0	0	0	#NULL!	0	#NULL!	0
Female	Diseases of the circulatory system	6.8	1	#NULL!	#NULL!	1	0	0	1	0	0	0	0	0	0	0	0	1	332.426	1	332.426	1
Female	Diseases of the circulatory system	8.2	1	#NULL!	#NULL!	1	0	0	1	0	0	0	0	0	0	0	0	1	16.653	1	16.653	0
Female	Diseases of the circulatory system	6.2	1	#NULL!	#NULL!	1	0	0	1	0	0	0	0	0	0	0	0	1	14.186	1	14.186	0
Female	Diseases of the circulatory system	7	1	#NULL!	#NULL!	1	0	0	1	0	0	0	0	1	0	0	0	1	15.4188	1	15.4188	0
Female	Diseases of the circulatory system	#NULL!	1	#NULL!	#NULL!	1	0	0	1	0	0	0	0	0	0	0	0	1	24.4343	1	24.4343	0
Female	Diseases of the circulatory system	6.8	1	#NULL!	#NULL!	1	0	0	1	0	0	0	0	0	0	0	0	0	#NULL!	1	11.3639	0
Female	Diseases of the circulatory system	6.7	1	#NULL!	#NULL!	1	0	0	1	0	0	0	0	0	0	0	0	0	#NULL!	1	0.814006	0
Female	Diseases of the circulatory system	6.5	1	#NULL!	#NULL!	1	0	0	1	0	0	0	0	0	0	0	0	0	#NULL!	1	0.278971	0
Female	Diseases of the circulatory system	#NULL!	1	#NULL!	#NULL!	1	0	0	1	0	0	0	0	0	0	0	0	0	#NULL!	1	1.96829	0
Female	Diseases of the circulatory system	#NULL!	1	2738.11	2.10487	1	0	0	1	0	0	0	0	0	0	0	0	0	#NULL!	1	2.12627	0
Female	Diseases of the circulatory system	#NULL!	1	2874.47	1.8416	1	0	0	1	0	0	0	0	0	0	0	0	0	#NULL!	1	1.83022	0
Female	Diseases of the circulatory system	5.4	1	3314.06	3.18648	1	0	0	1	0	0	0	0	0	0	0	0	0	#NULL!	1	3.22954	0
Female	Diseases of the circulatory system	5.7	1	2313.62	2.83083	1	0	0	1	0	0	0	0	0	0	0	0	0	#NULL!	1	2.81059	0
Female	Diseases of the circulatory system	5.1	1	5300.6	4.79893	1	0	0	1	0	0	0	0	0	0	0	0	0	#NULL!	1	4.77233	0
Female	Diseases of the circulatory system	#NULL!	1	3518.55	2.6756	1	0	0	1	0	0	0	0	0	0	0	0	0	#NULL!	1	2.70047	0
Female	Diseases of the circulatory system	#NULL!	1	#NULL!	#NULL!	1	0	0	1	0	0	0	0	0	0	0	0	0	#NULL!	1	1.77931	0
Female	Diseases of the circulatory system	#NULL!	1	#NULL!	#NULL!	1	0	0	1	0	0	0	0	0	0	0	1	0	#NULL!	1	1.84707	0
Female	Diseases of the circulatory system	#NULL!	1	#NULL!	#NULL!	1	0	0	1	0	0	0	0	0	0	0	1	0	#NULL!	0	#NULL!	0
Female	Diseases of the circulatory system	#NULL!	1	#NULL!	#NULL!	1	0	0	1	0	0	0	1	0	0	0	1	0	#NULL!	0	#NULL!	0
Female	Diseases of the circulatory system	7.1	1	#NULL!	#NULL!	1	0	0	1	0	0	0	0	0	0	0	0	0	#NULL!	1	5.3481	0
Female	Diseases of the circulatory system	#NULL!	1	#NULL!	#NULL!	1	0	0	1	0	0	0	0	0	0	0	0	0	#NULL!	1	5.28542	0
Female	Diseases of the circulatory system	#NULL!	1	#NULL!	#NULL!	1	0	0	1	0	0	0	0	0	0	0	0	0	#NULL!	1	6.31466	0
Female	Diseases of the circulatory system	#NULL!	1	#NULL!	#NULL!	1	0	0	1	0	0	0	0	0	0	0	0	0	#NULL!	1	4.54644	0
Female	Diseases of the circulatory system	4.6	1	#NULL!	#NULL!	1	0	0	1	0	0	0	0	0	0	0	0	0	#NULL!	0	#NULL!	0
Female	Diseases of the circulatory system	#NULL!	1	#NULL!	#NULL!	1	0	0	1	0	0	0	0	0	0	0	0	0	#NULL!	0	#NULL!	0
Female	Diseases of the circulatory system	#NULL!	1	#NULL!	#NULL!	1	0	0	1	0	0	0	0	0	0	0	0	0	#NULL!	0	#NULL!	0
Female	Diseases of the circulatory system	5.8	1	#NULL!	#NULL!	1	0	0	1	0	0	0	0	0	0	0	0	0	#NULL!	1	6.17353	0
Female	Diseases of the circulatory system	#NULL!	1	#NULL!	#NULL!	1	0	0	1	0	0	0	0	0	0	0	0	0	#NULL!	0	#NULL!	0
Female	Diseases of the circulatory system	6.4	1	#NULL!	#NULL!	1	0	0	1	0	0	0	0	0	0	0	0	0	#NULL!	1	8.03243	1
Female	Diseases of the circulatory system	7.5	1	#NULL!	#NULL!	1	0	0	1	0	0	0	0	0	0	0	0	0	#NULL!	1	4.54401	0
Female	Diseases of the circulatory system	#NULL!	1	#NULL!	#NULL!	1	0	0	1	0	0	0	0	0	0	0	0	0	#NULL!	1	11.7044	0
Female	Diseases of the circulatory system	#NULL!	1	#NULL!	#NULL!	1	0	0	1	0	0	0	0	0	0	0	0	0	#NULL!	1	3.96859	0
Female	Diseases of the circulatory system	5.4	1	#NULL!	#NULL!	1	0	0	1	0	0	0	0	0	0	0	0	0	#NULL!	1	5.82168	0
Female	Diseases of the circulatory system	#NULL!	1	#NULL!	#NULL!	1	0	0	1	0	0	0	0	0	0	0	0	0	#NULL!	0	#NULL!	0
Female	Diseases of the circulatory system	#NULL!	1	#NULL!	#NULL!	1	0	0	1	0	0	0	0	0	0	0	0	0	#NULL!	0	#NULL!	0
Female	Diseases of the circulatory system	#NULL!	1	#NULL!	#NULL!	1	0	0	1	0	0	0	0	0	0	0	0	0	#NULL!	0	#NULL!	0
Female	Diseases of the circulatory system	#NULL!	1	#NULL!	#NULL!	1	0	0	1	0	0	0	0	0	0	0	0	0	#NULL!	0	#NULL!	0
Female	Diseases of the circulatory system	#NULL!	1	1835.5	1.99309	1	0	0	1	0	0	0	0	0	0	0	0	0	#NULL!	1	2.07729	0
Female	Diseases of the circulatory system	#NULL!	1	5825.46	3.73659	1	0	0	1	0	0	0	0	0	0	0	0	0	#NULL!	1	3.75486	0
Female	Diseases of the circulatory system	#NULL!	1	1699.81	0.929152	1	0	0	1	0	0	0	0	0	0	0	0	0	#NULL!	1	0.867314	0
Female	Diseases of the circulatory system	#NULL!	1	3116.84	4.4374	1	0	0	1	0	0	0	0	0	0	0	0	0	#NULL!	1	4.49388	0
Female	Diseases of the circulatory system	#NULL!	1	13465.1	5.03611	1	0	0	1	0	0	0	0	0	0	0	0	0	#NULL!	1	5.03191	0
Female	Diseases of the circulatory system	#NULL!	1	9237.11	5.04277	1	0	0	1	0	0	0	0	0	0	0	0	0	#NULL!	1	5.0799	0
Female	Diseases of the circulatory system	#NULL!	1	#NULL!	#NULL!	1	0	0	1	0	0	0	1	0	0	0	0	0	#NULL!	0	#NULL!	0
Female	Diseases of the circulatory system	#NULL!	1	#NULL!	#NULL!	1	0	0	1	0	0	0	0	0	0	0	0	0	#NULL!	0	#NULL!	0
Female	Diseases of the circulatory system	#NULL!	1	#NULL!	#NULL!	1	0	0	1	0	0	0	0	0	0	0	0	0	#NULL!	0	#NULL!	0
Female	Diseases of the circulatory system	#NULL!	1	#NULL!	#NULL!	1	0	0	1	0	0	0	0	0	0	0	0	0	#NULL!	0	#NULL!	0
Female	Diseases of the circulatory system	#NULL!	1	#NULL!	#NULL!	1	0	0	1	0	0	0	0	0	0	0	0	0	#NULL!	0	#NULL!	0
Female	Diseases of the circulatory system	#NULL!	1	#NULL!	#NULL!	1	0	0	1	0	0	0	0	0	0	0	0	0	#NULL!	0	#NULL!	0
Female	Diseases of the circulatory system	#NULL!	1	#NULL!	#NULL!	1	0	0	1	0	0	0	0	0	0	0	0	0	#NULL!	0	#NULL!	0
Female	Diseases of the circulatory system	6.4	1	1506.66	1.13078	1	0	0	1	0	0	0	0	0	0	0	0	0	#NULL!	1	1.07135	0
Female	Diseases of the circulatory system	#NULL!	1	905.57	0.469404	1	0	0	1	0	0	0	0	0	0	0	0	0	#NULL!	1	0.458419	0
Female	Diseases of the circulatory system	#NULL!	1	1102.34	0.870708	1	0	0	1	0	0	0	0	0	0	0	0	0	#NULL!	1	0.948245	0
Female	Diseases of the circulatory system	#NULL!	1	818.26	0.634995	1	0	0	1	0	0	0	0	0	0	0	0	0	#NULL!	1	0.603903	0
Female	Diseases of the circulatory system	#NULL!	1	#NULL!	#NULL!	1	0	0	1	0	0	0	0	0	0	0	1	0	#NULL!	0	#NULL!	0
Female	Diseases of the circulatory system	#NULL!	1	#NULL!	#NULL!	1	0	0	1	0	0	0	0	0	0	0	1	0	#NULL!	0	#NULL!	0
Female	Diseases of the circulatory system	#NULL!	1	#NULL!	#NULL!	1	0	0	1	0	0	0	1	0	0	0	1	0	#NULL!	0	#NULL!	0
Female	Diseases of the circulatory system	#NULL!	1	#NULL!	#NULL!	1	0	0	1	0	0	0	0	0	0	0	1	0	#NULL!	0	#NULL!	0
Female	Diseases of the circulatory system	#NULL!	1	#NULL!	#NULL!	1	0	0	1	0	0	0	0	0	0	0	1	0	#NULL!	0	#NULL!	0
Female	Diseases of the circulatory system	#NULL!	1	#NULL!	#NULL!	1	0	0	1	0	0	0	0	0	0	0	1	0	#NULL!	0	#NULL!	0
Female	Diseases of the circulatory system	#NULL!	1	#NULL!	#NULL!	1	0	0	1	0	0	0	0	0	0	0	1	0	#NULL!	0	#NULL!	0
Female	Diseases of the circulatory system	#NULL!	1	#NULL!	#NULL!	1	0	0	1	0	0	0	0	0	0	0	0	0	#NULL!	0	#NULL!	0
Female	Diseases of the circulatory system	#NULL!	1	#NULL!	#NULL!	1	0	0	1	0	0	0	0	0	0	0	0	0	#NULL!	0	#NULL!	0
Female	Diseases of the circulatory system	#NULL!	1	#NULL!	#NULL!	1	0	0	1	0	0	0	0	0	0	0	0	0	#NULL!	0	#NULL!	0
Female	Diseases of the circulatory system	7	1	#NULL!	5.75594	1	0	0	1	0	0	0	0	0	0	0	0	0	#NULL!	0	#NULL!	0
Female	Diseases of the circulatory system	#NULL!	1	#NULL!	#NULL!	1	0	0	1	0	0	0	0	0	0	0	0	0	#NULL!	0	#NULL!	0
Female	Diseases of the circulatory system	#NULL!	1	#NULL!	#NULL!	1	0	0	1	0	0	0	0	0	0	0	1	0	#NULL!	0	#NULL!	0
Female	Diseases of the circulatory system	#NULL!	1	#NULL!	#NULL!	1	0	0	1	0	0	0	0	0	0	0	0	0	#NULL!	0	#NULL!	0
Female	Diseases of the circulatory system	#NULL!	1	#NULL!	#NULL!	1	0	0	1	0	0	0	0	0	0	0	1	0	#NULL!	0	#NULL!	0
Female	Diseases of the circulatory system	#NULL!	1	6064.87	4.80891	1	0	0	1	0	0	0	0	0	0	0	0	0	#NULL!	1	4.84583	0
Female	Diseases of the circulatory system	#NULL!	1	13636	11.0524	1	0	0	1	0	0	0	0	0	0	0	0	0	#NULL!	1	10.8825	0
Female	Diseases of the circulatory system	#NULL!	1	7020.67	4.91092	1	0	0	1	0	0	0	0	0	0	0	0	0	#NULL!	1	5.05749	0
Female	Diseases of the circulatory system	#NULL!	1	8410.52	13.7711	1	0	0	1	0	0	0	0	0	0	0	0	0	#NULL!	1	13.7701	0
Female	Diseases of the circulatory system	#NULL!	1	13199	13.7382	1	0	0	1	0	0	0	0	0	0	0	0	1	14.0197	1	14.0197	0
Female	Diseases of the circulatory system	#NULL!	1	#NULL!	#NULL!	1	0	0	1	0	0	0	0	0	0	0	1	0	#NULL!	0	#NULL!	0
Female	Diseases of the circulatory system	#NULL!	1	#NULL!	#NULL!	1	0	0	1	0	0	0	0	0	0	0	0	0	#NULL!	0	#NULL!	0
Female	Diseases of the circulatory system	#NULL!	1	#NULL!	#NULL!	1	0	0	1	0	0	0	0	0	0	0	0	0	#NULL!	0	#NULL!	0
Female	Diseases of the circulatory system	#NULL!	1	#NULL!	#NULL!	1	0	0	1	0	0	0	0	0	0	0	0	0	#NULL!	0	#NULL!	0
Female	Diseases of the circulatory system	#NULL!	1	#NULL!	#NULL!	1	0	0	1	0	0	0	0	0	0	0	0	0	#NULL!	0	#NULL!	0
Female	Diseases of the circulatory system	7.3	1	#NULL!	#NULL!	1	0	0	1	0	0	0	0	0	0	0	0	0	#NULL!	0	#NULL!	0
Female	Diseases of the circulatory system	7.1	1	#NULL!	#NULL!	1	0	0	1	0	0	0	0	0	0	0	0	0	#NULL!	0	#NULL!	0
Female	Diseases of the circulatory system	#NULL!	1	#NULL!	#NULL!	1	0	0	1	0	0	0	0	0	0	0	0	0	#NULL!	1	9.63264	0
Female	Diseases of the circulatory system	#NULL!	1	#NULL!	#NULL!	1	0	0	1	0	0	0	0	0	0	0	0	0	#NULL!	1	3.96796	1
Female	Diseases of the circulatory system	#NULL!	1	#NULL!	#NULL!	1	0	0	1	0	0	0	0	0	0	0	0	0	#NULL!	1	8.82527	0
Female	Diseases of the circulatory system	#NULL!	1	#NULL!	#NULL!	1	0	0	1	0	0	0	0	0	0	0	0	0	#NULL!	0	#NULL!	0
Female	Diseases of the circulatory system	#NULL!	1	#NULL!	#NULL!	1	0	0	1	0	0	0	0	0	0	0	0	0	#NULL!	0	#NULL!	0
Female	Diseases of the circulatory system	#NULL!	1	#NULL!	#NULL!	1	0	0	1	0	0	0	0	0	0	0	0	0	#NULL!	1	2.73286	0
Female	Diseases of the circulatory system	#NULL!	1	#NULL!	#NULL!	1	0	0	1	0	0	0	0	0	0	0	0	0	#NULL!	1	2.50139	0
Female	Diseases of the circulatory system	#NULL!	1	#NULL!	#NULL!	1	0	0	1	0	0	0	0	0	0	0	0	0	#NULL!	0	#NULL!	0
Female	Diseases of the circulatory system	#NULL!	1	#NULL!	#NULL!	1	0	0	1	0	0	0	0	0	0	0	0	0	#NULL!	0	#NULL!	0
Female	Diseases of the circulatory system	#NULL!	1	#NULL!	#NULL!	1	0	0	1	0	0	0	1	0	0	0	0	0	#NULL!	0	#NULL!	0
Female	Diseases of the circulatory system	#NULL!	1	#NULL!	#NULL!	1	0	0	1	0	0	0	0	0	0	0	0	0	#NULL!	0	#NULL!	1
Female	Diseases of the circulatory system	#NULL!	1	#NULL!	#NULL!	1	0	0	1	0	0	0	0	0	0	0	0	0	#NULL!	0	#NULL!	1
Female	Diseases of the circulatory system	#NULL!	1	#NULL!	#NULL!	1	0	0	1	0	0	0	0	0	0	0	0	0	#NULL!	0	#NULL!	1
Female	Diseases of the circulatory system	#NULL!	1	#NULL!	#NULL!	1	0	0	1	0	0	0	0	0	0	0	0	0	#NULL!	0	#NULL!	0
Female	Diseases of the circulatory system	#NULL!	1	#NULL!	#NULL!	1	0	0	1	0	0	0	0	0	0	0	0	0	#NULL!	0	#NULL!	0
Female	Diseases of the circulatory system	8.8	1	#NULL!	#NULL!	1	0	0	1	0	0	0	0	0	0	0	0	0	#NULL!	0	#NULL!	0
Female	Diseases of the circulatory system	#NULL!	1	#NULL!	#NULL!	1	0	0	1	0	0	0	0	0	0	0	0	0	#NULL!	0	#NULL!	0
Female	Diseases of the circulatory system	#NULL!	1	#NULL!	#NULL!	1	0	0	1	0	0	0	0	0	0	0	0	0	#NULL!	0	#NULL!	0
Female	Diseases of the circulatory system	#NULL!	1	#NULL!	#NULL!	1	0	0	1	0	0	0	0	0	0	0	0	0	#NULL!	0	#NULL!	0
Female	Diseases of the circulatory system	#NULL!	1	#NULL!	#NULL!	1	0	0	1	0	0	0	0	0	0	0	0	0	#NULL!	0	#NULL!	0
Female	Diseases of the circulatory system	#NULL!	1	#NULL!	#NULL!	1	0	0	1	0	0	0	0	0	0	0	0	0	#NULL!	0	#NULL!	1
Female	Diseases of the circulatory system	#NULL!	1	#NULL!	#NULL!	1	0	0	1	0	0	0	0	0	0	0	0	0	#NULL!	0	#NULL!	0
Female	Diseases of the circulatory system	#NULL!	1	#NULL!	#NULL!	1	0	0	1	0	0	0	1	0	0	0	0	0	#NULL!	0	#NULL!	0
Female	Diseases of the circulatory system	#NULL!	1	#NULL!	#NULL!	1	0	0	1	0	0	0	0	0	0	0	0	0	#NULL!	0	#NULL!	0
Female	Diseases of the circulatory system	#NULL!	1	#NULL!	#NULL!	1	0	0	1	0	0	0	0	0	0	0	0	0	#NULL!	0	#NULL!	0
Female	Diseases of the circulatory system	#NULL!	1	#NULL!	#NULL!	1	0	0	1	0	0	0	0	0	1	0	0	0	#NULL!	0	#NULL!	0
Female	Diseases of the circulatory system	#NULL!	1	#NULL!	#NULL!	1	0	0	1	0	0	0	0	0	1	0	0	0	#NULL!	0	#NULL!	0
Female	Diseases of the circulatory system	#NULL!	1	#NULL!	#NULL!	1	0	0	1	0	0	0	0	0	1	0	0	0	#NULL!	0	#NULL!	0
Female	Diseases of the circulatory system	#NULL!	1	#NULL!	#NULL!	1	0	0	1	0	0	0	0	0	1	0	0	0	#NULL!	0	#NULL!	0
Female	Diseases of the circulatory system	#NULL!	1	#NULL!	#NULL!	1	0	0	1	0	0	0	0	0	1	0	0	0	#NULL!	0	#NULL!	0
Female	Diseases of the circulatory system	#NULL!	1	#NULL!	#NULL!	1	0	0	1	0	0	0	0	0	1	0	0	0	#NULL!	0	#NULL!	0
Female	Diseases of the circulatory system	#NULL!	1	#NULL!	#NULL!	1	0	0	1	0	0	0	0	0	0	0	0	0	#NULL!	0	#NULL!	0
Female	Diseases of the circulatory system	#NULL!	1	#NULL!	#NULL!	1	0	0	1	0	0	0	0	0	0	0	0	0	#NULL!	1	2.04212	0
Female	Diseases of the circulatory system	#NULL!	1	#NULL!	#NULL!	1	0	0	1	0	0	0	0	0	0	0	0	0	#NULL!	0	#NULL!	0
Female	Diseases of the circulatory system	#NULL!	1	#NULL!	#NULL!	1	0	0	1	0	0	0	0	0	0	0	0	0	#NULL!	1	1.62664	0
Female	Diseases of the circulatory system	#NULL!	1	#NULL!	#NULL!	1	0	0	1	0	0	0	0	0	0	0	0	0	#NULL!	0	#NULL!	0
Female	Diseases of the circulatory system	#NULL!	1	#NULL!	#NULL!	1	0	0	1	0	0	0	0	0	0	0	0	0	#NULL!	0	#NULL!	0
Female	Diseases of the circulatory system	#NULL!	1	#NULL!	#NULL!	1	0	0	1	0	0	0	0	0	0	0	0	0	#NULL!	0	#NULL!	0
Female	Diseases of the circulatory system	#NULL!	1	#NULL!	#NULL!	1	0	0	1	0	0	0	0	0	0	0	0	0	#NULL!	0	#NULL!	0
Female	Diseases of the circulatory system	#NULL!	1	#NULL!	#NULL!	1	0	0	1	0	0	0	0	0	0	0	0	0	#NULL!	0	#NULL!	0
Female	Diseases of the circulatory system	#NULL!	1	#NULL!	#NULL!	1	0	0	1	0	0	0	0	0	1	0	0	0	#NULL!	0	#NULL!	0
Female	Diseases of the circulatory system	#NULL!	1	#NULL!	#NULL!	1	0	0	1	0	0	0	0	0	1	0	0	0	#NULL!	0	#NULL!	0
Female	Diseases of the circulatory system	#NULL!	1	#NULL!	#NULL!	1	0	0	1	0	0	0	0	0	1	0	0	0	#NULL!	0	#NULL!	0
Female	Diseases of the circulatory system	#NULL!	1	#NULL!	#NULL!	1	0	0	1	0	0	0	0	0	0	0	0	0	#NULL!	0	#NULL!	0
Female	Diseases of the circulatory system	#NULL!	1	#NULL!	#NULL!	1	0	0	1	0	0	0	0	0	0	0	0	0	#NULL!	0	#NULL!	0
Female	Diseases of the circulatory system	#NULL!	1	#NULL!	#NULL!	1	0	0	1	0	0	0	0	0	0	0	0	0	#NULL!	0	#NULL!	0
Female	Diseases of the circulatory system	#NULL!	1	#NULL!	#NULL!	1	0	0	1	0	0	0	0	0	0	0	0	0	#NULL!	0	#NULL!	0
Female	Diseases of the circulatory system	#NULL!	1	#NULL!	#NULL!	1	0	0	1	0	0	0	0	0	0	0	0	0	#NULL!	0	#NULL!	0
Female	Diseases of the circulatory system	#NULL!	1	#NULL!	#NULL!	1	0	0	1	0	0	0	0	0	0	0	0	0	#NULL!	0	#NULL!	0
Female	Diseases of the circulatory system	#NULL!	1	#NULL!	#NULL!	1	0	0	1	0	0	0	0	0	0	0	0	0	#NULL!	0	#NULL!	0
Female	Diseases of the circulatory system	#NULL!	1	#NULL!	#NULL!	1	0	0	1	0	0	0	0	0	0	0	0	0	#NULL!	0	#NULL!	0
Female	Diseases of the circulatory system	#NULL!	1	#NULL!	#NULL!	1	0	0	1	0	0	0	0	0	0	0	0	0	#NULL!	0	#NULL!	0
Female	Diseases of the circulatory system	#NULL!	1	#NULL!	#NULL!	1	0	0	1	0	0	0	0	0	0	0	0	0	#NULL!	0	#NULL!	0
Female	Diseases of the circulatory system	#NULL!	1	#NULL!	#NULL!	1	0	0	1	0	0	0	0	0	0	0	0	0	#NULL!	0	#NULL!	0
Female	Diseases of the circulatory system	#NULL!	1	#NULL!	#NULL!	1	0	0	1	0	0	0	0	0	0	0	0	0	#NULL!	0	#NULL!	0
Female	Diseases of the circulatory system	#NULL!	1	#NULL!	#NULL!	1	0	0	1	0	0	0	0	0	0	0	0	0	#NULL!	0	#NULL!	0
Female	Diseases of the circulatory system	#NULL!	1	#NULL!	#NULL!	1	0	0	1	0	0	0	0	0	0	0	0	0	#NULL!	0	#NULL!	0
Female	Diseases of the circulatory system	#NULL!	1	#NULL!	#NULL!	1	0	0	1	0	0	0	0	0	0	0	0	0	#NULL!	0	#NULL!	0
Female	Diseases of the circulatory system	#NULL!	1	#NULL!	#NULL!	1	0	0	1	0	0	0	0	0	0	0	0	0	#NULL!	0	#NULL!	0
Female	Diseases of the circulatory system	#NULL!	1	#NULL!	#NULL!	1	0	0	1	0	0	0	0	0	0	0	0	0	#NULL!	0	#NULL!	0
Female	Diseases of the circulatory system	#NULL!	1	#NULL!	#NULL!	1	0	0	1	0	0	0	0	0	0	0	0	0	#NULL!	0	#NULL!	0
Female	Diseases of the circulatory system	#NULL!	1	#NULL!	#NULL!	1	0	0	1	0	0	0	0	0	0	0	0	0	#NULL!	0	#NULL!	0
Female	Diseases of the circulatory system	#NULL!	1	#NULL!	#NULL!	1	0	0	1	0	0	0	0	0	0	0	0	0	#NULL!	0	#NULL!	0
Female	Diseases of the circulatory system	#NULL!	1	#NULL!	#NULL!	1	0	0	1	0	0	0	0	0	0	0	0	0	#NULL!	0	#NULL!	0
Female	Diseases of the circulatory system	#NULL!	1	#NULL!	#NULL!	1	0	0	1	0	0	0	0	0	0	0	0	0	#NULL!	0	#NULL!	0
Female	Diseases of the circulatory system	#NULL!	1	#NULL!	#NULL!	1	0	0	1	0	0	0	0	0	0	0	0	0	#NULL!	0	#NULL!	0
Female	Diseases of the circulatory system	10.4	3	3948.65	3.82984	1	0	0	1	0	0	0	1	0	0	0	0	0	#NULL!	1	3.8791	0
Female	Diseases of the circulatory system	10.8	3	4434.6	4.22954	1	0	0	1	0	0	0	1	0	0	0	0	0	#NULL!	1	4.63777	0
Female	Diseases of the circulatory system	19.77	3	3821.79	3.2795	1	0	0	1	1	0	0	1	0	0	0	0	0	#NULL!	1	3.15139	0
Female	Diseases of the circulatory system	18.68	3	1258.44	1.63993	1	0	0	1	0	0	0	1	0	0	0	0	0	#NULL!	1	1.39236	0
Female	Diseases of the circulatory system	14.67	3	4068.34	2.99449	1	0	0	1	0	0	0	1	0	0	0	0	0	#NULL!	0	#NULL!	0
Female	Diseases of the circulatory system	12.6	3	7638.29	5.84776	1	0	0	1	0	0	0	1	0	0	0	0	0	#NULL!	1	6.36251	0
Female	Diseases of the circulatory system	7.6	2	#NULL!	#NULL!	1	0	1	1	0	0	0	1	0	0	0	0	0	#NULL!	1	5.86352	0
Female	Diseases of the circulatory system	8.3	3	#NULL!	#NULL!	1	0	1	1	0	0	0	1	0	0	0	0	0	#NULL!	1	2.21825	0
Female	Diseases of the circulatory system	13.2	3	#NULL!	#NULL!	1	0	0	1	0	0	0	1	0	0	0	0	0	#NULL!	1	1.10291	0
Female	Diseases of the circulatory system	26.77	3	#NULL!	#NULL!	1	0	1	1	0	0	0	1	0	0	0	0	1	24.2288	1	24.2288	0
Female	Diseases of the circulatory system	#NULL!	3	#NULL!	#NULL!	1	0	1	1	0	0	0	1	0	0	0	0	0	#NULL!	1	9.95222	0
Female	Diseases of the circulatory system	15.53	3	8414.43	0.128566	1	0	1	1	0	0	0	1	0	0	0	0	0	#NULL!	1	0.075	1
Female	Diseases of the circulatory system	11.7	3	18128.8	5.46493	1	0	1	1	0	0	0	1	0	0	0	0	0	#NULL!	1	4.07708	1
Female	Diseases of the circulatory system	7.5	3	8816.29	1.17485	1	0	0	1	0	0	0	1	0	0	0	0	0	#NULL!	1	1.5235	0
Female	Diseases of the circulatory system	7.8	3	20494.6	3.5175	1	0	1	1	0	0	0	1	0	0	0	0	0	#NULL!	1	4.2952	1
Female	Diseases of the circulatory system	#NULL!	0	#NULL!	#NULL!	1	0	0	1	0	0	0	0	0	0	0	1	1	24.5376	1	24.5376	0
Female	Diseases of the circulatory system	#NULL!	0	#NULL!	#NULL!	1	0	0	1	0	0	0	0	0	0	0	1	0	#NULL!	0	#NULL!	0
Female	Diseases of the circulatory system	5.92	0	#NULL!	#NULL!	1	0	0	1	0	0	0	0	0	0	0	1	1	621.732	1	621.732	0
Female	Diseases of the circulatory system	5.5	0	#NULL!	#NULL!	1	0	0	1	0	0	0	0	0	0	0	1	0	#NULL!	1	6.50919	1
Female	Diseases of the circulatory system	5.4	0	35337.5	43.5044	1	0	0	1	0	0	0	0	0	0	0	0	1	39.4638	1	39.4638	0
Female	Diseases of the circulatory system	#NULL!	3	42141.2	37.6207	1	0	0	1	0	0	0	1	0	0	0	0	1	35.5961	1	35.5961	0
Female	Diseases of the circulatory system	6	2	35330.1	49.9254	1	0	0	1	0	0	0	1	0	0	0	0	1	51.4624	1	51.4624	0
Female	Diseases of the circulatory system	#NULL!	3	25711.2	18.6976	1	0	0	1	0	0	0	1	0	0	0	0	1	19.517	1	19.517	1
Female	Diseases of the circulatory system	14.7	3	14300.5	15.7935	1	0	0	1	0	0	0	1	0	0	0	0	1	14.825	1	14.825	0
Female	Diseases of the circulatory system	7.6	3	20064.6	18.6811	1	0	0	1	0	0	0	1	0	0	0	0	1	24.8751	1	24.8751	0
Female	Diseases of the circulatory system	11.3	3	22238.7	10.3832	1	0	0	1	0	0	0	1	0	0	0	0	0	#NULL!	0	#NULL!	0
Female	Diseases of the circulatory system	10.9	3	95560.4	25.0683	1	0	0	1	0	0	0	0	0	1	0	0	1	14.3808	1	14.3808	1
Female	Diseases of the circulatory system	#NULL!	0	35157.2	30.508	1	0	0	1	0	0	0	0	0	0	0	1	1	31.5147	1	31.5147	1
Female	Diseases of the circulatory system	#NULL!	0	80956.2	112.023	1	0	0	1	0	0	0	0	0	0	0	0	1	101.493	1	101.493	0
Female	Diseases of the circulatory system	10.6	2	95484	77.8941	1	1	0	1	0	0	0	1	0	0	0	0	1	75.4834	1	75.4834	0
Female	Diseases of the circulatory system	15.37	3	131690	44.0457	1	0	0	1	0	0	0	1	0	0	0	0	1	45.4703	1	45.4703	0
Female	Diseases of the circulatory system	#NULL!	3	5779.66	4.89258	1	0	0	1	0	0	0	1	0	0	0	0	0	#NULL!	1	5.18455	0
Female	Diseases of the circulatory system	5.2	2	10414.2	10.5475	1	0	0	1	0	0	0	1	0	0	0	0	0	#NULL!	1	10.0366	1
Female	Diseases of the circulatory system	#NULL!	3	23455.8	24.8308	1	0	0	1	0	0	0	1	0	0	0	0	1	28.1002	1	28.1002	0
Female	Diseases of the circulatory system	#NULL!	4	6448.21	8.59282	1	0	0	1	0	0	0	1	0	0	0	0	0	#NULL!	1	8.11937	0
Female	Diseases of the circulatory system	6.3	3	10407.9	10.825	1	0	0	1	0	0	0	0	0	0	0	0	0	#NULL!	1	10.5499	0
Female	Diseases of the circulatory system	#NULL!	3	14134.7	17.3518	1	0	0	1	0	0	0	1	0	0	0	0	1	16.5956	1	16.5956	0
Female	Diseases of the circulatory system	9.4	3	24389.1	6.35511	1	0	0	1	0	0	0	1	0	0	0	0	0	#NULL!	1	6.5403	0
Female	Diseases of the circulatory system	4.1	3	22782.5	12.9454	1	0	0	1	0	0	0	1	0	0	0	1	0	#NULL!	1	13.1037	0
Female	Diseases of the circulatory system	#NULL!	3	25943.8	8.22374	1	0	0	1	0	0	0	1	0	0	0	1	0	#NULL!	1	8.22733	0
Female	Diseases of the circulatory system	5.5	3	10882	11.5252	1	0	0	1	0	0	0	1	0	0	0	1	0	#NULL!	1	11.6377	0
Female	Diseases of the circulatory system	#NULL!	3	63843.2	19.628	1	0	1	1	0	0	0	1	0	0	0	0	1	17.6284	1	17.6284	0
Female	Diseases of the circulatory system	#NULL!	3	5554.19	5.02376	1	0	0	1	0	0	0	1	0	0	0	0	0	#NULL!	1	6.51324	1
Female	Diseases of the circulatory system	#NULL!	2	26440.5	16.5193	1	0	1	1	0	0	0	1	0	0	0	0	0	#NULL!	1	13.862	0
Female	Diseases of the circulatory system	#NULL!	2	21869.7	25.8416	1	0	0	1	0	0	0	1	0	0	0	0	1	23.9554	1	23.9554	0
Female	Diseases of the circulatory system	#NULL!	2	19938.5	38.8119	1	0	0	1	0	0	0	1	0	0	0	0	1	38.6494	1	38.6494	0
Female	Diseases of the circulatory system	#NULL!	3	2530.92	2.64246	1	0	0	1	0	0	0	1	0	0	0	0	0	#NULL!	1	2.66757	0
Female	Diseases of the circulatory system	14.9	3	12718.1	4.62292	1	0	0	1	0	0	0	1	0	0	0	0	0	#NULL!	1	4.62469	0
Female	Diseases of the circulatory system	#NULL!	3	24077.9	2.1572	1	1	1	1	0	0	0	1	0	0	0	0	0	#NULL!	1	2.15223	0
Female	Diseases of the circulatory system	11.7	3	18692.9	6.75457	1	0	1	1	0	0	0	1	0	0	0	0	0	#NULL!	1	6.75065	0
Female	Diseases of the circulatory system	5.3	2	4269.5	3.05382	1	0	0	1	0	0	0	0	0	0	0	1	0	#NULL!	1	3.6507	0
Female	Diseases of the circulatory system	7.7	2	3977.12	4.15465	1	0	0	1	0	0	0	1	0	0	0	1	0	#NULL!	1	6.14433	0
Female	Diseases of the circulatory system	#NULL!	3	2541.73	2.07566	1	0	0	1	0	0	0	1	0	0	0	1	0	#NULL!	0	#NULL!	0
Female	Diseases of the circulatory system	5.4	3	2315.24	1.91806	1	0	0	1	0	0	0	1	0	0	0	0	0	#NULL!	1	2.7032	0
Female	Diseases of the circulatory system	5.5	3	2402.06	2.33818	1	0	0	1	0	0	0	1	0	0	0	1	0	#NULL!	1	1.37043	0
Female	Diseases of the circulatory system	#NULL!	3	#NULL!	#NULL!	1	0	0	1	0	0	1	1	0	0	0	1	0	#NULL!	0	#NULL!	1
Female	Diseases of the circulatory system	#NULL!	0	#NULL!	#NULL!	1	0	0	1	0	1	0	1	0	0	0	0	0	#NULL!	0	#NULL!	0
Female	Diseases of the circulatory system	#NULL!	5	#NULL!	#NULL!	1	0	0	1	0	1	1	1	0	0	0	1	0	#NULL!	0	#NULL!	0
Female	Diseases of the circulatory system	#NULL!	3	#NULL!	#NULL!	1	0	0	1	0	0	0	1	0	0	0	1	0	#NULL!	0	#NULL!	0
Female	Diseases of the circulatory system	#NULL!	3	2397.71	2.72563	1	0	0	1	0	0	0	1	0	0	0	0	0	#NULL!	1	1.87932	0
Female	Diseases of the circulatory system	#NULL!	0	787.83	0.742493	1	0	0	1	0	0	0	0	0	0	0	0	0	#NULL!	1	0.809216	1
Female	Diseases of the circulatory system	#NULL!	3	435.85	0.235431	1	0	0	1	0	0	0	1	0	0	0	1	0	#NULL!	1	0.29375	0
Female	Diseases of the circulatory system	#NULL!	3	394.87	0.1273	1	0	0	1	0	0	0	0	0	0	0	0	0	#NULL!	1	0.1461	0
Female	Diseases of the circulatory system	6.9	4	#NULL!	#NULL!	1	0	0	1	0	0	0	1	0	0	0	1	1	14.1048	1	14.1048	0
Female	Diseases of the circulatory system	8.9	3	#NULL!	#NULL!	1	0	0	1	0	0	0	1	0	0	0	0	0	#NULL!	1	2.96515	0
Female	Diseases of the circulatory system	8.3	3	#NULL!	#NULL!	1	0	0	1	0	0	0	1	0	0	0	0	0	#NULL!	1	2.37022	0
Female	Diseases of the circulatory system	10.7	3	#NULL!	#NULL!	1	0	0	1	0	0	0	1	0	0	0	1	1	16.7541	1	16.7541	0
Female	Diseases of the circulatory system	7.7	3	#NULL!	#NULL!	1	0	0	1	0	0	0	0	0	0	0	0	0	#NULL!	1	12.2234	0
Female	Diseases of the circulatory system	#NULL!	0	#NULL!	#NULL!	1	0	0	1	0	0	0	0	0	0	0	0	0	#NULL!	1	11.8724	0
Female	Diseases of the circulatory system	#NULL!	0	#NULL!	#NULL!	1	0	0	1	0	0	0	1	0	0	0	0	1	55.4709	1	55.4709	0
Female	Diseases of the circulatory system	#NULL!	3	#NULL!	#NULL!	1	0	0	1	0	0	0	1	0	0	0	0	0	#NULL!	1	3.76156	0
Female	Diseases of the circulatory system	#NULL!	0	#NULL!	#NULL!	1	0	0	1	0	0	0	0	0	0	0	1	0	#NULL!	0	#NULL!	0
Female	Diseases of the circulatory system	#NULL!	0	#NULL!	#NULL!	1	0	0	1	0	0	0	0	0	0	0	1	0	#NULL!	0	#NULL!	0
Female	Diseases of the circulatory system	#NULL!	0	#NULL!	#NULL!	1	1	0	1	0	0	0	1	0	0	0	1	0	#NULL!	0	#NULL!	0
Female	Diseases of the circulatory system	#NULL!	0	#NULL!	#NULL!	1	0	0	1	0	0	0	0	0	0	0	1	0	#NULL!	0	#NULL!	0
Female	Diseases of the circulatory system	#NULL!	0	#NULL!	#NULL!	1	0	0	1	0	0	0	0	0	0	0	0	0	#NULL!	0	#NULL!	0
Female	Diseases of the circulatory system	#NULL!	0	#NULL!	9.17383	1	0	0	1	0	0	0	0	0	0	0	1	0	#NULL!	0	#NULL!	0
Female	Diseases of the circulatory system	#NULL!	0	#NULL!	#NULL!	1	0	0	1	0	0	0	0	0	0	0	0	0	#NULL!	0	#NULL!	0
Female	Diseases of the circulatory system	#NULL!	3	#NULL!	#NULL!	1	0	0	1	0	0	0	0	0	0	0	1	0	#NULL!	0	#NULL!	0
Female	Diseases of the circulatory system	#NULL!	0	#NULL!	#NULL!	1	0	0	1	0	0	0	1	0	1	0	0	0	#NULL!	0	#NULL!	0
Female	Diseases of the circulatory system	#NULL!	0	#NULL!	#NULL!	1	0	0	1	0	0	0	1	0	0	0	0	0	#NULL!	0	#NULL!	0
Female	Diseases of the circulatory system	#NULL!	3	#NULL!	#NULL!	1	0	0	1	0	0	0	1	0	0	0	0	0	#NULL!	0	#NULL!	0
Female	Diseases of the circulatory system	#NULL!	0	#NULL!	#NULL!	1	0	0	1	0	0	0	1	0	0	0	0	0	#NULL!	0	#NULL!	0
Female	Diseases of the circulatory system	#NULL!	0	#NULL!	#NULL!	1	0	0	1	0	0	0	1	0	0	0	0	0	#NULL!	0	#NULL!	1
Female	Diseases of the circulatory system	7.7	3	915.32	0.727318	1	0	0	1	0	0	0	1	0	0	0	0	0	#NULL!	1	0.742904	0
Female	Diseases of the circulatory system	#NULL!	0	1222.09	1.00982	1	0	0	1	0	0	0	0	0	0	0	0	0	#NULL!	1	1.01038	0
Female	Diseases of the circulatory system	#NULL!	3	1285.11	0.708277	1	0	0	1	1	0	0	1	0	0	0	0	0	#NULL!	1	0.726613	0
Female	Diseases of the circulatory system	8.4	2	1115.95	1.11497	1	0	0	1	0	0	0	1	0	0	0	0	0	#NULL!	1	1.10495	0
Female	Diseases of the circulatory system	24.32	3	#NULL!	#NULL!	1	0	0	1	0	0	0	1	0	0	0	0	0	#NULL!	1	3.98594	0
Female	Diseases of the circulatory system	13.43	3	#NULL!	#NULL!	1	0	0	1	0	0	0	1	0	0	0	0	0	#NULL!	1	2.7875	0
Female	Diseases of the circulatory system	10.7	3	#NULL!	#NULL!	1	0	0	1	0	0	0	1	0	0	0	0	0	#NULL!	1	7.71785	0
Female	Diseases of the circulatory system	11.4	3	#NULL!	#NULL!	1	0	0	1	0	0	0	1	0	0	0	0	0	#NULL!	1	4.5548	0
Female	Diseases of the circulatory system	#NULL!	0	#NULL!	#NULL!	1	0	0	1	0	0	0	1	0	0	0	1	0	#NULL!	0	#NULL!	0
Female	Diseases of the circulatory system	#NULL!	0	#NULL!	#NULL!	1	0	0	1	1	0	0	0	0	0	0	0	0	#NULL!	0	#NULL!	0
Female	Diseases of the circulatory system	#NULL!	3	#NULL!	#NULL!	1	0	0	1	0	0	0	1	0	0	0	1	0	#NULL!	0	#NULL!	0
Female	Diseases of the circulatory system	#NULL!	3	#NULL!	#NULL!	1	0	0	1	1	0	0	1	0	0	0	1	0	#NULL!	0	#NULL!	0
Female	Diseases of the circulatory system	8.9	2	#NULL!	#NULL!	1	0	0	1	0	0	0	1	0	0	0	0	1	20.7321	1	20.7321	0
Female	Diseases of the circulatory system	7.6	3	#NULL!	#NULL!	1	0	0	1	0	0	0	0	0	0	0	0	1	15.6512	1	15.6512	1
Female	Diseases of the circulatory system	#NULL!	0	#NULL!	#NULL!	1	0	0	1	0	0	0	0	0	1	0	1	1	34.3788	1	34.3788	1
Female	Diseases of the circulatory system	#NULL!	3	#NULL!	#NULL!	1	0	0	1	0	0	0	0	0	0	0	0	0	#NULL!	1	9.98103	1
Female	Diseases of the circulatory system	#NULL!	3	2293.16	0.970737	1	0	0	1	0	0	0	1	0	0	0	0	0	#NULL!	1	1.99418	0
Female	Diseases of the circulatory system	7.6	3	1689.5	1.6338	1	0	0	1	0	0	0	1	0	0	0	0	0	#NULL!	0	#NULL!	0
Female	Diseases of the circulatory system	7.8	3	2738.14	0.902205	1	0	0	1	0	0	0	1	0	0	0	0	0	#NULL!	1	0.714583	0
Female	Diseases of the circulatory system	7.1	2	904.22	2.31605	1	0	0	1	0	0	0	1	0	0	0	0	0	#NULL!	1	4.85693	0
Female	Diseases of the circulatory system	8.2	4	6179.49	0.265812	1	0	0	1	0	0	0	1	0	0	0	0	0	#NULL!	1	0.718517	0
Female	Diseases of the circulatory system	7.7	3	3327.01	1.0859	1	0	0	1	0	0	0	1	0	0	0	0	0	#NULL!	1	2.73619	0
Female	Diseases of the circulatory system	#NULL!	3	4164.52	5.0121	1	0	0	1	0	0	0	1	0	0	0	0	0	#NULL!	1	1.21513	0
Female	Diseases of the circulatory system	10.3	2	5528.23	4.7207	1	0	0	1	0	0	0	1	0	0	0	0	0	#NULL!	1	1.60694	0
Female	Diseases of the circulatory system	#NULL!	0	2451.07	2.09661	1	0	0	1	0	0	0	1	0	0	0	0	0	#NULL!	0	#NULL!	1
Female	Diseases of the circulatory system	#NULL!	3	2456.24	1.76074	1	0	0	1	0	0	0	1	0	0	0	0	0	#NULL!	1	5.89055	0
Female	Diseases of the circulatory system	#NULL!	0	2106.14	1.75579	1	0	0	1	0	0	0	1	0	0	0	0	1	1321.32	1	1321.32	0
Female	Diseases of the circulatory system	7.6	3	#NULL!	#NULL!	1	1	0	1	0	0	0	1	0	0	0	0	0	#NULL!	1	1.37676	0
Female	Diseases of the circulatory system	6.7	3	#NULL!	#NULL!	1	0	0	1	0	0	0	1	0	0	0	0	0	#NULL!	1	1.7807	0
Female	Diseases of the circulatory system	6.4	3	#NULL!	#NULL!	1	0	0	1	0	0	0	1	0	0	0	0	0	#NULL!	1	5.87606	0
Female	Diseases of the circulatory system	10.01	3	#NULL!	#NULL!	1	0	0	1	0	0	0	1	0	0	0	0	0	#NULL!	1	2.99672	0
Female	Diseases of the circulatory system	#NULL!	3	#NULL!	#NULL!	1	0	0	1	0	0	0	1	0	0	0	0	0	#NULL!	1	0.801419	0
Female	Diseases of the circulatory system	#NULL!	0	8085.98	7.00023	1	0	0	1	0	0	0	0	0	0	0	0	0	#NULL!	1	6.98599	0
Female	Diseases of the circulatory system	#NULL!	0	5617.26	6.0677	1	0	0	1	0	0	0	0	0	0	0	0	0	#NULL!	1	5.87039	0
Female	Diseases of the circulatory system	#NULL!	0	7020.83	5.29349	1	0	0	1	0	0	0	0	0	1	0	0	0	#NULL!	0	#NULL!	0
Female	Diseases of the circulatory system	#NULL!	0	#NULL!	#NULL!	1	0	0	1	0	0	0	0	0	1	0	0	0	#NULL!	0	#NULL!	0
Female	Diseases of the circulatory system	#NULL!	0	#NULL!	#NULL!	1	0	0	1	0	0	1	0	0	0	0	1	0	#NULL!	0	#NULL!	0
Female	Diseases of the circulatory system	#NULL!	0	#NULL!	#NULL!	1	0	0	1	0	0	1	0	0	0	0	1	0	#NULL!	0	#NULL!	0
Female	Diseases of the circulatory system	#NULL!	0	#NULL!	#NULL!	1	0	0	1	0	0	1	1	0	0	0	1	0	#NULL!	0	#NULL!	0
Female	Diseases of the circulatory system	#NULL!	0	#NULL!	#NULL!	1	0	0	1	0	0	0	0	0	0	0	1	0	#NULL!	0	#NULL!	0
Female	Diseases of the circulatory system	#NULL!	0	#NULL!	#NULL!	1	0	0	1	0	0	0	1	1	0	0	1	1	28.6361	1	28.6361	0
Female	Diseases of the circulatory system	7.2	3	4219.09	1.87769	1	0	0	1	0	0	0	1	0	0	0	0	0	#NULL!	0	#NULL!	0
Female	Diseases of the circulatory system	7.46	0	4708.82	4.79105	1	0	0	1	0	0	0	0	0	0	0	0	0	#NULL!	0	#NULL!	0
Female	Diseases of the circulatory system	8.71	2	14256.2	5.88685	1	0	0	1	0	0	0	0	0	0	0	0	0	#NULL!	0	#NULL!	0
Female	Diseases of the circulatory system	#NULL!	2	3016.44	4.15528	1	0	0	1	0	0	0	1	0	0	0	0	0	#NULL!	1	6.78681	1
Female	Diseases of the circulatory system	#NULL!	0	#NULL!	#NULL!	1	0	0	1	0	0	0	0	0	0	0	1	0	#NULL!	0	#NULL!	0
Female	Diseases of the circulatory system	#NULL!	3	#NULL!	#NULL!	1	0	0	1	0	0	0	1	0	0	0	1	0	#NULL!	0	#NULL!	0
Female	Diseases of the circulatory system	#NULL!	3	#NULL!	#NULL!	1	0	0	1	0	0	0	1	0	0	0	1	0	#NULL!	0	#NULL!	0
Female	Diseases of the circulatory system	#NULL!	0	#NULL!	#NULL!	1	0	0	1	0	0	0	0	0	0	0	1	0	#NULL!	0	#NULL!	0
Female	Diseases of the circulatory system	#NULL!	0	#NULL!	#NULL!	1	0	0	1	0	0	0	1	0	0	0	1	0	#NULL!	1	4.4791	0
Female	Diseases of the circulatory system	#NULL!	2	#NULL!	#NULL!	1	0	0	1	0	0	0	0	0	0	0	0	0	#NULL!	0	#NULL!	0
Female	Diseases of the circulatory system	#NULL!	0	902.71	1.03385	1	0	0	1	0	0	0	0	0	0	0	0	0	#NULL!	1	1.01678	0
Female	Diseases of the circulatory system	#NULL!	2	3617.08	4.72626	1	0	0	1	0	0	0	0	0	0	0	0	0	#NULL!	1	4.55998	1
Female	Diseases of the circulatory system	#NULL!	3	3322.64	5.3745	1	0	0	1	0	0	0	1	0	0	0	0	0	#NULL!	1	5.09955	1
Female	Diseases of the circulatory system	#NULL!	3	1290.5	0.312454	1	0	0	1	0	0	0	1	0	0	0	0	0	#NULL!	1	0.141746	1
Female	Diseases of the circulatory system	#NULL!	2	4232.22	1.03251	1	0	0	1	0	0	0	0	0	0	0	0	0	#NULL!	1	1.12174	1
Female	Diseases of the circulatory system	#NULL!	3	#NULL!	#NULL!	1	0	0	1	0	1	0	1	0	0	0	0	1	3369.07	1	3369.07	0
Female	Diseases of the circulatory system	#NULL!	0	#NULL!	#NULL!	1	0	0	1	0	0	0	0	0	0	0	0	1	251.03	1	251.03	0
Female	Diseases of the circulatory system	#NULL!	3	#NULL!	#NULL!	1	0	0	1	0	0	0	1	0	0	0	0	1	28.4043	1	28.4043	0
Female	Diseases of the circulatory system	#NULL!	3	#NULL!	#NULL!	1	0	0	1	0	0	0	0	0	0	0	1	1	17.5473	1	17.5473	0
Female	Diseases of the circulatory system	#NULL!	2	#NULL!	#NULL!	1	0	0	1	0	0	0	1	0	0	0	0	1	97.4731	1	97.4731	0
Female	Diseases of the circulatory system	#NULL!	3	#NULL!	#NULL!	1	0	0	1	0	0	0	0	0	0	0	0	0	#NULL!	1	1.80449	0
Female	Diseases of the circulatory system	#NULL!	0	#NULL!	#NULL!	1	0	0	1	0	0	0	0	0	0	0	0	0	#NULL!	1	1.25476	1
Female	Diseases of the circulatory system	#NULL!	0	#NULL!	#NULL!	1	0	0	1	0	0	0	0	0	0	0	0	0	#NULL!	0	#NULL!	0
Female	Diseases of the circulatory system	#NULL!	0	#NULL!	#NULL!	1	0	0	1	0	0	0	0	0	0	0	0	0	#NULL!	1	1.88902	1
Female	Diseases of the circulatory system	6.5	3	1437.15	1.32614	1	0	0	1	0	0	0	1	0	0	0	0	0	#NULL!	0	#NULL!	0
Female	Diseases of the circulatory system	12.9	3	4343.49	2.95997	1	0	0	1	0	0	0	1	0	0	0	0	0	#NULL!	1	2.51596	0
Female	Diseases of the circulatory system	#NULL!	3	4276.25	3.439	1	0	0	1	0	0	0	1	0	0	0	0	0	#NULL!	1	5.15384	0
Female	Diseases of the circulatory system	9.8	3	3264.27	2.81001	1	0	0	1	0	0	0	0	0	0	0	0	0	#NULL!	1	2.37367	0
Female	Diseases of the circulatory system	#NULL!	3	#NULL!	#NULL!	1	0	0	1	0	0	0	1	0	0	0	0	0	#NULL!	1	8.41	0
Female	Diseases of the circulatory system	#NULL!	3	#NULL!	#NULL!	1	0	0	1	0	0	0	1	0	0	0	0	0	#NULL!	0	#NULL!	0
Female	Diseases of the circulatory system	#NULL!	3	#NULL!	#NULL!	1	0	0	1	0	0	0	1	0	0	0	0	0	#NULL!	0	#NULL!	0
Female	Diseases of the circulatory system	#NULL!	3	#NULL!	#NULL!	1	0	0	1	0	0	0	1	0	0	0	0	0	#NULL!	0	#NULL!	0
Female	Diseases of the circulatory system	#NULL!	3	#NULL!	#NULL!	1	0	0	1	0	0	0	1	0	0	0	0	0	#NULL!	0	#NULL!	0
Female	Diseases of the circulatory system	10	0	#NULL!	#NULL!	1	0	0	1	0	0	0	1	0	0	0	1	1	26.7056	1	26.7056	1
Female	Diseases of the circulatory system	#NULL!	0	#NULL!	#NULL!	1	0	0	1	0	0	0	1	0	0	0	1	1	20.3996	1	20.3996	1
Female	Diseases of the circulatory system	#NULL!	0	#NULL!	#NULL!	1	0	0	1	0	0	0	0	0	0	0	0	1	23.3416	1	23.3416	1
Female	Diseases of the circulatory system	#NULL!	3	#NULL!	#NULL!	1	0	0	1	0	0	0	1	0	0	0	0	0	#NULL!	1	10.0146	1
Female	Diseases of the circulatory system	#NULL!	0	#NULL!	#NULL!	1	0	0	1	0	0	0	0	1	0	0	1	1	3873.75	1	3873.75	0
Female	Diseases of the circulatory system	#NULL!	0	#NULL!	#NULL!	1	0	0	1	0	0	0	0	0	0	0	1	1	3002.39	1	3002.39	1
Female	Diseases of the circulatory system	#NULL!	0	#NULL!	#NULL!	1	0	0	1	0	0	0	0	0	0	0	1	1	18.5986	1	18.5986	1
Female	Diseases of the circulatory system	#NULL!	0	#NULL!	#NULL!	1	0	0	1	0	0	0	0	0	0	0	1	0	#NULL!	0	#NULL!	1
Female	Diseases of the circulatory system	6.3	2	#NULL!	#NULL!	1	0	0	1	0	0	0	0	0	0	0	0	1	31.2016	1	31.2016	0
Female	Diseases of the circulatory system	6	3	#NULL!	#NULL!	1	0	0	1	0	0	0	0	0	0	0	0	0	#NULL!	1	13.5562	0
Female	Diseases of the circulatory system	6.6	0	#NULL!	#NULL!	1	0	0	1	0	0	0	0	0	0	0	0	1	66.2082	1	66.2082	0
Female	Diseases of the circulatory system	4.9	0	#NULL!	#NULL!	1	0	0	1	0	0	0	0	0	0	0	0	0	#NULL!	1	11.6412	0
Female	Diseases of the circulatory system	#NULL!	0	#NULL!	#NULL!	1	0	0	1	0	0	0	0	0	0	0	0	0	#NULL!	0	#NULL!	0
Female	Diseases of the circulatory system	#NULL!	2	#NULL!	#NULL!	1	0	0	1	1	0	1	0	0	0	0	1	0	#NULL!	0	#NULL!	0
Female	Diseases of the circulatory system	#NULL!	0	#NULL!	#NULL!	1	0	0	1	0	0	0	0	0	0	0	1	0	#NULL!	0	#NULL!	0
Female	Diseases of the circulatory system	#NULL!	3	#NULL!	#NULL!	1	0	0	1	0	0	0	0	0	0	0	0	0	#NULL!	0	#NULL!	0
Female	Diseases of the circulatory system	6.1	3	#NULL!	#NULL!	1	0	0	1	0	0	0	1	0	0	0	0	0	#NULL!	1	2.76075	0
Female	Diseases of the circulatory system	6.6	3	#NULL!	#NULL!	1	0	0	1	0	0	0	1	0	0	0	0	0	#NULL!	1	3.60498	0
Female	Diseases of the circulatory system	5.5	0	#NULL!	#NULL!	1	0	0	1	0	0	0	0	0	0	0	0	1	17.8222	1	17.8222	0
Female	Diseases of the circulatory system	#NULL!	3	#NULL!	#NULL!	1	0	0	1	0	0	0	1	0	0	0	0	0	#NULL!	0	#NULL!	0
Female	Diseases of the circulatory system	#NULL!	3	#NULL!	#NULL!	1	0	0	1	0	0	0	1	0	0	0	0	0	#NULL!	0	#NULL!	0
Female	Diseases of the circulatory system	#NULL!	3	#NULL!	#NULL!	1	0	0	1	0	0	0	1	0	0	0	0	0	#NULL!	1	6.51452	0
Female	Diseases of the circulatory system	5.9	3	#NULL!	#NULL!	1	0	0	1	0	0	0	1	0	0	0	0	0	#NULL!	0	#NULL!	0
Female	Diseases of the circulatory system	#NULL!	3	#NULL!	#NULL!	1	0	0	1	0	0	0	1	0	0	0	0	0	#NULL!	0	#NULL!	0
Female	Diseases of the circulatory system	#NULL!	3	#NULL!	#NULL!	1	0	0	1	0	0	0	1	0	0	0	0	0	#NULL!	0	#NULL!	0
Female	Diseases of the circulatory system	8.6	3	#NULL!	#NULL!	1	0	0	1	0	0	0	1	0	0	0	0	0	#NULL!	1	12.1859	1
Female	Diseases of the circulatory system	#NULL!	3	#NULL!	#NULL!	1	0	0	1	0	0	0	1	0	0	0	0	0	#NULL!	0	#NULL!	0
Female	Diseases of the circulatory system	8.6	3	#NULL!	#NULL!	1	0	0	1	0	0	0	1	0	0	0	0	0	#NULL!	0	#NULL!	1
Female	Diseases of the circulatory system	15.3	3	#NULL!	#NULL!	1	0	0	1	0	0	0	1	0	0	0	0	1	15.7952	1	15.7952	0
Female	Diseases of the circulatory system	#NULL!	3	#NULL!	#NULL!	1	0	0	1	0	0	0	1	0	0	0	0	0	#NULL!	1	7.49952	0
Female	Diseases of the circulatory system	15.02	3	#NULL!	#NULL!	1	0	0	1	0	0	0	1	0	0	0	0	0	#NULL!	0	#NULL!	0
Female	Diseases of the circulatory system	5.8	3	#NULL!	#NULL!	1	0	0	1	0	0	0	1	0	0	0	0	0	#NULL!	1	4.16716	0
Female	Diseases of the circulatory system	6.1	3	#NULL!	#NULL!	1	0	0	1	0	0	0	1	0	0	0	0	1	26.4627	1	26.4627	0
Female	Diseases of the circulatory system	#NULL!	0	#NULL!	#NULL!	1	0	0	1	0	0	0	1	0	0	0	0	0	#NULL!	1	6.12486	0
Female	Diseases of the circulatory system	9.1	3	#NULL!	#NULL!	1	0	1	1	0	0	0	1	0	0	0	0	0	#NULL!	0	#NULL!	0
Female	Diseases of the circulatory system	5.3	0	#NULL!	#NULL!	1	0	0	1	0	0	0	1	0	0	0	0	0	#NULL!	1	9.11731	0
Female	Diseases of the circulatory system	9.5	2	#NULL!	#NULL!	1	0	0	1	0	0	0	1	0	0	0	0	0	#NULL!	0	#NULL!	0
Female	Diseases of the circulatory system	5.6	0	#NULL!	#NULL!	1	0	0	1	0	0	0	0	0	0	0	0	0	#NULL!	1	9.81436	0
Female	Diseases of the circulatory system	#NULL!	3	#NULL!	#NULL!	1	0	0	1	0	0	0	1	0	0	0	1	0	#NULL!	0	#NULL!	0
Female	Diseases of the circulatory system	#NULL!	3	#NULL!	#NULL!	1	0	0	1	0	0	0	1	0	0	0	0	0	#NULL!	0	#NULL!	0
Female	Diseases of the circulatory system	#NULL!	3	#NULL!	#NULL!	1	0	0	1	0	0	0	1	0	0	0	0	0	#NULL!	0	#NULL!	0
Female	Diseases of the circulatory system	#NULL!	3	#NULL!	#NULL!	1	0	0	1	0	0	0	1	0	0	0	0	0	#NULL!	0	#NULL!	0
Female	Diseases of the circulatory system	#NULL!	0	#NULL!	#NULL!	1	0	0	1	0	0	0	0	0	0	0	0	0	#NULL!	0	#NULL!	0
Female	Diseases of the circulatory system	#NULL!	0	#NULL!	#NULL!	1	0	0	1	0	0	0	0	0	0	0	0	0	#NULL!	0	#NULL!	1
Female	Diseases of the circulatory system	#NULL!	0	#NULL!	#NULL!	1	0	0	1	0	0	0	0	0	0	0	0	0	#NULL!	1	0.873834	1
Female	Diseases of the circulatory system	#NULL!	0	#NULL!	#NULL!	1	0	0	1	0	0	0	0	0	0	0	0	0	#NULL!	0	#NULL!	0
Female	Diseases of the circulatory system	#NULL!	0	#NULL!	#NULL!	1	0	0	1	0	0	0	0	0	0	0	0	1	16.0121	1	16.0121	0
Female	Diseases of the circulatory system	#NULL!	0	#NULL!	#NULL!	1	0	0	1	0	0	0	0	0	0	0	0	0	#NULL!	0	#NULL!	0
Female	Diseases of the circulatory system	#NULL!	3	#NULL!	#NULL!	1	0	0	1	0	0	0	1	0	0	0	0	0	#NULL!	1	12.5271	0
Female	Diseases of the circulatory system	#NULL!	2	#NULL!	#NULL!	1	0	0	1	0	0	0	0	0	0	0	0	0	#NULL!	1	11.6193	0
Female	Diseases of the circulatory system	#NULL!	3	#NULL!	#NULL!	1	0	0	1	0	0	0	1	0	0	0	0	1	16.4526	1	16.4526	1
Female	Diseases of the circulatory system	15.74	3	#NULL!	#NULL!	1	0	1	1	0	0	0	1	0	0	0	0	0	#NULL!	1	2.27402	0
Female	Diseases of the circulatory system	9.8	3	#NULL!	#NULL!	1	0	0	1	0	0	0	1	0	0	0	0	0	#NULL!	1	1.12471	0
Female	Diseases of the circulatory system	11	3	#NULL!	#NULL!	1	0	0	1	0	0	0	1	0	0	0	0	0	#NULL!	1	1.91987	1
Female	Diseases of the circulatory system	#NULL!	3	#NULL!	#NULL!	1	0	0	1	0	0	0	1	0	0	0	0	0	#NULL!	1	0.0739082	0
Female	Diseases of the circulatory system	#NULL!	3	#NULL!	#NULL!	1	0	0	1	0	0	0	1	0	0	0	0	0	#NULL!	1	1.36239	1
Female	Diseases of the circulatory system	#NULL!	0	#NULL!	#NULL!	1	0	0	1	0	0	0	0	0	0	0	0	0	#NULL!	0	#NULL!	0
Female	Diseases of the circulatory system	#NULL!	0	#NULL!	#NULL!	1	0	0	1	0	0	0	0	0	0	0	0	0	#NULL!	1	1.35307	0
Female	Diseases of the circulatory system	#NULL!	0	#NULL!	#NULL!	1	0	0	1	0	0	0	0	0	0	0	0	0	#NULL!	0	#NULL!	0
Female	Diseases of the circulatory system	#NULL!	0	#NULL!	#NULL!	1	0	0	1	0	0	0	0	0	0	0	0	0	#NULL!	0	#NULL!	0
Female	Diseases of the circulatory system	#NULL!	0	#NULL!	#NULL!	1	0	0	1	0	0	0	0	0	0	0	0	0	#NULL!	0	#NULL!	0
Female	Diseases of the circulatory system	#NULL!	0	#NULL!	#NULL!	1	0	0	1	0	0	0	0	0	0	0	0	0	#NULL!	0	#NULL!	0
Female	Diseases of the circulatory system	#NULL!	0	#NULL!	#NULL!	1	0	0	1	0	0	0	0	0	0	0	0	1	40.6258	1	40.6258	0
Female	Diseases of the circulatory system	#NULL!	0	#NULL!	#NULL!	1	0	0	1	0	0	0	0	0	0	0	0	0	#NULL!	0	#NULL!	0
Female	Diseases of the circulatory system	#NULL!	3	#NULL!	#NULL!	1	0	0	1	0	0	0	1	0	0	0	0	0	#NULL!	1	6.5009	0
Female	Diseases of the circulatory system	6.9	3	#NULL!	#NULL!	1	0	0	1	0	0	0	1	0	0	0	0	0	#NULL!	1	3.60308	0
Female	Diseases of the circulatory system	#NULL!	3	#NULL!	#NULL!	1	0	0	1	0	0	0	1	0	0	0	0	0	#NULL!	1	0.0396493	0
Female	Diseases of the circulatory system	#NULL!	3	#NULL!	#NULL!	1	0	0	1	0	0	0	1	0	0	0	0	0	#NULL!	1	1.68385	0
Female	Diseases of the circulatory system	#NULL!	0	#NULL!	#NULL!	1	0	0	1	0	0	0	1	0	0	0	0	0	#NULL!	0	#NULL!	0
Female	Diseases of the circulatory system	10.1	3	#NULL!	#NULL!	1	0	0	1	0	0	0	1	0	0	0	0	0	#NULL!	0	#NULL!	0
Female	Diseases of the circulatory system	#NULL!	0	#NULL!	#NULL!	1	0	0	1	0	0	0	1	0	0	0	0	0	#NULL!	0	#NULL!	0
Female	Diseases of the circulatory system	10.7	0	#NULL!	#NULL!	1	0	0	1	0	1	0	1	0	0	0	0	0	#NULL!	1	8.82573	0
Female	Diseases of the circulatory system	#NULL!	0	#NULL!	#NULL!	1	0	0	1	0	0	0	0	0	0	0	0	0	#NULL!	0	#NULL!	0
Female	Diseases of the circulatory system	#NULL!	0	#NULL!	#NULL!	1	0	0	1	0	0	0	0	0	0	0	0	0	#NULL!	0	#NULL!	0
Female	Diseases of the circulatory system	#NULL!	0	#NULL!	#NULL!	1	0	0	1	0	0	0	0	0	0	0	0	0	#NULL!	0	#NULL!	0
Female	Diseases of the circulatory system	#NULL!	0	#NULL!	#NULL!	1	0	0	1	0	0	0	0	0	0	0	0	0	#NULL!	0	#NULL!	0
Female	Diseases of the circulatory system	#NULL!	0	#NULL!	#NULL!	1	0	0	1	0	0	0	0	0	0	0	0	1	42.5347	1	42.5347	1
Female	Diseases of the circulatory system	#NULL!	0	#NULL!	#NULL!	1	0	0	1	0	0	0	0	0	0	0	0	0	#NULL!	0	#NULL!	0
Female	Diseases of the circulatory system	#NULL!	0	#NULL!	#NULL!	1	0	0	1	0	0	0	0	0	0	0	0	0	#NULL!	0	#NULL!	0
Female	Diseases of the circulatory system	#NULL!	3	#NULL!	#NULL!	1	0	0	1	0	0	0	1	0	0	0	0	0	#NULL!	0	#NULL!	0
Female	Diseases of the circulatory system	#NULL!	3	#NULL!	#NULL!	1	0	0	1	0	0	0	1	0	0	0	0	0	#NULL!	0	#NULL!	0
Female	Diseases of the circulatory system	#NULL!	2	#NULL!	#NULL!	1	0	0	1	0	0	0	1	0	0	0	0	0	#NULL!	0	#NULL!	0
Female	Diseases of the circulatory system	#NULL!	3	#NULL!	#NULL!	1	0	0	1	0	0	0	1	0	0	0	0	0	#NULL!	0	#NULL!	0
Female	Diseases of the circulatory system	#NULL!	4	#NULL!	#NULL!	1	0	0	1	0	0	0	1	0	0	0	0	0	#NULL!	0	#NULL!	0
Female	Diseases of the circulatory system	#NULL!	3	#NULL!	#NULL!	1	0	0	1	0	0	0	1	0	0	0	0	0	#NULL!	0	#NULL!	0
Female	Diseases of the circulatory system	#NULL!	3	#NULL!	#NULL!	1	0	0	1	0	0	0	1	0	0	0	0	0	#NULL!	0	#NULL!	0
Female	Diseases of the circulatory system	#NULL!	4	#NULL!	#NULL!	1	0	0	1	0	0	0	1	0	0	0	0	0	#NULL!	1	7.2126	1
Female	Diseases of the circulatory system	#NULL!	3	#NULL!	#NULL!	1	0	0	1	0	0	0	1	0	0	0	0	0	#NULL!	0	#NULL!	0
Female	Diseases of the circulatory system	#NULL!	3	#NULL!	#NULL!	1	0	0	1	0	0	0	1	0	0	0	0	0	#NULL!	0	#NULL!	0
Female	Diseases of the circulatory system	#NULL!	3	#NULL!	#NULL!	1	0	0	1	0	0	0	0	0	0	0	0	0	#NULL!	0	#NULL!	0
Female	Diseases of the circulatory system	#NULL!	3	#NULL!	#NULL!	1	0	0	1	0	0	0	1	0	0	0	0	0	#NULL!	0	#NULL!	0
Female	Diseases of the circulatory system	#NULL!	3	#NULL!	#NULL!	1	0	0	1	0	0	0	1	0	0	0	0	0	#NULL!	0	#NULL!	0
Female	Diseases of the circulatory system	7.1	1	16386.2	18.4322	1	0	0	1	0	0	0	0	0	0	0	1	1	17.9436	1	17.9436	0
Female	Diseases of the circulatory system	7	1	10454.7	8.09557	1	0	0	1	0	0	0	0	0	0	0	1	0	#NULL!	1	8.11807	1
Female	Diseases of the circulatory system	13.19	1	44960	8.48825	1	0	1	1	0	0	0	1	0	0	0	1	0	#NULL!	1	8.57338	0
Female	Diseases of the circulatory system	7.3	1	10286.5	16.0159	1	0	0	1	0	0	0	0	0	0	0	0	1	15.751	1	15.751	1
Female	Diseases of the circulatory system	#NULL!	1	16923.1	18.4566	1	0	0	1	0	0	0	0	0	0	0	0	1	18.4381	1	18.4381	0
Female	Diseases of the circulatory system	#NULL!	1	12099.7	8.86438	1	0	0	1	0	0	0	0	0	0	0	0	0	#NULL!	1	8.69396	0
Female	Diseases of the circulatory system	4.1	1	9956.91	7.91669	1	0	0	1	0	0	0	0	0	0	0	0	0	#NULL!	1	7.8874	0
Female	Diseases of the circulatory system	#NULL!	1	8943.22	8.73918	1	0	0	1	0	0	0	0	0	0	0	0	0	#NULL!	1	8.68467	0
Female	Diseases of the circulatory system	9.9	1	49417.4	44.3215	1	0	0	1	0	0	0	0	0	0	0	0	1	53.6957	1	53.6957	0
Female	Diseases of the circulatory system	#NULL!	1	9259.64	11.7717	1	0	0	1	0	0	0	0	0	0	0	0	0	#NULL!	1	11.5711	0
Female	Diseases of the circulatory system	#NULL!	1	31942.7	19.5289	1	0	0	1	1	1	0	0	0	0	0	1	1	19.9106	1	19.9106	0
Female	Diseases of the circulatory system	#NULL!	1	8983.84	6.74911	1	0	0	1	0	0	0	0	0	0	0	0	0	#NULL!	1	6.72472	1
Female	Diseases of the circulatory system	#NULL!	1	#NULL!	#NULL!	1	0	1	1	0	0	0	0	0	0	0	0	1	22.0155	1	22.0155	1
Female	Diseases of the circulatory system	#NULL!	1	#NULL!	#NULL!	1	0	0	1	1	0	0	0	0	0	0	1	0	#NULL!	1	12.0302	0
Female	Diseases of the circulatory system	#NULL!	1	#NULL!	#NULL!	1	0	0	1	0	0	0	0	0	0	0	1	1	23.1041	1	23.1041	1
Female	Diseases of the circulatory system	5.5	1	#NULL!	#NULL!	1	0	0	1	0	0	0	0	0	0	0	1	1	41.4263	1	41.4263	1
Female	Diseases of the circulatory system	#NULL!	1	5344.13	4.0874	1	0	0	1	0	0	0	0	0	0	0	0	0	#NULL!	1	4.17109	0
Female	Diseases of the circulatory system	#NULL!	1	7343.94	7.95339	1	0	0	1	0	1	0	0	0	0	0	0	0	#NULL!	1	7.3297	1
Female	Diseases of the circulatory system	#NULL!	1	1108.14	0.978954	1	0	0	1	0	1	0	0	0	0	0	0	0	#NULL!	1	0.887493	0
Female	Diseases of the circulatory system	#NULL!	1	2339.62	2.69097	1	0	0	1	0	1	0	1	0	0	0	0	0	#NULL!	1	2.7534	0
Female	Diseases of the circulatory system	#NULL!	1	#NULL!	#NULL!	1	0	0	1	0	0	0	0	0	0	0	0	0	#NULL!	0	#NULL!	1
Female	Diseases of the circulatory system	#NULL!	1	#NULL!	#NULL!	1	0	0	1	0	0	0	0	0	0	0	0	0	#NULL!	0	#NULL!	0
Female	Diseases of the circulatory system	7.5	1	#NULL!	#NULL!	1	0	0	1	1	0	0	1	0	0	0	0	0	#NULL!	0	#NULL!	1
Female	Diseases of the circulatory system	#NULL!	1	#NULL!	#NULL!	1	0	0	1	1	0	0	0	0	0	0	0	0	#NULL!	0	#NULL!	1
Female	Diseases of the circulatory system	#NULL!	1	1064.56	0.959199	1	0	0	1	0	0	0	0	0	0	0	0	0	#NULL!	0	#NULL!	0
Female	Diseases of the circulatory system	6	1	978.65	0.728357	1	0	0	1	0	0	0	0	0	0	0	0	0	#NULL!	1	2.22874	0
Female	Diseases of the circulatory system	#NULL!	1	1965.69	1.26327	1	0	0	1	0	0	0	0	0	0	0	0	0	#NULL!	1	0.714639	0
Female	Diseases of the circulatory system	5.5	1	538.04	0.385559	1	0	0	1	0	0	0	0	0	0	0	0	0	#NULL!	0	#NULL!	1
Female	Diseases of the circulatory system	#NULL!	1	#NULL!	#NULL!	1	0	0	1	1	0	0	1	0	0	0	1	0	#NULL!	0	#NULL!	0
Female	Diseases of the circulatory system	#NULL!	1	#NULL!	#NULL!	1	0	0	1	0	0	0	0	0	0	0	1	0	#NULL!	0	#NULL!	0
Female	Diseases of the circulatory system	#NULL!	1	#NULL!	#NULL!	1	0	0	1	0	0	0	0	0	0	0	1	0	#NULL!	0	#NULL!	0
Female	Diseases of the circulatory system	#NULL!	1	#NULL!	#NULL!	1	0	0	1	1	0	0	0	0	0	0	1	0	#NULL!	0	#NULL!	0
Female	Diseases of the circulatory system	#NULL!	1	#NULL!	#NULL!	1	0	0	1	0	0	0	0	0	0	0	0	0	#NULL!	0	#NULL!	0
Female	Diseases of the circulatory system	#NULL!	1	#NULL!	#NULL!	1	0	0	1	0	0	0	0	0	0	0	0	0	#NULL!	0	#NULL!	0
Female	Diseases of the circulatory system	#NULL!	1	#NULL!	16.535	1	0	0	1	0	0	0	0	0	0	0	0	0	#NULL!	0	#NULL!	0
Female	Diseases of the circulatory system	#NULL!	1	#NULL!	#NULL!	1	0	0	1	0	0	0	0	0	0	0	0	0	#NULL!	0	#NULL!	0
Female	Diseases of the circulatory system	#NULL!	1	#NULL!	#NULL!	1	0	0	1	0	0	1	0	0	0	0	0	0	#NULL!	1	4.70334	1
Female	Diseases of the circulatory system	#NULL!	1	#NULL!	#NULL!	1	0	0	1	0	0	1	0	0	0	0	0	0	#NULL!	0	#NULL!	1
Female	Diseases of the circulatory system	6.3	1	#NULL!	#NULL!	1	0	0	1	0	0	0	0	0	0	0	0	0	#NULL!	1	3.89813	0
Female	Diseases of the circulatory system	#NULL!	1	#NULL!	#NULL!	1	0	0	1	0	0	0	0	0	0	0	0	0	#NULL!	1	4.51344	0
Female	Diseases of the circulatory system	#NULL!	1	#NULL!	#NULL!	1	0	0	1	0	0	0	0	0	0	0	0	0	#NULL!	1	0.0133284	0
Female	Diseases of the circulatory system	#NULL!	1	#NULL!	#NULL!	1	0	0	1	0	0	0	0	0	0	0	0	0	#NULL!	1	6.43042	0
Female	Diseases of the circulatory system	#NULL!	1	#NULL!	#NULL!	1	0	0	1	0	0	0	0	0	0	0	0	0	#NULL!	1	3.78971	0
Female	Diseases of the circulatory system	#NULL!	1	#NULL!	#NULL!	1	0	0	1	0	0	0	0	0	0	0	0	0	#NULL!	1	3.78951	0
Female	Diseases of the circulatory system	#NULL!	1	26465.4	61.506	1	0	0	1	0	0	0	0	0	0	0	0	1	90.3875	1	90.3875	0
Female	Diseases of the circulatory system	#NULL!	1	15597.8	11.6325	1	0	0	1	0	0	0	0	0	0	0	0	0	#NULL!	0	#NULL!	0
Female	Diseases of the circulatory system	#NULL!	1	17646.9	12.3138	1	0	0	1	0	0	0	0	0	0	0	0	0	#NULL!	1	13.1041	0
Female	Diseases of the circulatory system	#NULL!	1	32568.5	18.4317	1	0	0	1	0	0	0	0	0	0	0	0	1	16.8356	1	16.8356	0
Female	Diseases of the circulatory system	#NULL!	1	25309.5	11.8154	1	0	1	1	0	0	0	0	0	0	0	0	0	#NULL!	1	11.3328	0
Female	Diseases of the circulatory system	#NULL!	1	2531.69	2.00854	1	0	0	1	0	0	1	1	0	0	0	0	0	#NULL!	0	#NULL!	0
Female	Diseases of the circulatory system	#NULL!	1	2880.42	4.4229	1	0	0	1	0	0	0	0	0	0	0	0	0	#NULL!	1	7.91995	0
Female	Diseases of the circulatory system	#NULL!	1	5030.91	3.82787	1	0	0	1	0	0	1	0	0	0	0	0	0	#NULL!	0	#NULL!	0
Female	Diseases of the circulatory system	#NULL!	1	8743.13	11.0104	1	0	0	1	0	0	0	0	0	0	0	0	0	#NULL!	1	5.79581	0
Female	Diseases of the circulatory system	#NULL!	1	3107.16	3.3747	1	0	0	1	0	0	0	0	0	0	0	0	0	#NULL!	1	3.05431	0
Female	Diseases of the circulatory system	14.62	1	#NULL!	#NULL!	1	0	0	1	0	0	0	1	0	0	0	0	0	#NULL!	1	3.48367	0
Female	Diseases of the circulatory system	14	1	#NULL!	#NULL!	1	0	0	1	0	0	0	0	0	0	0	0	0	#NULL!	1	3.85176	0
Female	Diseases of the circulatory system	5.9	1	#NULL!	#NULL!	1	0	0	1	0	0	0	0	0	0	0	0	0	#NULL!	1	8.01409	0
Female	Diseases of the circulatory system	#NULL!	1	#NULL!	#NULL!	1	0	0	1	0	0	0	1	0	0	0	0	0	#NULL!	0	#NULL!	0
Female	Diseases of the circulatory system	#NULL!	1	#NULL!	#NULL!	1	0	0	1	0	1	0	0	0	0	0	1	1	188.649	1	188.649	0
Female	Diseases of the circulatory system	#NULL!	1	#NULL!	#NULL!	1	0	0	1	0	0	0	0	0	0	0	0	0	#NULL!	1	9.09365	0
Female	Diseases of the circulatory system	#NULL!	1	#NULL!	#NULL!	1	0	0	1	0	0	0	0	0	0	0	1	0	#NULL!	0	#NULL!	0
Female	Diseases of the circulatory system	#NULL!	1	#NULL!	#NULL!	1	0	0	1	0	1	0	0	0	0	0	1	1	14.4964	1	14.4964	0
Female	Diseases of the circulatory system	#NULL!	1	#NULL!	#NULL!	1	0	0	1	0	0	0	0	0	0	0	0	0	#NULL!	0	#NULL!	0
Female	Diseases of the circulatory system	#NULL!	1	#NULL!	#NULL!	1	0	0	1	0	0	0	1	0	0	0	0	0	#NULL!	0	#NULL!	0
Female	Diseases of the circulatory system	#NULL!	1	#NULL!	#NULL!	1	0	0	1	0	0	0	0	0	0	0	0	1	75.4542	1	75.4542	0
Female	Diseases of the circulatory system	#NULL!	1	#NULL!	#NULL!	1	0	0	1	0	0	0	0	0	0	0	0	1	20.5721	1	20.5721	0
Female	Diseases of the circulatory system	4.9	1	12012.8	9.24887	1	0	0	1	0	0	0	0	0	0	0	0	0	#NULL!	0	#NULL!	0
Female	Diseases of the circulatory system	#NULL!	1	5059.94	4.89312	1	0	0	1	0	0	0	0	0	0	0	0	0	#NULL!	1	6.44846	0
Female	Diseases of the circulatory system	5.7	1	1669.41	0.834496	1	0	1	1	0	0	0	0	0	0	0	0	0	#NULL!	1	1.08765	0
Female	Diseases of the circulatory system	#NULL!	1	3784.37	3.17828	1	0	0	1	0	0	0	0	0	0	0	0	0	#NULL!	1	2.34484	0
Female	Diseases of the circulatory system	#NULL!	1	3393.43	2.15271	1	0	0	1	0	0	0	0	0	0	0	0	0	#NULL!	1	2.38079	0
Female	Diseases of the circulatory system	#NULL!	1	#NULL!	#NULL!	1	0	0	1	0	0	0	0	0	0	0	1	0	#NULL!	0	#NULL!	0
Female	Diseases of the circulatory system	#NULL!	1	#NULL!	#NULL!	1	0	0	1	0	0	0	0	0	0	0	1	0	#NULL!	0	#NULL!	0
Female	Diseases of the circulatory system	5	1	#NULL!	#NULL!	1	0	0	1	0	0	0	0	0	0	0	1	1	15.4702	1	15.4702	0
Female	Diseases of the circulatory system	#NULL!	1	#NULL!	#NULL!	1	0	0	1	0	0	0	0	0	0	0	1	0	#NULL!	0	#NULL!	0
Female	Diseases of the circulatory system	#NULL!	1	#NULL!	#NULL!	1	0	0	1	0	0	0	1	0	0	0	1	0	#NULL!	0	#NULL!	0
Female	Diseases of the circulatory system	#NULL!	1	11445.8	12.4614	1	0	0	1	0	0	0	0	0	0	0	0	1	14.5063	1	14.5063	0
Female	Diseases of the circulatory system	6	1	4559.64	6.75134	1	0	0	1	0	0	1	0	0	0	0	1	0	#NULL!	1	7.06875	0
Female	Diseases of the circulatory system	#NULL!	1	4675.26	6.27706	1	0	0	1	0	0	0	1	0	0	0	1	0	#NULL!	1	5.78461	0
Female	Diseases of the circulatory system	#NULL!	1	#NULL!	#NULL!	1	0	0	1	1	0	0	0	0	0	0	0	0	#NULL!	0	#NULL!	1
Female	Diseases of the circulatory system	#NULL!	1	#NULL!	#NULL!	1	0	0	1	1	0	0	0	1	0	0	0	0	#NULL!	0	#NULL!	0
Female	Diseases of the circulatory system	#NULL!	1	#NULL!	#NULL!	1	0	0	1	0	0	0	1	0	0	0	0	0	#NULL!	0	#NULL!	0
Female	Diseases of the circulatory system	#NULL!	1	#NULL!	#NULL!	1	0	0	1	0	0	0	0	0	0	0	0	0	#NULL!	0	#NULL!	0
Female	Diseases of the circulatory system	#NULL!	1	#NULL!	#NULL!	1	0	0	1	0	0	0	1	0	0	0	1	0	#NULL!	0	#NULL!	0
Female	Diseases of the circulatory system	#NULL!	1	#NULL!	#NULL!	1	0	0	1	0	0	0	1	0	0	0	1	0	#NULL!	0	#NULL!	0
Female	Diseases of the circulatory system	#NULL!	1	#NULL!	#NULL!	1	0	0	1	0	0	0	0	0	0	0	1	0	#NULL!	0	#NULL!	0
Female	Diseases of the circulatory system	#NULL!	1	#NULL!	#NULL!	1	0	0	1	0	0	0	1	0	0	0	1	0	#NULL!	0	#NULL!	0
Female	Diseases of the circulatory system	#NULL!	1	#NULL!	#NULL!	1	0	0	1	0	0	0	0	1	0	0	1	0	#NULL!	0	#NULL!	0
Female	Diseases of the circulatory system	#NULL!	1	#NULL!	#NULL!	1	0	0	1	0	0	0	1	0	0	0	1	0	#NULL!	0	#NULL!	0
Female	Diseases of the circulatory system	#NULL!	1	#NULL!	#NULL!	1	0	0	1	0	1	0	1	1	0	0	1	0	#NULL!	0	#NULL!	1
Female	Diseases of the circulatory system	#NULL!	1	#NULL!	#NULL!	1	0	0	1	0	1	0	0	1	0	0	1	1	21.4458	1	21.4458	0
Female	Diseases of the circulatory system	#NULL!	1	#NULL!	#NULL!	1	0	0	1	0	0	0	0	0	0	0	0	0	#NULL!	0	#NULL!	0
Female	Diseases of the circulatory system	#NULL!	1	#NULL!	#NULL!	1	0	0	1	0	0	0	0	0	0	0	0	0	#NULL!	0	#NULL!	0
Female	Diseases of the circulatory system	#NULL!	1	#NULL!	#NULL!	1	0	1	1	0	0	0	0	0	0	0	0	0	#NULL!	1	5.3476	0
Female	Diseases of the circulatory system	#NULL!	1	#NULL!	#NULL!	1	0	0	1	0	0	0	0	0	0	0	0	0	#NULL!	0	#NULL!	0
Female	Diseases of the circulatory system	#NULL!	1	#NULL!	#NULL!	1	0	0	1	0	0	0	1	0	0	0	1	1	1728.54	1	1728.54	1
Female	Diseases of the circulatory system	#NULL!	1	#NULL!	#NULL!	1	0	0	1	0	0	0	0	0	0	0	1	0	#NULL!	0	#NULL!	0
Female	Diseases of the circulatory system	#NULL!	1	#NULL!	#NULL!	1	0	0	1	0	0	0	0	0	0	0	1	1	26.3516	1	26.3516	0
Female	Diseases of the circulatory system	#NULL!	1	#NULL!	#NULL!	1	0	0	1	0	0	0	1	0	0	0	1	1	32.95	1	32.95	0
Female	Diseases of the circulatory system	#NULL!	1	#NULL!	#NULL!	1	0	0	1	0	0	0	0	0	0	0	0	0	#NULL!	1	1.84089	0
Female	Diseases of the circulatory system	#NULL!	1	#NULL!	#NULL!	1	0	0	1	0	0	0	0	0	0	0	0	0	#NULL!	0	#NULL!	1
Female	Diseases of the circulatory system	#NULL!	1	#NULL!	#NULL!	1	0	0	1	0	0	0	0	0	0	0	0	0	#NULL!	1	5.29087	0
Female	Diseases of the circulatory system	#NULL!	1	#NULL!	#NULL!	1	0	0	1	0	0	0	0	0	0	0	0	0	#NULL!	0	#NULL!	1
Female	Diseases of the circulatory system	#NULL!	1	#NULL!	#NULL!	1	0	0	1	0	0	0	1	0	0	0	0	0	#NULL!	0	#NULL!	0
Female	Diseases of the circulatory system	#NULL!	1	#NULL!	#NULL!	1	0	0	1	0	0	0	0	0	0	0	0	0	#NULL!	1	1.68952	1
Female	Diseases of the circulatory system	#NULL!	1	#NULL!	#NULL!	1	0	0	1	0	0	0	1	0	0	0	0	0	#NULL!	0	#NULL!	0
Female	Diseases of the circulatory system	#NULL!	1	#NULL!	#NULL!	1	0	0	1	0	0	0	1	0	0	0	0	0	#NULL!	1	10.9295	0
Female	Diseases of the circulatory system	#NULL!	1	#NULL!	#NULL!	1	0	0	1	0	0	0	0	0	0	0	0	0	#NULL!	1	3.27692	0
Female	Diseases of the circulatory system	#NULL!	1	#NULL!	#NULL!	1	0	0	1	0	0	0	0	0	0	0	0	0	#NULL!	0	#NULL!	0
Female	Diseases of the circulatory system	#NULL!	1	#NULL!	#NULL!	1	0	0	1	0	0	0	0	0	0	0	0	1	306.009	1	306.009	1
Female	Diseases of the circulatory system	6.9	1	#NULL!	#NULL!	1	0	0	1	0	0	0	0	0	0	0	0	0	#NULL!	1	6.35775	1
Female	Diseases of the circulatory system	#NULL!	1	#NULL!	#NULL!	1	0	0	1	0	0	1	1	0	0	0	1	0	#NULL!	0	#NULL!	0
Female	Diseases of the circulatory system	#NULL!	1	#NULL!	#NULL!	1	0	0	1	0	0	1	1	0	0	0	1	0	#NULL!	0	#NULL!	0
Female	Diseases of the circulatory system	#NULL!	1	#NULL!	#NULL!	1	0	0	1	0	0	1	0	0	0	0	1	0	#NULL!	0	#NULL!	0
Female	Diseases of the circulatory system	#NULL!	1	#NULL!	#NULL!	1	0	0	1	0	1	1	1	0	0	0	1	0	#NULL!	0	#NULL!	0
Female	Diseases of the circulatory system	#NULL!	1	#NULL!	#NULL!	1	0	0	1	0	0	0	0	0	0	0	0	0	#NULL!	0	#NULL!	0
Female	Diseases of the circulatory system	#NULL!	1	#NULL!	#NULL!	1	0	0	1	0	0	0	0	0	0	0	0	0	#NULL!	1	7.98091	0
Female	Diseases of the circulatory system	#NULL!	1	#NULL!	#NULL!	1	0	0	1	0	0	0	0	0	0	0	0	0	#NULL!	1	1.98801	0
Female	Diseases of the circulatory system	#NULL!	1	#NULL!	#NULL!	1	0	0	1	0	0	0	0	0	0	0	0	1	16.5532	1	16.5532	0
Female	Diseases of the circulatory system	#NULL!	1	#NULL!	#NULL!	1	0	0	1	0	0	1	0	0	0	0	1	0	#NULL!	0	#NULL!	0
Female	Diseases of the circulatory system	#NULL!	1	#NULL!	#NULL!	1	0	0	1	0	0	0	0	0	0	0	1	0	#NULL!	0	#NULL!	0
Female	Diseases of the circulatory system	#NULL!	1	#NULL!	#NULL!	1	0	0	1	0	0	1	1	0	0	0	1	0	#NULL!	0	#NULL!	0
Female	Diseases of the circulatory system	#NULL!	1	#NULL!	#NULL!	1	0	0	1	0	0	1	1	0	0	0	1	0	#NULL!	0	#NULL!	0
Female	Diseases of the circulatory system	#NULL!	1	#NULL!	#NULL!	1	0	0	1	0	0	0	0	0	0	0	1	0	#NULL!	0	#NULL!	1
Female	Diseases of the circulatory system	#NULL!	1	#NULL!	#NULL!	1	0	0	1	0	1	0	1	0	0	0	1	0	#NULL!	0	#NULL!	0
Female	Diseases of the circulatory system	#NULL!	1	#NULL!	#NULL!	1	0	0	1	0	0	0	1	0	0	0	1	0	#NULL!	0	#NULL!	1
Female	Diseases of the circulatory system	#NULL!	1	#NULL!	#NULL!	1	0	0	1	0	0	0	1	0	0	0	1	0	#NULL!	0	#NULL!	0
Female	Diseases of the circulatory system	#NULL!	1	#NULL!	#NULL!	1	0	0	1	0	1	0	0	1	0	0	0	0	#NULL!	0	#NULL!	0
Female	Diseases of the circulatory system	#NULL!	1	#NULL!	#NULL!	1	0	0	1	0	1	1	0	1	0	0	0	0	#NULL!	0	#NULL!	0
Female	Diseases of the circulatory system	#NULL!	1	#NULL!	#NULL!	1	0	0	1	0	1	0	0	1	0	0	0	0	#NULL!	0	#NULL!	0
Female	Diseases of the circulatory system	#NULL!	1	#NULL!	#NULL!	1	0	0	1	0	0	1	0	0	0	0	0	0	#NULL!	0	#NULL!	0
Female	Diseases of the circulatory system	#NULL!	1	#NULL!	#NULL!	1	0	0	1	0	0	0	0	0	0	0	1	1	25.8208	1	25.8208	0
Female	Diseases of the circulatory system	#NULL!	1	#NULL!	#NULL!	1	0	0	1	0	0	0	0	0	0	0	0	0	#NULL!	1	2.26871	0
Female	Diseases of the circulatory system	#NULL!	1	#NULL!	#NULL!	1	0	0	1	0	0	0	0	0	0	0	0	0	#NULL!	1	4.81653	0
Female	Diseases of the circulatory system	#NULL!	1	#NULL!	#NULL!	1	0	0	1	0	0	0	0	0	0	0	0	0	#NULL!	1	6.33108	0
Female	Diseases of the circulatory system	#NULL!	1	#NULL!	#NULL!	1	0	0	1	0	0	0	0	0	0	0	1	0	#NULL!	0	#NULL!	1
Female	Diseases of the circulatory system	#NULL!	1	#NULL!	#NULL!	1	0	0	1	0	0	0	1	0	0	0	0	0	#NULL!	0	#NULL!	1
Female	Diseases of the circulatory system	#NULL!	1	#NULL!	#NULL!	1	0	0	1	0	0	0	0	0	0	0	0	0	#NULL!	0	#NULL!	0
Female	Diseases of the circulatory system	#NULL!	1	#NULL!	#NULL!	1	0	0	1	0	0	0	0	0	0	0	0	0	#NULL!	0	#NULL!	0
Female	Diseases of the circulatory system	#NULL!	1	#NULL!	#NULL!	1	0	0	1	0	0	0	0	0	0	0	1	0	#NULL!	0	#NULL!	0
Female	Diseases of the circulatory system	#NULL!	1	#NULL!	#NULL!	1	0	0	1	0	0	1	0	0	0	0	1	0	#NULL!	0	#NULL!	0
Female	Diseases of the circulatory system	#NULL!	1	#NULL!	#NULL!	1	0	0	1	0	1	1	0	0	0	0	1	0	#NULL!	0	#NULL!	0
Female	Diseases of the circulatory system	#NULL!	1	#NULL!	#NULL!	1	0	0	1	0	0	0	0	0	0	0	0	0	#NULL!	0	#NULL!	0
Female	Diseases of the circulatory system	#NULL!	1	#NULL!	#NULL!	1	0	0	1	0	0	0	0	0	0	0	0	0	#NULL!	0	#NULL!	0
Female	Diseases of the circulatory system	#NULL!	1	#NULL!	#NULL!	1	0	0	1	0	0	0	0	0	0	0	0	0	#NULL!	0	#NULL!	0
Female	Diseases of the circulatory system	#NULL!	1	#NULL!	#NULL!	1	0	0	1	0	0	0	0	0	0	0	0	0	#NULL!	0	#NULL!	0
Female	Diseases of the circulatory system	#NULL!	1	#NULL!	#NULL!	1	0	0	1	0	0	0	1	0	0	0	0	1	19.7376	1	19.7376	0
Female	Diseases of the circulatory system	#NULL!	1	#NULL!	#NULL!	1	0	0	1	0	0	0	0	0	0	0	0	0	#NULL!	0	#NULL!	1
Female	Diseases of the circulatory system	#NULL!	1	#NULL!	#NULL!	1	0	0	1	0	0	0	0	0	0	0	0	0	#NULL!	0	#NULL!	1
Female	Diseases of the circulatory system	#NULL!	1	#NULL!	#NULL!	1	0	0	1	0	0	0	0	0	0	0	0	0	#NULL!	0	#NULL!	1
Female	Diseases of the circulatory system	#NULL!	1	#NULL!	#NULL!	1	0	0	1	0	0	0	0	0	0	0	0	0	#NULL!	0	#NULL!	1
Female	Diseases of the circulatory system	#NULL!	1	#NULL!	#NULL!	1	0	0	1	0	0	0	1	0	0	0	0	0	#NULL!	0	#NULL!	0
Female	Diseases of the circulatory system	#NULL!	1	#NULL!	#NULL!	1	0	0	1	0	0	0	1	0	0	0	0	0	#NULL!	0	#NULL!	1
Female	Diseases of the circulatory system	#NULL!	1	#NULL!	#NULL!	1	0	0	1	0	0	0	0	0	0	0	0	0	#NULL!	0	#NULL!	0
Female	Diseases of the circulatory system	#NULL!	1	#NULL!	#NULL!	1	0	0	1	0	0	0	1	0	0	0	0	0	#NULL!	0	#NULL!	0
Female	Diseases of the circulatory system	#NULL!	1	#NULL!	#NULL!	1	0	0	1	0	1	0	0	0	0	0	0	0	#NULL!	0	#NULL!	0
Female	Diseases of the circulatory system	#NULL!	1	#NULL!	#NULL!	1	0	0	1	0	1	0	0	0	0	0	1	0	#NULL!	0	#NULL!	0
Female	Diseases of the circulatory system	#NULL!	1	#NULL!	#NULL!	1	0	0	1	0	0	0	0	1	0	0	1	0	#NULL!	0	#NULL!	0
Female	Diseases of the circulatory system	#NULL!	1	#NULL!	#NULL!	1	0	0	1	0	1	0	0	0	0	0	1	0	#NULL!	0	#NULL!	0
Female	Diseases of the circulatory system	#NULL!	1	#NULL!	#NULL!	1	0	0	1	0	0	1	0	0	1	0	0	0	#NULL!	0	#NULL!	0
Female	Diseases of the circulatory system	#NULL!	1	#NULL!	#NULL!	1	0	0	1	0	0	0	0	0	0	0	0	0	#NULL!	0	#NULL!	0
Female	Diseases of the circulatory system	#NULL!	1	#NULL!	#NULL!	1	0	0	1	0	0	1	0	0	0	0	0	0	#NULL!	0	#NULL!	0
Female	Diseases of the circulatory system	#NULL!	1	#NULL!	#NULL!	1	0	0	1	0	0	0	0	0	1	0	0	0	#NULL!	0	#NULL!	0
Female	Diseases of the circulatory system	#NULL!	1	#NULL!	#NULL!	1	0	0	1	0	0	0	0	0	0	0	0	0	#NULL!	1	5.75437	0
Female	Diseases of the circulatory system	13.04	1	#NULL!	#NULL!	1	0	0	1	0	0	0	0	0	0	0	0	0	#NULL!	1	10.1589	0
Female	Diseases of the circulatory system	8.1	1	#NULL!	#NULL!	1	0	0	1	0	0	0	0	0	0	0	0	1	17.8224	1	17.8224	0
Female	Diseases of the circulatory system	12.43	1	#NULL!	#NULL!	1	0	0	1	0	0	0	0	0	0	0	0	1	16.3681	1	16.3681	0
Female	Diseases of the circulatory system	#NULL!	1	#NULL!	#NULL!	1	0	0	1	0	0	0	0	0	0	0	0	0	#NULL!	0	#NULL!	0
Female	Diseases of the circulatory system	#NULL!	1	#NULL!	#NULL!	1	0	0	1	0	0	0	0	0	0	0	0	0	#NULL!	0	#NULL!	0
Female	Diseases of the circulatory system	#NULL!	1	#NULL!	#NULL!	1	0	0	1	0	0	0	0	0	0	0	0	0	#NULL!	0	#NULL!	0
Female	Diseases of the circulatory system	#NULL!	1	#NULL!	#NULL!	1	0	0	1	0	0	0	0	0	0	0	0	0	#NULL!	0	#NULL!	0
Female	Diseases of the circulatory system	#NULL!	1	#NULL!	#NULL!	1	0	0	1	0	0	0	0	0	0	0	0	0	#NULL!	0	#NULL!	0
Female	Diseases of the circulatory system	#NULL!	1	#NULL!	#NULL!	1	0	0	1	0	0	0	0	1	0	0	0	1	789.241	1	789.241	0
Female	Diseases of the circulatory system	#NULL!	1	#NULL!	#NULL!	1	0	0	1	0	0	0	1	0	0	0	0	0	#NULL!	0	#NULL!	0
Female	Diseases of the circulatory system	#NULL!	1	#NULL!	#NULL!	1	0	0	1	0	0	0	0	0	0	0	0	0	#NULL!	0	#NULL!	0
Female	Diseases of the circulatory system	#NULL!	1	#NULL!	#NULL!	1	0	0	1	0	0	0	0	1	0	0	0	0	#NULL!	0	#NULL!	0
Female	Diseases of the circulatory system	#NULL!	1	#NULL!	#NULL!	1	0	0	1	0	0	0	0	0	0	0	0	0	#NULL!	0	#NULL!	0
Female	Diseases of the circulatory system	#NULL!	1	#NULL!	#NULL!	1	0	0	1	0	0	0	0	0	0	0	0	0	#NULL!	1	10.4881	0
Female	Diseases of the circulatory system	#NULL!	1	#NULL!	#NULL!	1	0	0	1	0	0	0	1	0	0	0	0	0	#NULL!	1	10.7171	0
Female	Diseases of the circulatory system	#NULL!	1	#NULL!	#NULL!	1	0	0	1	0	0	0	0	0	0	0	0	0	#NULL!	0	#NULL!	0
Female	Diseases of the circulatory system	#NULL!	1	#NULL!	#NULL!	1	0	0	1	0	0	0	0	0	0	0	0	0	#NULL!	0	#NULL!	0
Female	Diseases of the circulatory system	#NULL!	1	#NULL!	#NULL!	1	0	0	1	0	0	0	1	0	0	0	0	0	#NULL!	0	#NULL!	0
Female	Diseases of the circulatory system	#NULL!	1	#NULL!	#NULL!	1	0	0	1	0	0	0	1	0	0	0	0	0	#NULL!	0	#NULL!	0
Female	Diseases of the circulatory system	#NULL!	1	#NULL!	#NULL!	1	0	0	1	0	0	0	1	0	0	0	0	0	#NULL!	0	#NULL!	0
Female	Diseases of the circulatory system	#NULL!	1	#NULL!	#NULL!	1	0	0	1	0	0	0	1	0	0	0	0	0	#NULL!	0	#NULL!	0
Female	Diseases of the circulatory system	#NULL!	1	#NULL!	#NULL!	1	0	0	1	0	0	0	0	0	0	0	1	0	#NULL!	0	#NULL!	0
Female	Diseases of the circulatory system	#NULL!	1	#NULL!	#NULL!	1	0	0	1	0	0	0	0	0	0	0	1	0	#NULL!	0	#NULL!	1
Female	Diseases of the circulatory system	#NULL!	1	#NULL!	#NULL!	1	0	0	1	0	0	0	0	0	0	0	1	0	#NULL!	0	#NULL!	0
Female	Diseases of the circulatory system	#NULL!	1	#NULL!	#NULL!	1	0	0	1	0	0	0	0	0	0	0	1	0	#NULL!	0	#NULL!	1
Female	Diseases of the circulatory system	#NULL!	1	#NULL!	#NULL!	1	0	0	1	0	0	0	0	0	0	0	0	0	#NULL!	0	#NULL!	0
Female	Diseases of the circulatory system	#NULL!	1	#NULL!	#NULL!	1	0	0	1	0	0	0	0	0	0	0	0	0	#NULL!	1	3.6351	1
Female	Diseases of the circulatory system	#NULL!	1	#NULL!	#NULL!	1	0	0	1	0	0	0	0	0	0	0	0	0	#NULL!	0	#NULL!	1
Female	Diseases of the circulatory system	6.3	1	#NULL!	#NULL!	1	0	0	1	0	0	0	0	0	0	0	0	0	#NULL!	1	8.66858	0
Female	Diseases of the circulatory system	#NULL!	1	#NULL!	#NULL!	1	0	0	1	0	0	0	0	0	0	0	0	0	#NULL!	0	#NULL!	0
Female	Diseases of the circulatory system	#NULL!	1	#NULL!	#NULL!	1	0	0	1	0	0	0	0	0	0	0	0	0	#NULL!	0	#NULL!	0
Female	Diseases of the circulatory system	#NULL!	1	#NULL!	#NULL!	1	0	0	1	0	0	0	1	0	0	0	0	0	#NULL!	0	#NULL!	0
Female	Diseases of the circulatory system	#NULL!	1	#NULL!	#NULL!	1	0	0	1	0	0	0	0	0	0	0	0	0	#NULL!	0	#NULL!	0
Female	Diseases of the circulatory system	#NULL!	1	#NULL!	#NULL!	1	0	0	1	0	0	0	0	0	0	0	0	0	#NULL!	0	#NULL!	0
Female	Diseases of the circulatory system	5.8	1	#NULL!	#NULL!	1	0	0	1	0	0	0	0	0	0	0	0	0	#NULL!	1	1.35686	0
Female	Diseases of the circulatory system	#NULL!	1	#NULL!	#NULL!	1	0	0	1	0	0	0	0	0	0	0	0	0	#NULL!	0	#NULL!	0
Female	Diseases of the circulatory system	#NULL!	1	#NULL!	#NULL!	1	0	0	1	0	0	0	0	0	0	0	0	0	#NULL!	0	#NULL!	0
Female	Diseases of the circulatory system	#NULL!	1	#NULL!	#NULL!	1	0	0	1	0	0	0	0	0	0	0	1	0	#NULL!	0	#NULL!	0
Female	Diseases of the circulatory system	#NULL!	1	#NULL!	#NULL!	1	0	0	1	0	0	0	0	0	0	0	1	0	#NULL!	0	#NULL!	0
Female	Diseases of the circulatory system	#NULL!	1	#NULL!	#NULL!	1	0	0	1	0	0	0	0	0	0	0	1	0	#NULL!	0	#NULL!	0
Female	Diseases of the circulatory system	#NULL!	1	#NULL!	#NULL!	1	0	0	1	0	0	0	0	0	0	0	1	0	#NULL!	0	#NULL!	0
Female	Diseases of the circulatory system	#NULL!	1	#NULL!	#NULL!	1	0	0	1	0	0	0	0	0	0	0	1	0	#NULL!	0	#NULL!	0
Female	Diseases of the circulatory system	#NULL!	1	#NULL!	#NULL!	1	0	0	1	0	1	0	1	1	0	0	0	0	#NULL!	0	#NULL!	0
Female	Diseases of the circulatory system	#NULL!	1	#NULL!	#NULL!	1	0	0	1	0	1	0	1	1	0	0	0	0	#NULL!	0	#NULL!	0
Female	Diseases of the circulatory system	#NULL!	1	#NULL!	#NULL!	1	0	0	1	0	0	0	0	0	0	0	0	0	#NULL!	0	#NULL!	1
Female	Diseases of the circulatory system	#NULL!	1	#NULL!	#NULL!	1	0	0	1	0	1	0	1	0	0	0	0	0	#NULL!	0	#NULL!	0
Female	Diseases of the circulatory system	#NULL!	1	#NULL!	#NULL!	1	0	0	1	0	0	0	0	0	0	0	0	0	#NULL!	0	#NULL!	0
Female	Diseases of the circulatory system	#NULL!	1	#NULL!	#NULL!	1	0	0	1	0	0	0	0	0	0	0	0	0	#NULL!	0	#NULL!	0
Female	Diseases of the circulatory system	#NULL!	1	#NULL!	#NULL!	1	0	0	1	0	0	0	0	0	0	0	0	0	#NULL!	0	#NULL!	0
Female	Diseases of the circulatory system	#NULL!	1	#NULL!	#NULL!	1	0	0	1	0	0	0	0	0	0	0	0	0	#NULL!	0	#NULL!	0
Female	Diseases of the circulatory system	#NULL!	1	#NULL!	#NULL!	1	0	0	1	0	0	0	0	0	0	0	0	1	329.674	1	329.674	1
Female	Diseases of the circulatory system	#NULL!	1	#NULL!	#NULL!	1	0	0	1	0	0	0	0	0	0	0	0	1	2124.22	1	2124.22	1
Female	Diseases of the circulatory system	#NULL!	1	#NULL!	#NULL!	1	0	0	1	0	0	0	0	0	0	0	0	1	1685.87	1	1685.87	1
Female	Diseases of the circulatory system	#NULL!	1	#NULL!	#NULL!	1	0	0	1	0	0	0	0	0	0	0	0	1	356.951	1	356.951	1
Female	Diseases of the circulatory system	#NULL!	1	#NULL!	#NULL!	1	0	0	1	0	0	0	0	0	0	0	1	0	#NULL!	0	#NULL!	0
Female	Diseases of the circulatory system	#NULL!	1	#NULL!	#NULL!	1	0	0	1	0	0	0	1	0	0	0	1	0	#NULL!	0	#NULL!	0
Female	Diseases of the circulatory system	#NULL!	1	#NULL!	#NULL!	1	0	0	1	0	1	0	1	0	0	0	1	0	#NULL!	0	#NULL!	0
Female	Diseases of the circulatory system	#NULL!	1	#NULL!	#NULL!	1	0	0	1	0	0	0	1	0	0	0	1	0	#NULL!	0	#NULL!	0
Female	Diseases of the circulatory system	#NULL!	1	#NULL!	#NULL!	1	0	0	1	0	0	0	1	0	0	0	0	0	#NULL!	0	#NULL!	0
Female	Diseases of the circulatory system	#NULL!	1	#NULL!	#NULL!	1	0	0	1	0	0	0	1	0	0	0	0	0	#NULL!	0	#NULL!	0
Female	Diseases of the circulatory system	#NULL!	1	#NULL!	#NULL!	1	0	0	1	0	0	0	1	0	0	0	0	0	#NULL!	0	#NULL!	0
Female	Diseases of the circulatory system	#NULL!	1	#NULL!	#NULL!	1	0	0	1	0	0	0	1	0	0	0	0	0	#NULL!	0	#NULL!	0
Female	Diseases of the circulatory system	#NULL!	1	#NULL!	#NULL!	1	0	0	1	0	0	0	0	0	0	0	0	0	#NULL!	0	#NULL!	0
Female	Diseases of the circulatory system	#NULL!	1	#NULL!	#NULL!	1	0	0	1	0	0	0	0	0	0	0	0	0	#NULL!	0	#NULL!	0
Female	Diseases of the circulatory system	#NULL!	1	#NULL!	#NULL!	1	0	0	1	0	0	0	0	0	0	0	0	0	#NULL!	0	#NULL!	0
Female	Diseases of the circulatory system	#NULL!	1	#NULL!	#NULL!	1	0	0	1	0	0	0	0	0	0	0	0	0	#NULL!	0	#NULL!	0
Female	Diseases of the circulatory system	#NULL!	1	#NULL!	#NULL!	1	0	0	1	0	0	0	1	0	0	0	0	0	#NULL!	0	#NULL!	0
Female	Diseases of the circulatory system	#NULL!	1	#NULL!	#NULL!	1	0	0	1	0	0	0	1	0	0	0	0	0	#NULL!	0	#NULL!	0
Female	Diseases of the circulatory system	#NULL!	1	#NULL!	#NULL!	1	0	0	1	0	0	0	1	0	0	0	0	0	#NULL!	0	#NULL!	0
Female	Diseases of the circulatory system	#NULL!	1	#NULL!	#NULL!	1	0	0	1	0	0	0	1	0	0	0	0	0	#NULL!	0	#NULL!	0
Female	Diseases of the circulatory system	#NULL!	1	#NULL!	#NULL!	1	0	0	1	0	0	0	0	0	0	0	0	0	#NULL!	0	#NULL!	0
Female	Diseases of the circulatory system	#NULL!	1	#NULL!	#NULL!	1	0	0	1	0	0	0	0	0	1	0	0	0	#NULL!	0	#NULL!	0
Female	Diseases of the circulatory system	#NULL!	1	#NULL!	#NULL!	1	0	0	1	0	0	0	0	0	0	0	0	0	#NULL!	0	#NULL!	0
Female	Diseases of the circulatory system	#NULL!	1	#NULL!	#NULL!	1	0	0	1	0	0	0	0	0	0	0	0	0	#NULL!	0	#NULL!	0
Female	Diseases of the circulatory system	#NULL!	1	#NULL!	#NULL!	1	0	0	1	0	0	0	0	0	0	0	0	1	1678.73	1	1678.73	0
Female	Diseases of the circulatory system	#NULL!	1	#NULL!	#NULL!	1	0	0	1	0	0	0	0	0	0	0	0	1	493.734	1	493.734	0
Female	Diseases of the circulatory system	5.9	1	#NULL!	#NULL!	1	0	0	1	0	0	0	0	0	0	0	0	1	39.4079	1	39.4079	0
Female	Diseases of the circulatory system	#NULL!	1	#NULL!	#NULL!	1	0	0	1	0	0	0	0	0	0	0	0	1	762.851	1	762.851	0
Female	Diseases of the circulatory system	#NULL!	1	#NULL!	#NULL!	1	0	0	1	0	0	0	0	0	0	0	0	1	1205.17	1	1205.17	0
Female	Diseases of the circulatory system	#NULL!	1	#NULL!	#NULL!	1	0	0	1	0	0	0	1	0	0	0	0	1	62.3536	1	62.3536	0
Female	Diseases of the circulatory system	#NULL!	1	#NULL!	#NULL!	1	0	0	1	0	0	0	0	0	0	0	1	0	#NULL!	0	#NULL!	0
Female	Diseases of the circulatory system	#NULL!	1	#NULL!	#NULL!	1	0	0	1	0	0	0	0	0	0	0	1	0	#NULL!	0	#NULL!	0
Female	Diseases of the circulatory system	#NULL!	1	#NULL!	#NULL!	1	0	0	1	0	0	0	0	0	0	0	1	0	#NULL!	0	#NULL!	1
Female	Diseases of the circulatory system	#NULL!	1	#NULL!	#NULL!	1	0	0	1	0	0	0	0	0	0	0	1	0	#NULL!	0	#NULL!	0
Female	Diseases of the circulatory system	#NULL!	1	#NULL!	#NULL!	1	0	0	1	0	0	0	0	0	0	0	0	0	#NULL!	0	#NULL!	0
Female	Diseases of the circulatory system	#NULL!	1	#NULL!	#NULL!	1	0	0	1	0	1	0	0	0	0	0	0	0	#NULL!	0	#NULL!	0
Female	Diseases of the circulatory system	#NULL!	1	#NULL!	#NULL!	1	0	0	1	0	0	0	0	0	0	0	0	0	#NULL!	0	#NULL!	0
Female	Diseases of the circulatory system	#NULL!	1	#NULL!	#NULL!	1	0	0	1	0	0	0	0	0	0	0	0	0	#NULL!	0	#NULL!	0
Female	Diseases of the circulatory system	#NULL!	1	#NULL!	#NULL!	1	0	0	1	0	0	0	0	0	0	0	0	0	#NULL!	0	#NULL!	0
Female	Diseases of the circulatory system	#NULL!	1	#NULL!	#NULL!	1	0	0	1	0	0	0	0	0	0	0	0	0	#NULL!	0	#NULL!	0
Female	Diseases of the circulatory system	#NULL!	1	#NULL!	#NULL!	1	0	0	1	0	0	0	1	0	0	0	0	0	#NULL!	0	#NULL!	0
Female	Diseases of the circulatory system	6.3	1	#NULL!	#NULL!	1	0	0	1	0	0	0	1	0	0	0	0	0	#NULL!	0	#NULL!	0
Female	Diseases of the circulatory system	#NULL!	1	#NULL!	#NULL!	1	0	0	1	0	0	0	0	0	0	0	0	0	#NULL!	0	#NULL!	1
Female	Diseases of the circulatory system	#NULL!	1	#NULL!	#NULL!	1	0	0	1	0	0	0	0	0	0	0	0	0	#NULL!	0	#NULL!	0
Female	Diseases of the circulatory system	#NULL!	1	#NULL!	#NULL!	1	0	0	1	0	0	0	0	0	0	0	0	0	#NULL!	0	#NULL!	0
Female	Diseases of the circulatory system	#NULL!	1	#NULL!	#NULL!	1	0	0	1	0	0	0	0	0	0	0	0	0	#NULL!	0	#NULL!	1
Female	Diseases of the circulatory system	#NULL!	1	#NULL!	#NULL!	1	0	0	1	0	0	0	0	0	0	0	0	0	#NULL!	0	#NULL!	0
Female	Diseases of the circulatory system	#NULL!	1	#NULL!	#NULL!	1	0	0	1	0	0	0	1	0	0	0	1	0	#NULL!	0	#NULL!	0
Female	Diseases of the circulatory system	#NULL!	1	#NULL!	#NULL!	1	0	0	1	0	0	0	0	0	0	0	1	0	#NULL!	0	#NULL!	0
Female	Diseases of the circulatory system	#NULL!	1	#NULL!	#NULL!	1	0	0	1	0	0	0	1	0	0	0	1	0	#NULL!	0	#NULL!	0
Female	Diseases of the circulatory system	#NULL!	1	#NULL!	#NULL!	1	0	0	1	0	0	0	0	0	0	0	1	0	#NULL!	0	#NULL!	0
Female	Diseases of the circulatory system	#NULL!	1	#NULL!	#NULL!	1	0	0	1	0	0	0	0	0	0	0	0	0	#NULL!	0	#NULL!	1
Female	Diseases of the circulatory system	#NULL!	1	#NULL!	#NULL!	1	0	0	1	0	0	0	0	0	0	0	0	0	#NULL!	0	#NULL!	0
Female	Diseases of the circulatory system	#NULL!	1	#NULL!	#NULL!	1	0	0	1	0	0	0	0	0	0	0	0	0	#NULL!	0	#NULL!	0
Female	Diseases of the circulatory system	#NULL!	1	#NULL!	#NULL!	1	0	0	1	0	0	0	0	0	0	0	0	0	#NULL!	0	#NULL!	0
Female	Diseases of the circulatory system	#NULL!	1	#NULL!	#NULL!	1	0	0	1	0	0	0	0	0	0	0	0	0	#NULL!	0	#NULL!	0
Female	Diseases of the circulatory system	#NULL!	1	#NULL!	#NULL!	1	0	0	1	0	0	0	0	0	0	0	0	0	#NULL!	0	#NULL!	0
Female	Diseases of the circulatory system	#NULL!	1	#NULL!	#NULL!	1	0	0	1	0	0	0	0	0	0	0	0	0	#NULL!	0	#NULL!	0
Female	Diseases of the circulatory system	#NULL!	1	#NULL!	#NULL!	1	0	0	1	0	1	0	0	0	0	0	0	1	101.65	1	101.65	0
Female	Diseases of the circulatory system	#NULL!	1	#NULL!	#NULL!	1	0	0	1	0	1	0	0	0	0	0	0	0	#NULL!	0	#NULL!	0
Female	Diseases of the circulatory system	#NULL!	1	#NULL!	#NULL!	1	0	0	1	0	0	0	0	0	0	0	0	0	#NULL!	0	#NULL!	0
Female	Diseases of the circulatory system	#NULL!	1	#NULL!	#NULL!	1	0	0	1	0	0	0	0	0	0	0	0	0	#NULL!	0	#NULL!	0
Female	Diseases of the circulatory system	#NULL!	1	#NULL!	#NULL!	1	0	0	1	0	0	0	1	0	0	0	0	0	#NULL!	0	#NULL!	0
Female	Diseases of the circulatory system	#NULL!	1	#NULL!	#NULL!	1	0	0	1	0	0	0	0	0	0	0	0	0	#NULL!	0	#NULL!	0
Female	Diseases of the circulatory system	#NULL!	1	#NULL!	#NULL!	1	0	0	1	0	0	0	1	0	0	0	0	0	#NULL!	0	#NULL!	0
Female	Diseases of the circulatory system	#NULL!	1	#NULL!	#NULL!	1	0	0	1	0	0	0	0	0	0	0	1	0	#NULL!	0	#NULL!	0
Female	Diseases of the circulatory system	#NULL!	1	#NULL!	#NULL!	1	0	0	1	0	0	1	0	0	0	0	1	0	#NULL!	0	#NULL!	0
Female	Diseases of the circulatory system	#NULL!	1	#NULL!	#NULL!	1	0	0	1	0	0	0	0	0	0	0	1	0	#NULL!	0	#NULL!	0
Female	Diseases of the circulatory system	#NULL!	1	#NULL!	#NULL!	1	0	0	1	0	0	1	0	0	0	0	1	0	#NULL!	0	#NULL!	0
Female	Diseases of the circulatory system	#NULL!	1	#NULL!	#NULL!	1	0	0	1	0	0	0	0	0	0	0	1	0	#NULL!	0	#NULL!	0
Female	Diseases of the circulatory system	#NULL!	1	#NULL!	#NULL!	1	0	0	1	0	0	0	0	0	0	0	1	0	#NULL!	0	#NULL!	1
Female	Diseases of the circulatory system	#NULL!	1	#NULL!	#NULL!	1	0	0	1	0	0	0	0	0	0	0	1	0	#NULL!	0	#NULL!	0
Female	Diseases of the circulatory system	#NULL!	1	#NULL!	#NULL!	1	0	0	1	0	0	0	0	0	0	0	1	0	#NULL!	0	#NULL!	0
Female	Diseases of the circulatory system	#NULL!	1	#NULL!	#NULL!	1	0	0	1	0	0	0	1	0	0	0	0	0	#NULL!	0	#NULL!	0
Female	Diseases of the circulatory system	#NULL!	1	#NULL!	#NULL!	1	0	0	1	0	0	0	1	0	0	0	0	0	#NULL!	0	#NULL!	0
Female	Diseases of the circulatory system	#NULL!	1	#NULL!	#NULL!	1	0	0	1	0	0	0	1	0	0	0	0	0	#NULL!	0	#NULL!	0
Female	Diseases of the circulatory system	#NULL!	1	#NULL!	#NULL!	1	0	0	1	0	0	0	1	1	0	0	0	0	#NULL!	0	#NULL!	0
Female	Diseases of the circulatory system	#NULL!	1	#NULL!	#NULL!	1	0	0	1	0	0	0	1	0	0	0	0	0	#NULL!	0	#NULL!	0
Female	Diseases of the circulatory system	#NULL!	1	#NULL!	#NULL!	1	0	0	1	0	0	0	1	0	0	0	0	0	#NULL!	0	#NULL!	0
Female	Diseases of the circulatory system	#NULL!	1	#NULL!	#NULL!	1	0	0	1	0	0	0	1	0	0	0	0	0	#NULL!	0	#NULL!	0
Female	Diseases of the circulatory system	#NULL!	1	#NULL!	#NULL!	1	0	0	1	0	0	0	1	0	0	0	0	0	#NULL!	0	#NULL!	0
Female	Diseases of the circulatory system	#NULL!	1	#NULL!	#NULL!	1	0	0	1	0	0	0	1	0	0	0	0	0	#NULL!	0	#NULL!	0
Female	Diseases of the circulatory system	#NULL!	1	#NULL!	#NULL!	1	0	0	1	0	1	0	0	0	0	0	0	0	#NULL!	0	#NULL!	0
Female	Diseases of the circulatory system	#NULL!	1	#NULL!	#NULL!	1	0	0	1	0	1	0	0	0	0	0	0	0	#NULL!	0	#NULL!	0
Female	Diseases of the circulatory system	#NULL!	1	#NULL!	#NULL!	1	0	0	1	0	1	0	0	0	0	0	0	0	#NULL!	0	#NULL!	0
Female	Diseases of the circulatory system	#NULL!	1	#NULL!	#NULL!	1	0	0	1	0	1	0	0	0	0	0	0	0	#NULL!	0	#NULL!	1
Female	Diseases of the circulatory system	#NULL!	1	#NULL!	#NULL!	1	0	0	1	0	0	0	0	0	0	0	0	0	#NULL!	0	#NULL!	0
Female	Diseases of the circulatory system	#NULL!	1	#NULL!	#NULL!	1	0	0	1	0	0	0	0	0	0	0	0	0	#NULL!	0	#NULL!	0
Female	Diseases of the circulatory system	#NULL!	1	#NULL!	#NULL!	1	0	0	1	0	0	0	0	0	0	0	0	0	#NULL!	0	#NULL!	0
Female	Diseases of the circulatory system	#NULL!	1	#NULL!	#NULL!	1	0	0	1	0	1	0	0	0	0	0	0	0	#NULL!	0	#NULL!	0
Female	Diseases of the circulatory system	#NULL!	1	#NULL!	#NULL!	1	0	0	1	0	0	0	0	0	0	0	0	0	#NULL!	0	#NULL!	0
Female	Diseases of the circulatory system	#NULL!	1	#NULL!	#NULL!	1	0	0	1	0	0	0	0	0	0	0	0	0	#NULL!	0	#NULL!	0
Female	Diseases of the circulatory system	#NULL!	1	#NULL!	#NULL!	1	0	0	1	0	0	0	0	0	0	0	0	0	#NULL!	0	#NULL!	0
Female	Diseases of the circulatory system	#NULL!	1	#NULL!	#NULL!	1	0	0	1	0	0	0	0	0	0	0	0	0	#NULL!	0	#NULL!	0
Female	Diseases of the circulatory system	#NULL!	1	#NULL!	#NULL!	1	0	0	1	0	0	0	1	0	0	0	0	0	#NULL!	0	#NULL!	1
Female	Diseases of the circulatory system	#NULL!	1	#NULL!	#NULL!	1	0	0	1	0	0	0	0	0	0	0	0	0	#NULL!	0	#NULL!	0
Female	Diseases of the circulatory system	#NULL!	1	#NULL!	#NULL!	1	0	0	1	0	0	0	1	0	0	0	0	0	#NULL!	0	#NULL!	1
Female	Diseases of the circulatory system	#NULL!	1	#NULL!	#NULL!	1	0	0	1	0	0	0	1	0	0	0	0	0	#NULL!	0	#NULL!	1
Female	Diseases of the circulatory system	#NULL!	1	#NULL!	#NULL!	1	0	0	1	0	0	0	1	0	0	0	0	0	#NULL!	0	#NULL!	0
Female	Diseases of the circulatory system	#NULL!	1	#NULL!	#NULL!	1	0	0	1	0	0	0	1	0	0	0	0	0	#NULL!	0	#NULL!	0
Female	Diseases of the circulatory system	#NULL!	1	#NULL!	#NULL!	1	0	0	1	0	0	0	0	0	0	0	0	0	#NULL!	0	#NULL!	0
Female	Diseases of the circulatory system	#NULL!	1	#NULL!	#NULL!	1	0	0	1	0	0	0	0	0	0	0	0	0	#NULL!	0	#NULL!	0
Female	Diseases of the circulatory system	#NULL!	1	#NULL!	#NULL!	1	0	0	1	0	0	0	1	0	0	0	0	0	#NULL!	0	#NULL!	0
Female	Diseases of the circulatory system	#NULL!	1	#NULL!	#NULL!	1	0	0	1	0	0	0	1	0	0	0	0	0	#NULL!	0	#NULL!	0
Female	Diseases of the circulatory system	#NULL!	1	#NULL!	#NULL!	1	0	0	1	0	0	0	0	0	0	0	1	0	#NULL!	0	#NULL!	0
Female	Diseases of the circulatory system	#NULL!	1	#NULL!	#NULL!	1	0	0	1	0	0	0	0	0	0	0	0	0	#NULL!	0	#NULL!	0
Female	Diseases of the circulatory system	#NULL!	1	#NULL!	#NULL!	1	0	0	1	0	0	0	0	0	0	0	0	0	#NULL!	0	#NULL!	0
Female	Diseases of the circulatory system	#NULL!	1	#NULL!	#NULL!	1	0	0	1	0	0	0	0	0	0	0	0	0	#NULL!	0	#NULL!	0
Female	Diseases of the circulatory system	#NULL!	1	#NULL!	#NULL!	1	0	0	1	0	0	0	0	0	0	0	0	0	#NULL!	0	#NULL!	0
Female	Diseases of the circulatory system	#NULL!	1	#NULL!	#NULL!	1	0	0	1	0	0	0	0	0	0	0	0	0	#NULL!	0	#NULL!	0
Female	Diseases of the circulatory system	#NULL!	1	#NULL!	#NULL!	1	0	0	1	0	1	0	0	0	0	0	0	0	#NULL!	0	#NULL!	0
Female	Diseases of the circulatory system	#NULL!	1	#NULL!	#NULL!	1	0	0	1	0	1	0	0	0	0	0	0	0	#NULL!	0	#NULL!	0
Female	Diseases of the circulatory system	#NULL!	1	#NULL!	#NULL!	1	0	0	1	0	0	0	0	0	0	0	0	0	#NULL!	0	#NULL!	0
Female	Diseases of the circulatory system	#NULL!	1	#NULL!	#NULL!	1	0	0	1	0	0	0	1	0	0	0	0	0	#NULL!	0	#NULL!	0
Female	Diseases of the circulatory system	#NULL!	1	#NULL!	#NULL!	1	0	0	1	0	0	0	1	0	0	0	0	0	#NULL!	0	#NULL!	0
Female	Diseases of the circulatory system	#NULL!	1	#NULL!	#NULL!	1	0	0	1	0	0	0	1	0	0	0	0	0	#NULL!	1	12.9406	0
Female	Diseases of the circulatory system	#NULL!	1	#NULL!	#NULL!	1	0	0	1	0	0	0	1	0	0	0	0	0	#NULL!	0	#NULL!	0
Female	Diseases of the circulatory system	#NULL!	1	#NULL!	#NULL!	1	0	0	1	0	0	0	0	0	0	0	0	0	#NULL!	0	#NULL!	0
Female	Diseases of the circulatory system	#NULL!	1	#NULL!	#NULL!	1	0	0	1	0	0	0	0	0	0	0	0	0	#NULL!	0	#NULL!	0
Female	Diseases of the circulatory system	#NULL!	1	#NULL!	#NULL!	1	0	0	1	0	0	0	1	0	0	0	0	0	#NULL!	0	#NULL!	0
Female	Diseases of the circulatory system	#NULL!	1	#NULL!	#NULL!	1	0	0	1	0	0	0	1	0	0	0	0	0	#NULL!	0	#NULL!	0
Female	Diseases of the circulatory system	#NULL!	1	#NULL!	#NULL!	1	0	0	1	0	0	0	0	0	0	0	0	0	#NULL!	0	#NULL!	0
Female	Diseases of the circulatory system	#NULL!	1	#NULL!	#NULL!	1	0	0	1	0	0	0	0	0	0	0	0	0	#NULL!	0	#NULL!	0
Female	Diseases of the circulatory system	#NULL!	1	#NULL!	#NULL!	1	0	0	1	0	0	0	0	0	0	0	0	0	#NULL!	0	#NULL!	0
Female	Diseases of the circulatory system	#NULL!	1	#NULL!	#NULL!	1	0	0	1	0	0	0	0	0	0	0	0	0	#NULL!	0	#NULL!	0
Female	Diseases of the circulatory system	#NULL!	1	#NULL!	#NULL!	1	0	0	1	0	0	0	0	0	0	0	0	0	#NULL!	0	#NULL!	0
Female	Diseases of the circulatory system	#NULL!	1	#NULL!	#NULL!	1	0	0	1	0	0	0	1	0	0	0	0	0	#NULL!	0	#NULL!	0
Female	Diseases of the circulatory system	#NULL!	1	#NULL!	#NULL!	1	0	0	1	0	0	0	1	0	0	0	0	0	#NULL!	0	#NULL!	0
Female	Diseases of the circulatory system	#NULL!	1	#NULL!	#NULL!	1	0	0	1	0	0	0	0	0	0	0	0	0	#NULL!	0	#NULL!	0
Female	Diseases of the circulatory system	#NULL!	1	#NULL!	#NULL!	1	0	0	1	0	0	0	1	0	0	0	0	0	#NULL!	0	#NULL!	0
Female	Diseases of the circulatory system	#NULL!	1	#NULL!	#NULL!	1	0	0	1	0	0	0	0	0	0	0	0	0	#NULL!	0	#NULL!	0
Female	Diseases of the circulatory system	#NULL!	1	#NULL!	#NULL!	1	0	0	1	0	0	0	1	0	0	0	0	0	#NULL!	0	#NULL!	0
Female	Diseases of the circulatory system	#NULL!	1	#NULL!	#NULL!	1	0	0	1	0	0	0	1	0	0	0	0	0	#NULL!	0	#NULL!	0
Female	Diseases of the circulatory system	#NULL!	1	#NULL!	#NULL!	1	0	0	1	0	0	0	0	0	0	0	1	0	#NULL!	0	#NULL!	0
Female	Diseases of the circulatory system	#NULL!	1	#NULL!	#NULL!	1	0	0	1	0	0	0	0	0	0	0	1	0	#NULL!	0	#NULL!	0
Female	Diseases of the circulatory system	#NULL!	1	#NULL!	#NULL!	1	0	0	1	0	0	0	0	0	0	0	1	0	#NULL!	0	#NULL!	0
Female	Diseases of the circulatory system	#NULL!	1	#NULL!	#NULL!	1	0	0	1	0	0	0	0	0	0	0	1	0	#NULL!	0	#NULL!	0
Female	Diseases of the circulatory system	#NULL!	1	#NULL!	#NULL!	1	0	0	1	0	0	0	0	0	0	0	1	0	#NULL!	0	#NULL!	0
Female	Diseases of the circulatory system	#NULL!	1	#NULL!	#NULL!	1	0	0	1	0	0	0	0	0	0	0	1	0	#NULL!	0	#NULL!	0
Female	Diseases of the circulatory system	#NULL!	1	#NULL!	#NULL!	1	0	0	1	0	0	0	0	0	0	0	1	0	#NULL!	0	#NULL!	0
Female	Diseases of the circulatory system	#NULL!	1	#NULL!	#NULL!	1	0	0	1	0	0	0	0	0	0	0	1	0	#NULL!	0	#NULL!	0
Female	Diseases of the circulatory system	#NULL!	1	#NULL!	#NULL!	1	0	0	1	0	0	0	0	0	0	0	1	0	#NULL!	0	#NULL!	0
Female	Diseases of the circulatory system	#NULL!	1	#NULL!	#NULL!	1	0	0	1	0	0	0	0	0	0	0	1	0	#NULL!	0	#NULL!	0
Female	Diseases of the circulatory system	#NULL!	1	#NULL!	#NULL!	1	0	0	1	0	0	0	0	0	0	0	1	0	#NULL!	0	#NULL!	0
Female	Diseases of the circulatory system	#NULL!	1	#NULL!	#NULL!	1	0	0	1	0	0	0	0	0	0	0	1	0	#NULL!	0	#NULL!	0
Female	Diseases of the circulatory system	#NULL!	1	#NULL!	#NULL!	1	0	0	1	0	0	0	0	0	0	0	1	0	#NULL!	0	#NULL!	0
Female	Diseases of the circulatory system	#NULL!	1	#NULL!	#NULL!	1	0	0	1	0	0	0	0	0	0	0	1	0	#NULL!	0	#NULL!	0
Female	Diseases of the circulatory system	#NULL!	1	#NULL!	#NULL!	1	0	0	1	0	0	0	0	0	0	0	0	0	#NULL!	0	#NULL!	0
Female	Diseases of the circulatory system	#NULL!	1	#NULL!	#NULL!	1	0	0	1	0	0	0	0	0	0	0	0	0	#NULL!	0	#NULL!	0
Female	Diseases of the circulatory system	#NULL!	1	#NULL!	#NULL!	1	0	0	1	0	0	0	0	0	0	0	0	0	#NULL!	0	#NULL!	0
Female	Diseases of the circulatory system	#NULL!	1	#NULL!	#NULL!	1	0	0	1	0	0	0	0	0	0	0	0	0	#NULL!	0	#NULL!	0
Female	Diseases of the circulatory system	#NULL!	1	#NULL!	#NULL!	1	0	0	1	0	0	0	0	0	0	0	0	0	#NULL!	0	#NULL!	0
Female	Diseases of the circulatory system	#NULL!	1	#NULL!	#NULL!	1	0	0	1	0	0	0	0	0	0	0	0	0	#NULL!	0	#NULL!	0
Female	Diseases of the circulatory system	#NULL!	1	#NULL!	#NULL!	1	0	0	1	0	0	0	0	0	0	0	0	0	#NULL!	0	#NULL!	0
Female	Diseases of the circulatory system	#NULL!	1	#NULL!	#NULL!	1	0	0	1	0	0	0	0	0	0	0	0	0	#NULL!	0	#NULL!	0
Female	Diseases of the circulatory system	#NULL!	1	#NULL!	#NULL!	1	0	0	1	0	0	0	0	0	0	0	0	0	#NULL!	0	#NULL!	0
Female	Diseases of the circulatory system	#NULL!	1	#NULL!	#NULL!	1	0	0	1	0	0	0	0	0	0	0	0	0	#NULL!	0	#NULL!	0
Female	Diseases of the circulatory system	#NULL!	1	#NULL!	#NULL!	1	0	0	1	0	0	0	0	0	0	0	0	0	#NULL!	0	#NULL!	0
Female	Diseases of the circulatory system	#NULL!	1	#NULL!	#NULL!	1	0	0	1	0	0	0	0	0	0	0	0	0	#NULL!	0	#NULL!	0
Female	Diseases of the circulatory system	#NULL!	1	#NULL!	#NULL!	1	0	0	1	0	0	0	0	0	0	0	0	0	#NULL!	0	#NULL!	0
Female	Diseases of the circulatory system	#NULL!	1	#NULL!	#NULL!	1	0	0	1	0	0	0	0	0	0	0	0	0	#NULL!	0	#NULL!	0
Female	Diseases of the circulatory system	#NULL!	1	#NULL!	#NULL!	1	0	0	1	0	0	0	0	0	0	0	0	0	#NULL!	0	#NULL!	0
Female	Diseases of the circulatory system	#NULL!	1	#NULL!	#NULL!	1	0	0	1	0	0	0	0	0	0	0	0	0	#NULL!	0	#NULL!	0
Female	Diseases of the circulatory system	#NULL!	1	#NULL!	#NULL!	1	0	0	1	0	0	0	0	0	0	0	0	0	#NULL!	0	#NULL!	0
Female	Diseases of the circulatory system	#NULL!	1	#NULL!	#NULL!	1	0	0	1	0	0	0	0	0	0	0	0	0	#NULL!	0	#NULL!	0
Female	Diseases of the circulatory system	#NULL!	1	#NULL!	#NULL!	1	0	0	1	0	0	0	0	0	0	0	0	0	#NULL!	0	#NULL!	0
Female	Diseases of the circulatory system	#NULL!	1	#NULL!	#NULL!	1	0	0	1	0	0	0	0	0	0	0	0	0	#NULL!	0	#NULL!	0
Female	Diseases of the circulatory system	#NULL!	1	#NULL!	#NULL!	1	0	0	1	0	0	0	0	0	0	0	0	0	#NULL!	0	#NULL!	0
Female	Diseases of the circulatory system	#NULL!	1	#NULL!	#NULL!	1	0	0	1	0	0	0	0	0	0	0	0	0	#NULL!	0	#NULL!	0
Female	Diseases of the circulatory system	#NULL!	1	#NULL!	#NULL!	1	0	0	1	0	0	0	0	0	0	0	0	0	#NULL!	0	#NULL!	0
Female	Diseases of the circulatory system	#NULL!	1	#NULL!	#NULL!	1	0	0	1	0	0	0	0	0	0	0	0	0	#NULL!	0	#NULL!	0
Female	Diseases of the circulatory system	#NULL!	1	#NULL!	#NULL!	1	0	0	1	0	0	0	0	0	0	0	0	0	#NULL!	0	#NULL!	0
Female	Diseases of the circulatory system	#NULL!	1	#NULL!	#NULL!	1	0	0	1	0	0	0	0	0	0	0	0	0	#NULL!	0	#NULL!	0
Female	Diseases of the circulatory system	#NULL!	1	#NULL!	#NULL!	1	0	0	1	0	0	0	0	0	0	0	0	0	#NULL!	0	#NULL!	0
Female	Diseases of the circulatory system	#NULL!	1	#NULL!	#NULL!	1	0	0	1	0	0	0	0	0	0	0	0	0	#NULL!	0	#NULL!	0
Female	Diseases of the circulatory system	#NULL!	1	#NULL!	#NULL!	1	0	0	1	0	0	0	0	0	0	0	0	0	#NULL!	0	#NULL!	0
Female	Diseases of the circulatory system	#NULL!	1	#NULL!	#NULL!	1	0	0	1	0	0	0	0	0	0	0	0	0	#NULL!	0	#NULL!	0
Female	Diseases of the circulatory system	#NULL!	1	#NULL!	#NULL!	1	0	0	1	0	0	0	0	0	0	0	0	0	#NULL!	0	#NULL!	0
Female	Diseases of the circulatory system	#NULL!	1	#NULL!	#NULL!	1	0	0	1	0	0	0	0	0	0	0	0	0	#NULL!	0	#NULL!	0
Female	Diseases of the circulatory system	#NULL!	1	#NULL!	#NULL!	1	0	0	1	0	0	0	0	0	0	0	0	0	#NULL!	0	#NULL!	0
Female	Diseases of the circulatory system	#NULL!	1	#NULL!	#NULL!	1	0	0	1	0	0	0	0	0	0	0	0	0	#NULL!	0	#NULL!	0
Female	Diseases of the circulatory system	#NULL!	1	#NULL!	#NULL!	1	0	0	1	0	0	0	0	0	0	0	0	0	#NULL!	0	#NULL!	0
Female	Diseases of the circulatory system	#NULL!	1	#NULL!	#NULL!	1	0	0	1	0	0	0	0	0	0	0	0	0	#NULL!	0	#NULL!	0
Female	Diseases of the circulatory system	#NULL!	1	#NULL!	#NULL!	1	0	0	1	0	0	0	0	0	0	0	0	0	#NULL!	0	#NULL!	0
Female	Diseases of the circulatory system	#NULL!	1	#NULL!	#NULL!	1	0	0	1	0	0	0	0	0	0	0	0	0	#NULL!	0	#NULL!	0
Female	Diseases of the circulatory system	#NULL!	1	#NULL!	#NULL!	1	0	0	1	0	0	0	0	0	0	0	0	0	#NULL!	0	#NULL!	0
Female	Diseases of the circulatory system	#NULL!	1	#NULL!	#NULL!	1	0	0	1	0	0	0	0	0	0	0	0	0	#NULL!	0	#NULL!	0
Female	Diseases of the circulatory system	#NULL!	1	#NULL!	#NULL!	1	0	0	1	0	0	0	0	0	0	0	0	0	#NULL!	0	#NULL!	0
Female	Diseases of the circulatory system	#NULL!	1	#NULL!	#NULL!	1	0	0	1	0	0	0	0	0	0	0	0	0	#NULL!	0	#NULL!	0
Female	Diseases of the circulatory system	#NULL!	1	#NULL!	#NULL!	1	0	0	1	0	0	0	0	0	0	0	0	0	#NULL!	0	#NULL!	0
Female	Diseases of the circulatory system	#NULL!	1	#NULL!	#NULL!	1	0	0	1	0	0	0	0	0	0	0	0	0	#NULL!	0	#NULL!	0
Female	Diseases of the circulatory system	#NULL!	1	#NULL!	#NULL!	1	0	0	1	0	0	0	0	0	0	0	0	0	#NULL!	0	#NULL!	0
Female	Diseases of the circulatory system	#NULL!	1	#NULL!	#NULL!	1	0	0	1	0	0	0	0	0	0	0	0	0	#NULL!	0	#NULL!	0
Female	Diseases of the circulatory system	10.84	0	26554.9	31.5086	1	0	0	1	0	1	0	1	0	1	0	0	1	29.3183	1	29.3183	1
Female	Diseases of the circulatory system	#NULL!	3	69390.1	85.9939	1	0	0	1	0	0	0	1	0	0	0	0	1	207.605	1	207.605	1
Female	Diseases of the circulatory system	14.9	3	28605.3	16.3108	1	0	0	1	0	0	0	1	0	0	0	0	1	14.679	1	14.679	0
Female	Diseases of the circulatory system	#NULL!	0	15490.9	15.7131	1	0	0	1	0	0	0	1	0	0	0	0	1	15.8507	1	15.8507	1
Female	Diseases of the circulatory system	#NULL!	3	19148.7	1.2969	1	0	0	1	0	0	0	1	0	0	0	1	0	#NULL!	1	1.67015	0
Female	Diseases of the circulatory system	#NULL!	3	16677.5	0.118759	1	0	1	1	0	0	0	1	0	0	0	0	0	#NULL!	1	0.0759463	1
Female	Diseases of the circulatory system	8.3	3	15709.4	1.82002	1	0	1	1	0	0	0	1	0	0	0	0	0	#NULL!	1	2.32434	0
Female	Diseases of the circulatory system	#NULL!	3	4414.55	5.8953	1	0	0	1	0	0	0	1	0	0	0	1	0	#NULL!	1	5.59541	1
Female	Diseases of the circulatory system	#NULL!	3	347.18	0.363517	1	0	0	1	0	0	0	0	0	0	0	0	0	#NULL!	0	#NULL!	0
Female	Diseases of the circulatory system	#NULL!	0	905.09	0.721587	1	0	0	1	0	0	0	1	0	0	0	1	0	#NULL!	1	1.89856	1
Female	Diseases of the circulatory system	#NULL!	3	224	0.120661	1	0	0	1	0	0	0	0	0	0	0	0	0	#NULL!	1	0.727778	0
Female	Diseases of the circulatory system	#NULL!	3	1350.59	1.54275	1	0	0	1	0	1	0	1	0	0	0	1	0	#NULL!	1	0.147828	1
Female	Diseases of the circulatory system	#NULL!	0	5726.48	4.91174	1	0	0	1	0	0	0	0	0	0	0	0	0	#NULL!	1	3.47868	0
Female	Diseases of the circulatory system	4.8	3	#NULL!	#NULL!	1	0	0	1	0	0	0	1	0	0	0	0	0	#NULL!	1	2.34689	0
Female	Diseases of the circulatory system	5.5	3	5650.19	5.36252	1	0	0	1	0	0	0	1	0	0	0	0	0	#NULL!	1	10.3683	0
Female	Diseases of the circulatory system	11.2	3	4507.23	3.79026	1	0	0	1	0	0	0	1	0	0	0	0	0	#NULL!	1	1.73338	0
Female	Diseases of the circulatory system	#NULL!	3	#NULL!	#NULL!	1	0	0	1	0	0	0	1	0	0	0	0	1	64.4627	1	64.4627	0
Female	Diseases of the circulatory system	#NULL!	0	#NULL!	#NULL!	1	0	0	1	0	0	0	1	0	0	0	0	0	#NULL!	1	3.75976	0
Female	Diseases of the circulatory system	#NULL!	2	#NULL!	#NULL!	1	0	0	1	0	0	0	1	0	0	0	0	0	#NULL!	0	#NULL!	0
Female	Diseases of the circulatory system	#NULL!	3	#NULL!	#NULL!	1	0	0	1	0	0	0	1	0	0	0	0	1	14.1785	1	14.1785	0
Female	Diseases of the circulatory system	10.46	3	1698.66	1.73609	1	0	0	1	0	0	0	1	0	0	0	0	0	#NULL!	1	7.7607	0
Female	Diseases of the circulatory system	#NULL!	0	8602.94	#NULL!	1	0	0	1	0	0	0	1	0	0	0	0	1	68.4339	1	68.4339	0
Female	Diseases of the circulatory system	#NULL!	0	#NULL!	1.80072	1	0	0	1	0	0	0	1	0	0	0	0	1	14.7199	1	14.7199	0
Female	Diseases of the circulatory system	7.9	3	9623.46	5.11876	1	0	0	1	0	0	0	1	0	0	0	0	0	#NULL!	1	2.2893	0
Female	Diseases of the circulatory system	#NULL!	3	#NULL!	#NULL!	1	0	0	1	0	0	0	1	0	0	0	1	0	#NULL!	1	10.724	0
Female	Diseases of the circulatory system	#NULL!	2	#NULL!	#NULL!	1	0	0	1	0	0	1	1	0	0	0	1	0	#NULL!	0	#NULL!	0
Female	Diseases of the circulatory system	#NULL!	3	#NULL!	#NULL!	1	0	0	1	0	0	1	1	0	0	0	1	0	#NULL!	0	#NULL!	0
Female	Diseases of the circulatory system	#NULL!	0	#NULL!	#NULL!	1	0	0	1	0	1	0	0	0	0	0	1	0	#NULL!	0	#NULL!	0
Female	Diseases of the circulatory system	12.9	3	#NULL!	#NULL!	1	0	0	1	0	0	0	1	0	0	0	0	0	#NULL!	1	7.22825	0
Female	Diseases of the circulatory system	16.19	0	#NULL!	#NULL!	1	0	0	1	0	0	0	1	0	0	0	0	0	#NULL!	0	#NULL!	0
Female	Diseases of the circulatory system	7.1	3	#NULL!	#NULL!	1	0	0	1	0	1	0	1	0	0	0	0	0	#NULL!	1	6.47065	0
Female	Diseases of the circulatory system	#NULL!	3	#NULL!	#NULL!	1	0	0	1	0	0	0	1	0	0	0	0	0	#NULL!	1	6.72611	1
Female	Diseases of the circulatory system	#NULL!	2	#NULL!	#NULL!	1	0	0	1	0	0	0	1	0	0	0	0	0	#NULL!	0	#NULL!	0
Female	Diseases of the circulatory system	#NULL!	3	#NULL!	4.90009	1	0	0	1	0	1	0	1	0	0	0	0	0	#NULL!	0	#NULL!	0
Female	Diseases of the circulatory system	#NULL!	0	9227.72	9.04291	1	0	0	1	0	1	0	0	0	0	0	0	0	#NULL!	1	8.66673	0
Female	Diseases of the circulatory system	#NULL!	0	8908.39	#NULL!	1	0	0	1	0	1	0	1	0	0	0	0	0	#NULL!	0	#NULL!	0
Female	Diseases of the circulatory system	#NULL!	0	#NULL!	#NULL!	1	0	0	1	0	1	0	0	0	0	0	1	0	#NULL!	1	6.05296	0
Female	Diseases of the circulatory system	#NULL!	0	#NULL!	#NULL!	1	0	0	1	0	1	0	0	0	0	0	1	0	#NULL!	0	#NULL!	0
Female	Diseases of the circulatory system	#NULL!	0	#NULL!	#NULL!	1	0	0	1	0	1	0	0	1	0	0	0	0	#NULL!	0	#NULL!	0
Female	Diseases of the circulatory system	#NULL!	0	#NULL!	#NULL!	1	0	0	1	0	1	0	0	0	0	0	1	0	#NULL!	0	#NULL!	0
Female	Diseases of the circulatory system	#NULL!	0	#NULL!	#NULL!	1	0	0	1	0	0	0	1	0	0	0	0	0	#NULL!	0	#NULL!	0
Female	Diseases of the circulatory system	#NULL!	3	#NULL!	#NULL!	1	0	0	1	0	0	0	1	1	0	0	0	0	#NULL!	0	#NULL!	0
Female	Diseases of the circulatory system	#NULL!	2	#NULL!	#NULL!	1	0	0	1	0	0	0	1	1	0	0	1	0	#NULL!	0	#NULL!	0
Female	Diseases of the circulatory system	#NULL!	0	#NULL!	#NULL!	1	0	0	1	0	0	0	1	1	0	0	0	0	#NULL!	0	#NULL!	0
Female	Diseases of the circulatory system	#NULL!	0	#NULL!	#NULL!	1	0	0	1	0	1	0	1	1	0	0	0	0	#NULL!	0	#NULL!	0
Female	Diseases of the circulatory system	#NULL!	3	#NULL!	#NULL!	1	0	0	1	0	1	0	1	1	0	0	0	0	#NULL!	0	#NULL!	0
Female	Diseases of the circulatory system	#NULL!	0	#NULL!	#NULL!	1	0	0	1	0	0	0	0	0	0	0	0	1	18.4654	1	18.4654	0
Female	Diseases of the circulatory system	#NULL!	0	#NULL!	#NULL!	1	0	1	1	0	0	0	0	0	0	0	0	0	#NULL!	1	7.06924	0
Female	Diseases of the circulatory system	#NULL!	0	#NULL!	#NULL!	1	0	0	1	0	0	0	0	0	0	0	0	1	1205.17	1	1205.17	0
Female	Diseases of the circulatory system	#NULL!	0	#NULL!	#NULL!	1	0	0	1	0	0	0	0	0	0	0	0	1	25.3701	1	25.3701	1
Female	Diseases of the circulatory system	#NULL!	0	#NULL!	7.92554	1	0	0	1	0	0	0	1	0	0	0	1	0	#NULL!	1	12.7994	1
Female	Diseases of the circulatory system	#NULL!	3	3059.65	1.93105	1	0	0	1	0	0	0	0	0	0	0	1	0	#NULL!	1	2.8162	0
Female	Diseases of the circulatory system	#NULL!	2	6328.76	#NULL!	1	0	0	1	0	0	0	1	0	0	0	1	0	#NULL!	0	#NULL!	0
Female	Diseases of the circulatory system	#NULL!	4	5263.63	5.73881	1	0	0	1	0	0	0	1	0	0	0	1	0	#NULL!	1	3.75485	1
Female	Diseases of the circulatory system	#NULL!	0	#NULL!	#NULL!	1	0	0	1	0	0	0	0	0	0	0	0	1	14.3349	1	14.3349	0
Female	Diseases of the circulatory system	#NULL!	0	#NULL!	#NULL!	1	0	0	1	0	0	0	0	0	0	0	0	0	#NULL!	0	#NULL!	0
Female	Diseases of the circulatory system	#NULL!	0	#NULL!	#NULL!	1	0	0	1	0	0	0	0	0	0	0	0	0	#NULL!	1	0.88382	0
Female	Diseases of the circulatory system	#NULL!	2	#NULL!	#NULL!	1	0	0	1	0	0	0	0	0	0	0	0	0	#NULL!	0	#NULL!	0
Female	Diseases of the circulatory system	5.6	3	#NULL!	#NULL!	1	0	0	1	0	0	0	0	0	0	0	0	0	#NULL!	1	2.09542	0
Female	Diseases of the circulatory system	7.6	0	#NULL!	#NULL!	1	0	0	1	0	0	1	1	0	0	0	0	0	#NULL!	1	8.77889	0
Female	Diseases of the circulatory system	7.4	3	9717.47	7.83903	1	0	0	1	0	0	1	0	0	0	0	0	0	#NULL!	1	7.11303	1
Female	Diseases of the circulatory system	7.7	3	#NULL!	#NULL!	1	0	0	1	0	0	0	1	0	0	0	0	0	#NULL!	1	3.55347	0
Female	Diseases of the circulatory system	#NULL!	3	#NULL!	#NULL!	1	0	0	1	0	0	1	0	0	0	0	1	0	#NULL!	0	#NULL!	1
Female	Diseases of the circulatory system	#NULL!	0	#NULL!	#NULL!	1	0	0	1	0	1	1	0	0	0	0	1	0	#NULL!	0	#NULL!	0
Female	Diseases of the circulatory system	#NULL!	0	#NULL!	#NULL!	1	0	0	1	0	0	0	0	0	0	0	1	0	#NULL!	0	#NULL!	1
Female	Diseases of the circulatory system	#NULL!	0	#NULL!	#NULL!	1	0	0	1	0	0	1	0	0	0	0	1	0	#NULL!	0	#NULL!	0
Female	Diseases of the circulatory system	#NULL!	2	#NULL!	#NULL!	1	0	0	1	0	0	0	1	0	0	0	0	0	#NULL!	0	#NULL!	0
Female	Diseases of the circulatory system	#NULL!	0	#NULL!	#NULL!	1	0	0	1	1	0	1	1	0	0	0	0	0	#NULL!	0	#NULL!	0
Female	Diseases of the circulatory system	#NULL!	0	#NULL!	#NULL!	1	0	0	1	1	0	0	1	0	0	0	0	0	#NULL!	0	#NULL!	1
Female	Diseases of the circulatory system	#NULL!	0	#NULL!	#NULL!	1	0	0	1	1	0	0	1	0	0	0	0	0	#NULL!	1	0.414445	1
Female	Diseases of the circulatory system	#NULL!	3	20014.1	22.9749	1	0	0	1	0	0	0	1	0	0	0	0	0	#NULL!	0	#NULL!	0
Female	Diseases of the circulatory system	#NULL!	0	#NULL!	#NULL!	1	0	0	1	0	0	0	1	0	0	0	0	0	#NULL!	0	#NULL!	0
Female	Diseases of the circulatory system	#NULL!	0	#NULL!	#NULL!	1	0	0	1	0	0	0	1	0	0	0	0	0	#NULL!	0	#NULL!	0
Female	Diseases of the circulatory system	#NULL!	3	#NULL!	#NULL!	1	0	0	1	0	0	0	1	0	0	0	0	0	#NULL!	0	#NULL!	0
Female	Diseases of the circulatory system	#NULL!	3	#NULL!	#NULL!	1	0	0	1	0	0	0	0	0	0	0	0	0	#NULL!	0	#NULL!	0
Female	Diseases of the circulatory system	#NULL!	2	#NULL!	#NULL!	1	0	0	1	0	0	0	1	0	0	0	0	0	#NULL!	0	#NULL!	0
Female	Diseases of the circulatory system	#NULL!	3	#NULL!	#NULL!	1	0	0	1	0	0	0	0	0	0	0	0	0	#NULL!	0	#NULL!	0
Female	Diseases of the circulatory system	#NULL!	2	#NULL!	#NULL!	1	0	0	1	0	0	0	1	0	0	1	0	0	#NULL!	0	#NULL!	0
Female	Diseases of the circulatory system	#NULL!	0	#NULL!	#NULL!	1	0	0	1	0	0	1	1	0	0	0	1	0	#NULL!	0	#NULL!	0
Female	Diseases of the circulatory system	#NULL!	0	#NULL!	#NULL!	1	0	0	1	0	1	0	0	0	0	0	1	0	#NULL!	0	#NULL!	0
Female	Diseases of the circulatory system	#NULL!	0	#NULL!	#NULL!	1	0	0	1	0	0	1	0	0	0	0	1	0	#NULL!	0	#NULL!	0
Female	Diseases of the circulatory system	#NULL!	0	#NULL!	#NULL!	1	0	0	1	0	0	0	0	0	0	0	1	0	#NULL!	0	#NULL!	0
Female	Diseases of the circulatory system	8.5	3	#NULL!	#NULL!	1	0	0	1	0	0	0	1	0	0	0	0	1	35.4624	1	35.4624	0
Female	Diseases of the circulatory system	#NULL!	3	#NULL!	#NULL!	1	0	0	1	0	1	0	1	0	0	0	0	0	#NULL!	0	#NULL!	0
Female	Diseases of the circulatory system	13.78	2	#NULL!	#NULL!	1	0	0	1	0	0	0	1	0	0	0	0	0	#NULL!	0	#NULL!	1
Female	Diseases of the circulatory system	#NULL!	3	#NULL!	#NULL!	1	0	0	1	0	0	0	1	0	0	0	0	0	#NULL!	0	#NULL!	0
Female	Diseases of the circulatory system	#NULL!	0	#NULL!	#NULL!	1	0	0	1	0	0	0	1	0	0	0	0	1	14.357	1	14.357	1
Female	Diseases of the circulatory system	#NULL!	3	#NULL!	#NULL!	1	0	0	1	0	0	0	1	0	0	0	0	0	#NULL!	0	#NULL!	0
Female	Diseases of the circulatory system	#NULL!	3	#NULL!	#NULL!	1	0	0	1	0	0	0	1	0	0	0	0	0	#NULL!	1	4.72378	0
Female	Diseases of the circulatory system	#NULL!	0	#NULL!	#NULL!	1	0	0	1	0	0	0	0	0	0	0	0	0	#NULL!	0	#NULL!	1
Female	Diseases of the circulatory system	#NULL!	0	#NULL!	#NULL!	1	0	0	1	0	0	0	0	0	0	0	1	0	#NULL!	0	#NULL!	0
Female	Diseases of the circulatory system	#NULL!	0	#NULL!	#NULL!	1	0	0	1	1	0	0	0	0	0	0	1	0	#NULL!	0	#NULL!	0
Female	Diseases of the circulatory system	#NULL!	0	#NULL!	#NULL!	1	0	0	1	1	0	0	0	0	0	0	1	0	#NULL!	0	#NULL!	0
Female	Diseases of the circulatory system	#NULL!	0	#NULL!	#NULL!	1	0	0	1	0	0	0	0	0	0	0	1	0	#NULL!	0	#NULL!	0
Female	Diseases of the circulatory system	7.8	3	#NULL!	#NULL!	1	0	0	1	0	0	0	1	0	0	0	0	0	#NULL!	1	8.59722	0
Female	Diseases of the circulatory system	6	3	#NULL!	#NULL!	1	0	0	1	0	0	0	1	0	0	0	0	0	#NULL!	0	#NULL!	0
Female	Diseases of the circulatory system	#NULL!	3	#NULL!	#NULL!	1	0	0	1	0	0	0	0	0	0	0	0	0	#NULL!	1	2.6279	0
Female	Diseases of the circulatory system	6.9	2	#NULL!	#NULL!	1	0	0	1	0	0	0	1	0	0	0	0	0	#NULL!	1	5.52403	0
Female	Diseases of the circulatory system	#NULL!	3	#NULL!	#NULL!	1	0	0	1	0	0	0	0	0	0	0	0	0	#NULL!	0	#NULL!	0
Female	Diseases of the circulatory system	#NULL!	3	#NULL!	#NULL!	1	0	0	1	0	0	0	1	0	0	0	0	0	#NULL!	1	2.91011	1
Female	Diseases of the circulatory system	#NULL!	2	#NULL!	#NULL!	1	0	0	1	0	0	0	1	0	0	0	0	0	#NULL!	0	#NULL!	0
Female	Diseases of the circulatory system	#NULL!	2	#NULL!	#NULL!	1	0	0	1	0	0	0	1	0	0	0	0	0	#NULL!	0	#NULL!	0
Female	Diseases of the circulatory system	#NULL!	3	#NULL!	#NULL!	1	0	0	1	0	0	0	1	0	0	0	0	0	#NULL!	1	1.2713	0
Female	Diseases of the circulatory system	#NULL!	3	#NULL!	#NULL!	1	0	0	1	0	1	0	1	0	0	0	0	0	#NULL!	1	0.739071	0
Female	Diseases of the circulatory system	10.7	3	#NULL!	#NULL!	1	0	0	1	0	0	0	1	0	0	0	0	0	#NULL!	1	5.18435	0
Female	Diseases of the circulatory system	8.6	3	#NULL!	#NULL!	1	0	0	1	0	0	1	1	0	0	0	0	0	#NULL!	1	2.71654	0
Female	Diseases of the circulatory system	14.7	3	#NULL!	#NULL!	1	0	0	1	0	0	0	1	0	0	0	1	0	#NULL!	1	3.49426	0
Female	Diseases of the circulatory system	16	3	#NULL!	#NULL!	1	0	0	1	0	0	0	1	0	0	0	0	0	#NULL!	1	3.18454	0
Female	Diseases of the circulatory system	#NULL!	4	#NULL!	#NULL!	1	0	0	1	0	0	0	1	0	0	0	0	0	#NULL!	0	#NULL!	0
Female	Diseases of the circulatory system	#NULL!	2	#NULL!	#NULL!	1	0	0	1	0	0	0	1	0	0	0	0	0	#NULL!	0	#NULL!	0
Female	Diseases of the circulatory system	#NULL!	3	#NULL!	#NULL!	1	0	0	1	0	1	0	1	0	0	0	0	0	#NULL!	0	#NULL!	0
Female	Diseases of the circulatory system	#NULL!	5	#NULL!	#NULL!	1	0	0	1	0	1	1	1	1	0	0	0	0	#NULL!	0	#NULL!	0
Female	Diseases of the circulatory system	#NULL!	5	#NULL!	#NULL!	1	0	0	1	0	1	0	1	0	0	0	0	0	#NULL!	0	#NULL!	0
Female	Diseases of the circulatory system	#NULL!	3	#NULL!	#NULL!	1	0	0	1	0	1	1	1	1	0	0	0	0	#NULL!	0	#NULL!	0
Female	Diseases of the circulatory system	#NULL!	5	#NULL!	#NULL!	1	0	0	1	0	0	0	1	0	0	0	0	0	#NULL!	1	6.86171	0
Female	Diseases of the circulatory system	#NULL!	4	#NULL!	#NULL!	1	0	0	1	0	0	0	1	0	0	0	0	0	#NULL!	0	#NULL!	0
Female	Diseases of the circulatory system	#NULL!	3	#NULL!	#NULL!	1	0	0	1	0	0	0	1	0	0	0	0	1	851.522	1	851.522	0
Female	Diseases of the circulatory system	#NULL!	0	#NULL!	#NULL!	1	0	0	1	0	0	0	1	0	0	0	0	1	1981.9	1	1981.9	0
Female	Diseases of the circulatory system	#NULL!	5	#NULL!	#NULL!	1	0	0	1	0	1	0	1	0	0	0	0	0	#NULL!	0	#NULL!	0
Female	Diseases of the circulatory system	#NULL!	3	#NULL!	#NULL!	1	0	0	1	0	1	0	1	0	0	0	0	0	#NULL!	0	#NULL!	0
Female	Diseases of the circulatory system	#NULL!	0	#NULL!	#NULL!	1	0	0	1	0	0	0	1	0	0	0	0	0	#NULL!	0	#NULL!	0
Female	Diseases of the circulatory system	#NULL!	3	#NULL!	#NULL!	1	0	0	1	0	0	0	1	0	0	0	0	0	#NULL!	0	#NULL!	0
Female	Diseases of the circulatory system	#NULL!	0	#NULL!	#NULL!	1	0	0	1	0	0	0	0	0	0	0	0	0	#NULL!	0	#NULL!	0
Female	Diseases of the circulatory system	#NULL!	0	#NULL!	#NULL!	1	0	0	1	0	0	0	0	0	0	0	0	0	#NULL!	0	#NULL!	1
Female	Diseases of the circulatory system	#NULL!	0	#NULL!	#NULL!	1	0	0	1	0	0	0	0	0	1	0	0	0	#NULL!	0	#NULL!	1
Female	Diseases of the circulatory system	#NULL!	0	#NULL!	#NULL!	1	0	0	1	0	0	0	0	0	0	0	0	0	#NULL!	0	#NULL!	1
Female	Diseases of the circulatory system	#NULL!	3	#NULL!	#NULL!	1	0	0	1	0	1	0	1	0	0	0	1	0	#NULL!	0	#NULL!	1
Female	Diseases of the circulatory system	#NULL!	0	#NULL!	#NULL!	1	0	0	1	0	1	0	1	1	0	0	0	0	#NULL!	0	#NULL!	1
Female	Diseases of the circulatory system	#NULL!	2	#NULL!	#NULL!	1	0	0	1	0	0	0	1	0	0	0	1	0	#NULL!	0	#NULL!	1
Female	Diseases of the circulatory system	#NULL!	4	#NULL!	#NULL!	1	0	0	1	0	1	0	1	0	0	0	1	0	#NULL!	0	#NULL!	0
Female	Diseases of the circulatory system	#NULL!	3	#NULL!	#NULL!	1	0	0	1	0	0	0	0	0	0	0	0	0	#NULL!	0	#NULL!	0
Female	Diseases of the circulatory system	#NULL!	3	#NULL!	#NULL!	1	0	0	1	0	0	0	0	0	0	0	0	0	#NULL!	0	#NULL!	0
Female	Diseases of the circulatory system	#NULL!	0	#NULL!	#NULL!	1	0	0	1	0	0	0	0	0	0	0	0	0	#NULL!	1	4.97842	1
Female	Diseases of the circulatory system	#NULL!	0	#NULL!	#NULL!	1	0	0	1	0	0	0	0	0	0	0	0	0	#NULL!	0	#NULL!	0
Female	Diseases of the circulatory system	#NULL!	2	#NULL!	#NULL!	1	0	0	1	0	0	1	0	0	0	0	0	0	#NULL!	0	#NULL!	0
Female	Diseases of the circulatory system	4.7	0	#NULL!	#NULL!	1	0	0	1	0	0	0	0	0	0	0	0	0	#NULL!	0	#NULL!	0
Female	Diseases of the circulatory system	4.7	0	#NULL!	#NULL!	1	0	0	1	0	0	1	0	0	0	0	0	0	#NULL!	0	#NULL!	0
Female	Diseases of the circulatory system	4.8	0	#NULL!	#NULL!	1	0	0	1	0	0	0	0	0	0	0	0	1	20.6779	1	20.6779	0
Female	Diseases of the circulatory system	#NULL!	3	#NULL!	#NULL!	1	0	0	1	0	1	0	1	0	0	0	0	0	#NULL!	0	#NULL!	1
Female	Diseases of the circulatory system	#NULL!	3	#NULL!	#NULL!	1	0	0	1	0	0	0	0	0	0	0	0	0	#NULL!	0	#NULL!	0
Female	Diseases of the circulatory system	#NULL!	3	#NULL!	#NULL!	1	0	0	1	0	1	0	0	0	0	0	0	0	#NULL!	0	#NULL!	0
Female	Diseases of the circulatory system	#NULL!	2	#NULL!	#NULL!	1	0	0	1	0	1	0	0	0	0	0	0	0	#NULL!	0	#NULL!	0
Female	Diseases of the circulatory system	5.2	0	#NULL!	#NULL!	1	0	0	1	0	0	0	0	0	0	0	0	1	29.7814	1	29.7814	0
Female	Diseases of the circulatory system	#NULL!	3	#NULL!	#NULL!	1	0	0	1	0	0	0	1	0	0	0	0	1	3637.09	1	3637.09	0
Female	Diseases of the circulatory system	#NULL!	2	#NULL!	#NULL!	1	0	0	1	0	0	0	1	0	0	0	0	0	#NULL!	0	#NULL!	0
Female	Diseases of the circulatory system	6.4	3	#NULL!	#NULL!	1	0	0	1	0	0	0	1	0	0	0	1	1	22.246	1	22.246	0
Female	Diseases of the circulatory system	#NULL!	4	#NULL!	#NULL!	1	0	0	1	0	0	0	1	0	0	0	0	1	41.7216	1	41.7216	0
Female	Diseases of the circulatory system	#NULL!	3	#NULL!	#NULL!	1	0	0	1	0	1	0	0	0	1	0	0	0	#NULL!	0	#NULL!	0
Female	Diseases of the circulatory system	#NULL!	3	#NULL!	#NULL!	1	0	0	1	0	1	0	0	0	1	0	0	0	#NULL!	0	#NULL!	0
Female	Diseases of the circulatory system	#NULL!	0	#NULL!	#NULL!	1	0	0	1	0	0	0	0	0	0	0	0	0	#NULL!	0	#NULL!	0
Female	Diseases of the circulatory system	#NULL!	2	#NULL!	#NULL!	1	0	0	1	0	1	0	1	1	0	0	0	0	#NULL!	0	#NULL!	0
Female	Diseases of the circulatory system	#NULL!	0	#NULL!	#NULL!	1	0	0	1	0	0	0	0	0	0	0	1	0	#NULL!	0	#NULL!	0
Female	Diseases of the circulatory system	#NULL!	0	#NULL!	#NULL!	1	0	0	1	0	0	0	0	0	0	0	0	0	#NULL!	0	#NULL!	0
Female	Diseases of the circulatory system	#NULL!	0	#NULL!	#NULL!	1	0	0	1	0	0	0	0	0	0	0	0	0	#NULL!	0	#NULL!	0
Female	Diseases of the circulatory system	#NULL!	0	#NULL!	#NULL!	1	0	0	1	0	0	0	0	0	0	0	0	0	#NULL!	0	#NULL!	0
Female	Diseases of the circulatory system	#NULL!	0	#NULL!	#NULL!	1	0	0	1	0	0	0	0	0	0	0	0	0	#NULL!	0	#NULL!	0
Female	Diseases of the circulatory system	#NULL!	0	#NULL!	#NULL!	1	0	0	1	0	0	0	0	0	0	0	0	1	22.3523	1	22.3523	0
Female	Diseases of the circulatory system	#NULL!	0	#NULL!	#NULL!	1	0	0	1	0	0	0	0	0	0	0	0	0	#NULL!	0	#NULL!	0
Female	Diseases of the circulatory system	#NULL!	0	#NULL!	#NULL!	1	0	0	1	0	0	0	0	0	0	0	0	0	#NULL!	0	#NULL!	0
Female	Diseases of the circulatory system	#NULL!	0	#NULL!	#NULL!	1	0	0	1	0	0	0	0	0	0	0	0	0	#NULL!	0	#NULL!	0
Female	Diseases of the circulatory system	#NULL!	0	#NULL!	#NULL!	1	0	0	1	0	0	0	0	0	0	0	0	0	#NULL!	0	#NULL!	0
Female	Diseases of the circulatory system	6.7	0	#NULL!	#NULL!	1	0	0	1	0	0	0	0	0	0	0	1	0	#NULL!	1	8.11271	0
Female	Diseases of the circulatory system	#NULL!	0	#NULL!	#NULL!	1	0	0	1	0	0	0	0	0	0	0	0	0	#NULL!	0	#NULL!	0
Female	Diseases of the circulatory system	#NULL!	0	#NULL!	#NULL!	1	0	0	1	0	0	0	1	0	0	0	0	0	#NULL!	0	#NULL!	1
Female	Diseases of the circulatory system	7.4	0	#NULL!	#NULL!	1	0	0	1	0	0	0	0	0	0	0	0	0	#NULL!	0	#NULL!	1
Female	Diseases of the circulatory system	#NULL!	0	#NULL!	#NULL!	1	0	0	1	0	0	0	0	0	0	0	0	1	838.215	1	838.215	1
Female	Diseases of the circulatory system	#NULL!	0	#NULL!	#NULL!	1	0	0	1	0	0	0	1	0	0	0	1	1	762.445	1	762.445	0
Female	Diseases of the circulatory system	#NULL!	3	#NULL!	#NULL!	1	0	0	1	0	0	0	1	1	0	0	1	0	#NULL!	0	#NULL!	0
Female	Diseases of the circulatory system	#NULL!	3	#NULL!	#NULL!	1	0	0	1	0	0	0	1	0	0	0	0	0	#NULL!	0	#NULL!	0
Female	Diseases of the circulatory system	#NULL!	3	#NULL!	#NULL!	1	0	0	1	0	0	1	1	1	0	0	0	0	#NULL!	0	#NULL!	0
Female	Diseases of the circulatory system	#NULL!	3	#NULL!	#NULL!	1	0	0	1	0	0	1	1	1	0	0	0	0	#NULL!	0	#NULL!	0
Female	Diseases of the circulatory system	#NULL!	0	#NULL!	#NULL!	1	0	0	1	0	0	0	1	0	0	0	0	0	#NULL!	0	#NULL!	0
Female	Diseases of the circulatory system	#NULL!	3	#NULL!	#NULL!	1	0	0	1	0	0	0	1	0	0	0	0	0	#NULL!	0	#NULL!	0
Female	Diseases of the circulatory system	#NULL!	3	#NULL!	#NULL!	1	0	0	1	0	0	0	1	0	0	0	0	0	#NULL!	0	#NULL!	0
Female	Diseases of the circulatory system	#NULL!	0	#NULL!	#NULL!	1	0	0	1	0	0	0	0	0	0	0	0	0	#NULL!	0	#NULL!	0
Female	Diseases of the circulatory system	#NULL!	2	#NULL!	#NULL!	1	0	0	1	0	0	0	1	0	0	0	0	0	#NULL!	0	#NULL!	0
Female	Diseases of the circulatory system	#NULL!	3	#NULL!	#NULL!	1	0	0	1	0	1	0	1	0	0	0	0	0	#NULL!	0	#NULL!	0
Female	Diseases of the circulatory system	#NULL!	0	#NULL!	#NULL!	1	0	0	1	0	1	0	0	0	0	0	0	0	#NULL!	0	#NULL!	0
Female	Diseases of the circulatory system	#NULL!	3	#NULL!	#NULL!	1	0	0	1	0	0	0	1	0	0	0	0	0	#NULL!	0	#NULL!	0
Female	Diseases of the circulatory system	#NULL!	0	#NULL!	#NULL!	1	0	0	1	0	1	0	1	0	0	0	0	0	#NULL!	0	#NULL!	0
Female	Diseases of the circulatory system	#NULL!	0	#NULL!	#NULL!	1	0	0	1	0	0	1	0	0	0	0	1	0	#NULL!	0	#NULL!	0
Female	Diseases of the circulatory system	#NULL!	0	#NULL!	#NULL!	1	0	0	1	0	0	0	0	0	0	0	1	0	#NULL!	0	#NULL!	0
Female	Diseases of the circulatory system	#NULL!	0	#NULL!	#NULL!	1	0	0	1	0	0	0	0	0	0	0	1	0	#NULL!	0	#NULL!	0
Female	Diseases of the circulatory system	#NULL!	0	#NULL!	#NULL!	1	0	0	1	0	0	0	0	0	0	0	1	0	#NULL!	0	#NULL!	0
Female	Diseases of the circulatory system	#NULL!	0	#NULL!	#NULL!	1	0	0	1	0	0	0	1	0	0	0	0	1	31.6292	1	31.6292	1
Female	Diseases of the circulatory system	#NULL!	0	#NULL!	#NULL!	1	0	0	1	0	0	0	0	0	0	0	1	1	1905.64	1	1905.64	0
Female	Diseases of the circulatory system	#NULL!	0	#NULL!	#NULL!	1	0	0	1	0	0	0	0	0	0	0	1	0	#NULL!	0	#NULL!	0
Female	Diseases of the circulatory system	#NULL!	0	#NULL!	#NULL!	1	0	0	1	0	0	0	1	0	0	0	1	1	26.8185	1	26.8185	1
Female	Diseases of the circulatory system	#NULL!	0	#NULL!	#NULL!	1	0	0	1	0	0	0	0	0	0	0	0	0	#NULL!	0	#NULL!	1
Female	Diseases of the circulatory system	#NULL!	0	#NULL!	#NULL!	1	0	0	1	0	0	0	0	0	0	0	0	0	#NULL!	0	#NULL!	1
Female	Diseases of the circulatory system	#NULL!	0	#NULL!	#NULL!	1	0	0	1	0	0	0	0	0	0	0	0	0	#NULL!	0	#NULL!	1
Female	Diseases of the circulatory system	#NULL!	0	#NULL!	#NULL!	1	0	0	1	0	0	0	0	0	0	0	0	0	#NULL!	0	#NULL!	1
Female	Diseases of the circulatory system	#NULL!	6	#NULL!	#NULL!	1	0	0	1	0	0	0	1	0	0	0	0	0	#NULL!	0	#NULL!	0
Female	Diseases of the circulatory system	#NULL!	3	#NULL!	#NULL!	1	0	0	1	0	1	0	1	1	0	0	0	0	#NULL!	0	#NULL!	0
Female	Diseases of the circulatory system	#NULL!	3	#NULL!	#NULL!	1	0	0	1	0	1	0	1	1	0	0	0	0	#NULL!	0	#NULL!	0
Female	Diseases of the circulatory system	#NULL!	6	#NULL!	#NULL!	1	0	0	1	0	0	0	1	0	0	0	0	0	#NULL!	0	#NULL!	0
Female	Diseases of the circulatory system	#NULL!	3	#NULL!	#NULL!	1	0	0	1	0	0	0	1	0	0	0	0	0	#NULL!	0	#NULL!	0
Female	Diseases of the circulatory system	#NULL!	0	#NULL!	#NULL!	1	0	0	1	0	0	1	1	0	0	0	0	1	125.616	1	125.616	0
Female	Diseases of the circulatory system	#NULL!	0	#NULL!	#NULL!	1	0	0	1	0	0	1	0	0	0	0	0	0	#NULL!	0	#NULL!	0
Female	Diseases of the circulatory system	#NULL!	3	#NULL!	#NULL!	1	0	0	1	0	0	1	0	0	0	0	0	0	#NULL!	0	#NULL!	0
Female	Diseases of the circulatory system	#NULL!	3	#NULL!	#NULL!	1	0	0	1	0	0	1	1	0	0	0	0	1	32.0635	1	32.0635	0
Female	Diseases of the circulatory system	#NULL!	0	#NULL!	#NULL!	1	0	0	1	0	0	0	0	0	0	0	1	0	#NULL!	0	#NULL!	1
Female	Diseases of the circulatory system	#NULL!	0	#NULL!	#NULL!	1	0	0	1	0	0	0	0	0	0	0	1	0	#NULL!	0	#NULL!	0
Female	Diseases of the circulatory system	#NULL!	0	#NULL!	#NULL!	1	0	0	1	0	0	0	0	0	0	0	1	0	#NULL!	0	#NULL!	0
Female	Diseases of the circulatory system	#NULL!	0	#NULL!	#NULL!	1	0	0	1	0	0	0	0	0	0	0	1	0	#NULL!	0	#NULL!	1
Female	Diseases of the circulatory system	#NULL!	0	#NULL!	#NULL!	1	0	0	1	0	0	1	0	0	0	0	0	0	#NULL!	0	#NULL!	0
Female	Diseases of the circulatory system	#NULL!	0	#NULL!	#NULL!	1	0	0	1	0	0	1	1	0	0	0	1	0	#NULL!	0	#NULL!	1
Female	Diseases of the circulatory system	#NULL!	2	#NULL!	#NULL!	1	0	0	1	0	0	0	1	0	0	0	1	0	#NULL!	0	#NULL!	1
Female	Diseases of the circulatory system	#NULL!	3	#NULL!	#NULL!	1	0	0	1	0	0	0	1	0	0	0	1	0	#NULL!	0	#NULL!	0
Female	Diseases of the circulatory system	#NULL!	4	#NULL!	#NULL!	1	0	0	1	0	0	0	1	0	0	0	1	0	#NULL!	0	#NULL!	0
Female	Diseases of the circulatory system	#NULL!	3	#NULL!	#NULL!	1	0	0	1	0	0	0	0	0	0	0	1	0	#NULL!	0	#NULL!	1
Female	Diseases of the circulatory system	#NULL!	3	#NULL!	#NULL!	1	0	0	1	0	0	0	1	0	0	0	1	0	#NULL!	0	#NULL!	0
Female	Diseases of the circulatory system	#NULL!	3	#NULL!	#NULL!	1	0	0	1	0	0	0	1	0	0	0	1	0	#NULL!	0	#NULL!	1
Female	Diseases of the circulatory system	#NULL!	0	#NULL!	#NULL!	1	0	0	1	0	0	0	0	0	0	0	0	0	#NULL!	0	#NULL!	0
Female	Diseases of the circulatory system	#NULL!	0	#NULL!	#NULL!	1	0	0	1	0	0	0	0	0	0	0	0	0	#NULL!	0	#NULL!	0
Female	Diseases of the circulatory system	#NULL!	3	#NULL!	#NULL!	1	0	0	1	0	0	0	1	0	0	0	0	0	#NULL!	0	#NULL!	0
Female	Diseases of the circulatory system	#NULL!	0	#NULL!	#NULL!	1	0	0	1	0	0	0	0	0	0	0	0	0	#NULL!	0	#NULL!	0
Female	Diseases of the circulatory system	#NULL!	2	#NULL!	#NULL!	1	0	0	1	0	0	0	0	0	0	0	0	0	#NULL!	0	#NULL!	0
Female	Diseases of the circulatory system	#NULL!	3	#NULL!	#NULL!	1	0	0	1	0	0	0	1	0	0	0	0	0	#NULL!	0	#NULL!	0
Female	Diseases of the circulatory system	#NULL!	3	#NULL!	#NULL!	1	0	0	1	0	0	0	1	0	0	0	0	0	#NULL!	0	#NULL!	0
Female	Diseases of the circulatory system	#NULL!	2	#NULL!	#NULL!	1	0	0	1	0	0	0	0	0	0	0	0	0	#NULL!	0	#NULL!	0
Female	Diseases of the circulatory system	#NULL!	3	#NULL!	#NULL!	1	0	0	1	0	0	0	1	0	0	0	0	0	#NULL!	0	#NULL!	0
Female	Diseases of the circulatory system	#NULL!	0	#NULL!	#NULL!	1	0	0	1	0	0	0	0	0	0	0	0	0	#NULL!	0	#NULL!	0
Female	Diseases of the circulatory system	#NULL!	2	#NULL!	#NULL!	1	0	0	1	0	0	0	1	0	0	0	0	0	#NULL!	1	9.0438	0
Female	Diseases of the circulatory system	5.6	2	#NULL!	#NULL!	1	0	0	1	0	0	0	0	0	0	0	0	1	62.373	1	62.373	0
Female	Diseases of the circulatory system	7	0	#NULL!	#NULL!	1	0	0	1	0	0	0	0	0	0	0	0	1	80.4935	1	80.4935	0
Female	Diseases of the circulatory system	#NULL!	3	#NULL!	#NULL!	1	0	0	1	0	0	0	1	0	0	0	1	0	#NULL!	0	#NULL!	0
Female	Diseases of the circulatory system	#NULL!	2	#NULL!	#NULL!	1	0	0	1	0	0	0	0	0	0	0	1	0	#NULL!	0	#NULL!	0
Female	Diseases of the circulatory system	#NULL!	3	#NULL!	#NULL!	1	0	0	1	0	0	0	1	0	0	0	1	0	#NULL!	0	#NULL!	0
Female	Diseases of the circulatory system	#NULL!	3	#NULL!	#NULL!	1	0	0	1	0	0	0	1	0	0	0	0	0	#NULL!	0	#NULL!	0
Female	Diseases of the circulatory system	#NULL!	0	#NULL!	#NULL!	1	0	0	1	0	0	0	0	0	0	0	1	0	#NULL!	0	#NULL!	0
Female	Diseases of the circulatory system	#NULL!	3	#NULL!	#NULL!	1	0	0	1	0	0	0	1	0	0	0	1	0	#NULL!	0	#NULL!	0
Female	Diseases of the circulatory system	#NULL!	0	#NULL!	#NULL!	1	0	0	1	0	0	0	1	0	1	0	1	0	#NULL!	0	#NULL!	0
Female	Diseases of the circulatory system	#NULL!	3	#NULL!	#NULL!	1	0	0	1	0	0	0	1	0	1	0	1	0	#NULL!	0	#NULL!	0
Female	Diseases of the circulatory system	#NULL!	4	#NULL!	#NULL!	1	0	0	1	0	0	0	1	0	0	0	0	0	#NULL!	0	#NULL!	0
Female	Diseases of the circulatory system	#NULL!	5	#NULL!	#NULL!	1	0	0	1	0	0	1	1	0	0	0	0	0	#NULL!	0	#NULL!	0
Female	Diseases of the circulatory system	#NULL!	6	#NULL!	#NULL!	1	0	0	1	0	0	0	1	0	0	0	0	0	#NULL!	0	#NULL!	0
Female	Diseases of the circulatory system	#NULL!	7	#NULL!	#NULL!	1	0	0	1	0	0	1	1	0	0	0	0	0	#NULL!	0	#NULL!	0
Female	Diseases of the circulatory system	#NULL!	0	#NULL!	#NULL!	1	0	0	1	0	0	0	0	0	0	0	0	0	#NULL!	0	#NULL!	0
Female	Diseases of the circulatory system	#NULL!	0	#NULL!	#NULL!	1	0	0	1	0	0	1	0	0	0	0	0	0	#NULL!	0	#NULL!	0
Female	Diseases of the circulatory system	#NULL!	0	#NULL!	#NULL!	1	0	0	1	0	0	0	0	0	0	0	0	0	#NULL!	0	#NULL!	0
Female	Diseases of the circulatory system	#NULL!	0	#NULL!	#NULL!	1	0	0	1	0	0	0	0	0	0	0	0	0	#NULL!	0	#NULL!	0
Female	Diseases of the circulatory system	#NULL!	0	#NULL!	#NULL!	1	0	0	1	0	0	1	0	0	0	0	0	0	#NULL!	0	#NULL!	0
Female	Diseases of the circulatory system	#NULL!	3	#NULL!	#NULL!	1	0	0	1	0	0	0	1	0	0	0	0	0	#NULL!	0	#NULL!	0
Female	Diseases of the circulatory system	#NULL!	2	#NULL!	#NULL!	1	0	0	1	0	0	0	1	0	0	0	1	0	#NULL!	0	#NULL!	0
Female	Diseases of the circulatory system	#NULL!	4	#NULL!	#NULL!	1	0	0	1	0	0	0	1	0	0	0	1	0	#NULL!	0	#NULL!	0
Female	Diseases of the circulatory system	#NULL!	3	#NULL!	#NULL!	1	0	0	1	0	0	0	1	0	0	0	1	0	#NULL!	0	#NULL!	0
Female	Diseases of the circulatory system	#NULL!	3	#NULL!	#NULL!	1	0	0	1	0	0	0	0	0	0	0	0	0	#NULL!	0	#NULL!	1
Female	Diseases of the circulatory system	#NULL!	2	#NULL!	#NULL!	1	0	0	1	0	0	0	0	0	0	0	0	0	#NULL!	0	#NULL!	1
Female	Diseases of the circulatory system	#NULL!	0	#NULL!	#NULL!	1	0	0	1	0	0	0	0	0	0	0	0	0	#NULL!	0	#NULL!	0
Female	Diseases of the circulatory system	#NULL!	0	#NULL!	#NULL!	1	0	0	1	0	0	0	0	0	0	0	0	0	#NULL!	0	#NULL!	0
Female	Diseases of the circulatory system	#NULL!	3	#NULL!	#NULL!	1	0	0	1	0	0	0	1	0	0	0	0	0	#NULL!	0	#NULL!	0
Female	Diseases of the circulatory system	#NULL!	3	#NULL!	#NULL!	1	0	0	1	0	0	0	0	0	0	0	0	0	#NULL!	0	#NULL!	0
Female	Diseases of the circulatory system	#NULL!	3	#NULL!	#NULL!	1	0	0	1	0	0	0	0	0	0	0	0	1	29.6139	1	29.6139	0
Female	Diseases of the circulatory system	#NULL!	3	#NULL!	#NULL!	1	0	0	1	0	0	0	0	0	0	0	0	0	#NULL!	0	#NULL!	0
Female	Diseases of the circulatory system	#NULL!	3	#NULL!	#NULL!	1	0	0	1	0	0	0	0	0	0	0	0	0	#NULL!	0	#NULL!	0
Female	Diseases of the circulatory system	#NULL!	0	#NULL!	#NULL!	1	0	0	1	0	0	0	0	0	0	0	1	1	1475.96	1	1475.96	0
Female	Diseases of the circulatory system	#NULL!	0	#NULL!	#NULL!	1	0	0	1	0	0	0	0	0	0	0	1	1	3445.2	1	3445.2	0
Female	Diseases of the circulatory system	#NULL!	0	#NULL!	#NULL!	1	0	0	1	0	0	0	0	0	0	0	1	1	32.056	1	32.056	0
Female	Diseases of the circulatory system	#NULL!	0	#NULL!	#NULL!	1	0	0	1	0	0	0	0	0	0	0	1	0	#NULL!	0	#NULL!	0
Female	Diseases of the circulatory system	#NULL!	0	#NULL!	#NULL!	1	0	0	1	0	0	0	0	0	0	0	0	0	#NULL!	0	#NULL!	0
Female	Diseases of the circulatory system	#NULL!	0	#NULL!	#NULL!	1	0	0	1	0	0	0	0	0	0	0	0	0	#NULL!	0	#NULL!	0
Female	Diseases of the circulatory system	#NULL!	0	#NULL!	#NULL!	1	0	0	1	0	0	0	0	0	0	0	0	0	#NULL!	0	#NULL!	0
Female	Diseases of the circulatory system	#NULL!	0	#NULL!	#NULL!	1	0	0	1	0	0	0	0	0	0	0	1	0	#NULL!	0	#NULL!	0
Female	Diseases of the circulatory system	#NULL!	0	#NULL!	#NULL!	1	0	0	1	0	0	0	1	0	0	0	0	0	#NULL!	0	#NULL!	0
Female	Diseases of the circulatory system	#NULL!	0	#NULL!	#NULL!	1	0	0	1	0	0	0	0	0	0	0	1	1	329.66	1	329.66	1
Female	Diseases of the circulatory system	#NULL!	0	#NULL!	#NULL!	1	0	0	1	0	0	0	1	0	0	0	0	1	624.44	1	624.44	1
Female	Diseases of the circulatory system	#NULL!	0	#NULL!	#NULL!	1	0	0	1	0	0	0	0	0	0	0	0	1	27.1916	1	27.1916	1
Female	Diseases of the circulatory system	#NULL!	0	#NULL!	#NULL!	1	0	0	1	0	1	0	0	1	0	0	0	0	#NULL!	0	#NULL!	0
Female	Diseases of the circulatory system	#NULL!	0	#NULL!	#NULL!	1	0	0	1	0	1	0	0	1	0	0	0	0	#NULL!	0	#NULL!	0
Female	Diseases of the circulatory system	#NULL!	0	#NULL!	#NULL!	1	0	0	1	0	1	0	0	1	0	0	0	0	#NULL!	0	#NULL!	0
Female	Diseases of the circulatory system	#NULL!	0	#NULL!	#NULL!	1	0	0	1	0	1	0	0	1	0	0	0	0	#NULL!	0	#NULL!	0
Female	Diseases of the circulatory system	#NULL!	3	#NULL!	#NULL!	1	0	0	1	0	0	0	0	0	0	0	0	0	#NULL!	0	#NULL!	0
Female	Diseases of the circulatory system	#NULL!	6	#NULL!	#NULL!	1	0	0	1	0	0	0	1	0	0	0	0	0	#NULL!	0	#NULL!	0
Female	Diseases of the circulatory system	#NULL!	5	#NULL!	#NULL!	1	0	0	1	0	0	0	1	0	0	0	0	1	75.2072	1	75.2072	1
Female	Diseases of the circulatory system	#NULL!	3	#NULL!	#NULL!	1	0	0	1	0	0	0	1	0	0	0	0	1	2323.56	1	2323.56	0
Female	Diseases of the circulatory system	#NULL!	3	#NULL!	#NULL!	1	0	0	1	0	0	0	1	0	0	0	0	0	#NULL!	0	#NULL!	0
Female	Diseases of the circulatory system	#NULL!	3	#NULL!	#NULL!	1	0	0	1	0	1	0	1	0	0	0	0	0	#NULL!	0	#NULL!	0
Female	Diseases of the circulatory system	#NULL!	5	#NULL!	#NULL!	1	0	0	1	0	1	1	1	0	0	0	1	0	#NULL!	0	#NULL!	0
Female	Diseases of the circulatory system	#NULL!	4	#NULL!	#NULL!	1	0	0	1	0	1	0	0	0	0	0	1	0	#NULL!	0	#NULL!	0
Female	Diseases of the circulatory system	#NULL!	5	#NULL!	#NULL!	1	0	0	1	0	1	0	1	0	0	0	1	0	#NULL!	0	#NULL!	0
Female	Diseases of the circulatory system	#NULL!	0	#NULL!	#NULL!	1	0	0	1	0	0	0	1	0	0	0	0	1	48.1678	1	48.1678	1
Female	Diseases of the circulatory system	#NULL!	0	#NULL!	#NULL!	1	0	0	1	0	0	0	0	0	0	0	0	1	24.7028	1	24.7028	0
Female	Diseases of the circulatory system	#NULL!	0	#NULL!	#NULL!	1	0	0	1	0	0	0	0	0	0	0	0	1	3446.56	1	3446.56	0
Female	Diseases of the circulatory system	#NULL!	0	#NULL!	#NULL!	1	0	0	1	0	0	0	1	0	0	0	0	0	#NULL!	0	#NULL!	0
Female	Diseases of the circulatory system	#NULL!	0	#NULL!	#NULL!	1	0	0	1	0	0	0	0	1	0	0	0	0	#NULL!	1	9.47354	0
Female	Diseases of the circulatory system	#NULL!	0	#NULL!	#NULL!	1	0	0	1	0	0	0	0	0	0	0	0	1	1247.53	1	1247.53	0
Female	Diseases of the circulatory system	#NULL!	0	#NULL!	#NULL!	1	0	0	1	0	0	0	0	1	0	0	0	0	#NULL!	0	#NULL!	0
Female	Diseases of the circulatory system	#NULL!	0	#NULL!	#NULL!	1	0	0	1	0	0	0	1	0	0	0	0	0	#NULL!	1	10.7028	0
Female	Diseases of the circulatory system	#NULL!	3	#NULL!	#NULL!	1	0	0	1	0	0	0	1	0	0	0	0	0	#NULL!	0	#NULL!	0
Female	Diseases of the circulatory system	#NULL!	0	#NULL!	#NULL!	1	0	0	1	0	0	0	1	0	0	0	0	0	#NULL!	0	#NULL!	0
Female	Diseases of the circulatory system	#NULL!	3	#NULL!	#NULL!	1	0	0	1	0	0	0	1	0	0	0	0	0	#NULL!	0	#NULL!	0
Female	Diseases of the circulatory system	#NULL!	0	#NULL!	#NULL!	1	0	0	1	0	0	0	0	0	0	0	1	0	#NULL!	0	#NULL!	0
Female	Diseases of the circulatory system	#NULL!	0	#NULL!	#NULL!	1	0	0	1	0	0	0	0	0	0	0	1	0	#NULL!	0	#NULL!	0
Female	Diseases of the circulatory system	#NULL!	0	#NULL!	#NULL!	1	0	0	1	0	0	0	0	0	0	0	1	0	#NULL!	0	#NULL!	0
Female	Diseases of the circulatory system	#NULL!	0	#NULL!	#NULL!	1	0	0	1	0	0	0	0	0	0	0	1	0	#NULL!	0	#NULL!	0
Female	Diseases of the circulatory system	#NULL!	0	#NULL!	#NULL!	1	0	0	1	0	1	0	1	1	0	0	1	0	#NULL!	0	#NULL!	0
Female	Diseases of the circulatory system	#NULL!	0	#NULL!	#NULL!	1	0	0	1	0	0	0	1	0	0	0	1	0	#NULL!	0	#NULL!	0
Female	Diseases of the circulatory system	#NULL!	0	#NULL!	#NULL!	1	0	0	1	0	1	0	1	1	0	0	0	0	#NULL!	0	#NULL!	0
Female	Diseases of the circulatory system	#NULL!	3	#NULL!	#NULL!	1	0	0	1	0	1	0	0	1	0	0	1	0	#NULL!	0	#NULL!	0
Female	Diseases of the circulatory system	#NULL!	0	#NULL!	#NULL!	1	0	0	1	0	0	0	1	0	0	0	1	0	#NULL!	0	#NULL!	0
Female	Diseases of the circulatory system	#NULL!	0	#NULL!	#NULL!	1	0	0	1	0	0	0	0	0	0	0	0	0	#NULL!	0	#NULL!	0
Female	Diseases of the circulatory system	#NULL!	0	#NULL!	#NULL!	1	0	0	1	0	0	0	0	0	0	0	0	0	#NULL!	0	#NULL!	0
Female	Diseases of the circulatory system	#NULL!	0	#NULL!	#NULL!	1	0	0	1	0	0	0	0	0	0	0	0	0	#NULL!	0	#NULL!	0
Female	Diseases of the circulatory system	#NULL!	0	#NULL!	#NULL!	1	0	0	1	0	0	0	0	0	0	0	0	0	#NULL!	0	#NULL!	0
Female	Diseases of the circulatory system	#NULL!	0	#NULL!	#NULL!	1	0	0	1	0	0	0	0	0	0	0	0	0	#NULL!	0	#NULL!	0
Female	Diseases of the circulatory system	#NULL!	0	#NULL!	#NULL!	1	0	0	1	0	0	0	0	0	0	0	0	0	#NULL!	0	#NULL!	0
Female	Diseases of the circulatory system	#NULL!	0	#NULL!	#NULL!	1	0	0	1	0	0	0	0	0	0	0	0	0	#NULL!	0	#NULL!	0
Female	Diseases of the circulatory system	#NULL!	0	#NULL!	#NULL!	1	0	0	1	0	0	0	0	0	0	0	0	0	#NULL!	0	#NULL!	0
Female	Diseases of the circulatory system	#NULL!	0	#NULL!	#NULL!	1	0	0	1	0	0	0	0	0	0	0	0	0	#NULL!	0	#NULL!	0
Female	Diseases of the circulatory system	#NULL!	0	#NULL!	#NULL!	1	0	0	1	0	0	0	0	0	0	0	0	0	#NULL!	0	#NULL!	0
Female	Diseases of the circulatory system	#NULL!	0	#NULL!	#NULL!	1	0	0	1	0	0	0	0	0	0	0	0	0	#NULL!	0	#NULL!	0
Female	Diseases of the circulatory system	#NULL!	0	#NULL!	#NULL!	1	0	0	1	0	0	0	0	0	0	0	0	0	#NULL!	0	#NULL!	0
Female	Diseases of the circulatory system	#NULL!	0	#NULL!	#NULL!	1	0	0	1	0	0	0	0	0	0	0	0	0	#NULL!	0	#NULL!	0
Female	Diseases of the circulatory system	#NULL!	0	#NULL!	#NULL!	1	0	0	1	0	0	0	0	0	0	0	0	0	#NULL!	0	#NULL!	0
Female	Diseases of the circulatory system	#NULL!	0	#NULL!	#NULL!	1	0	0	1	0	0	0	0	0	1	0	0	0	#NULL!	0	#NULL!	0
Female	Diseases of the circulatory system	#NULL!	0	#NULL!	#NULL!	1	0	0	1	0	0	0	0	0	0	0	0	0	#NULL!	0	#NULL!	0
Female	Diseases of the circulatory system	#NULL!	0	#NULL!	#NULL!	1	0	0	1	0	0	0	0	0	0	0	0	0	#NULL!	0	#NULL!	0
Female	Diseases of the circulatory system	#NULL!	0	#NULL!	#NULL!	1	0	0	1	0	0	0	1	0	0	0	1	0	#NULL!	0	#NULL!	0
Female	Diseases of the circulatory system	#NULL!	0	#NULL!	#NULL!	1	0	0	1	0	0	0	0	0	0	0	1	0	#NULL!	0	#NULL!	0
Female	Diseases of the circulatory system	#NULL!	0	#NULL!	#NULL!	1	0	0	1	0	1	0	1	0	0	0	1	0	#NULL!	0	#NULL!	0
Female	Diseases of the circulatory system	#NULL!	0	#NULL!	#NULL!	1	0	0	1	0	0	0	0	0	0	0	1	0	#NULL!	0	#NULL!	0
Female	Diseases of the circulatory system	#NULL!	0	#NULL!	#NULL!	1	0	0	1	0	1	0	1	0	0	0	0	0	#NULL!	0	#NULL!	0
Female	Diseases of the circulatory system	#NULL!	0	#NULL!	#NULL!	1	0	0	1	0	1	0	1	1	0	0	0	0	#NULL!	0	#NULL!	0
Female	Diseases of the circulatory system	#NULL!	0	#NULL!	#NULL!	1	0	0	1	0	1	0	0	1	0	0	0	0	#NULL!	0	#NULL!	0
Female	Diseases of the circulatory system	#NULL!	0	#NULL!	#NULL!	1	0	0	1	0	0	0	1	1	0	0	0	0	#NULL!	0	#NULL!	0
Female	Diseases of the circulatory system	#NULL!	2	#NULL!	#NULL!	1	0	0	1	0	1	0	0	0	0	0	0	0	#NULL!	0	#NULL!	1
Female	Diseases of the circulatory system	#NULL!	0	#NULL!	#NULL!	1	0	0	1	0	1	0	0	0	0	0	0	0	#NULL!	0	#NULL!	0
Female	Diseases of the circulatory system	#NULL!	0	#NULL!	#NULL!	1	0	0	1	0	0	0	1	0	0	0	0	0	#NULL!	0	#NULL!	1
Female	Diseases of the circulatory system	#NULL!	3	#NULL!	#NULL!	1	0	0	1	0	1	0	0	0	0	0	0	0	#NULL!	0	#NULL!	0
Female	Diseases of the circulatory system	#NULL!	3	#NULL!	#NULL!	1	0	0	1	0	0	0	0	0	0	0	0	0	#NULL!	0	#NULL!	0
Female	Diseases of the circulatory system	#NULL!	3	#NULL!	#NULL!	1	0	0	1	0	0	0	0	0	0	0	0	0	#NULL!	0	#NULL!	0
Female	Diseases of the circulatory system	#NULL!	3	#NULL!	#NULL!	1	0	0	1	0	0	0	0	0	0	0	0	0	#NULL!	0	#NULL!	0
Female	Diseases of the circulatory system	#NULL!	3	#NULL!	#NULL!	1	0	0	1	0	0	0	0	0	0	0	0	0	#NULL!	0	#NULL!	0
Female	Diseases of the circulatory system	#NULL!	0	#NULL!	#NULL!	1	0	0	1	0	0	0	0	0	0	0	0	0	#NULL!	0	#NULL!	0
Female	Diseases of the circulatory system	#NULL!	0	#NULL!	#NULL!	1	0	0	1	0	0	0	0	0	0	0	0	0	#NULL!	0	#NULL!	0
Female	Diseases of the circulatory system	#NULL!	0	#NULL!	#NULL!	1	0	0	1	0	0	0	0	0	0	0	0	0	#NULL!	0	#NULL!	1
Female	Diseases of the circulatory system	#NULL!	0	#NULL!	#NULL!	1	0	0	1	0	0	0	0	0	0	0	0	0	#NULL!	0	#NULL!	0
Female	Diseases of the circulatory system	#NULL!	2	#NULL!	#NULL!	1	0	0	1	0	0	0	0	0	0	0	0	0	#NULL!	0	#NULL!	0
Female	Diseases of the circulatory system	#NULL!	3	#NULL!	#NULL!	1	0	0	1	0	0	0	1	0	0	0	0	0	#NULL!	0	#NULL!	0
Female	Diseases of the circulatory system	8	3	#NULL!	#NULL!	1	0	0	1	0	0	0	0	0	0	0	0	0	#NULL!	0	#NULL!	0
Female	Diseases of the circulatory system	16.9	2	#NULL!	#NULL!	1	0	0	1	0	0	0	1	0	0	0	0	0	#NULL!	0	#NULL!	0
Female	Diseases of the circulatory system	#NULL!	0	#NULL!	#NULL!	1	0	0	1	0	0	0	0	0	0	0	0	0	#NULL!	0	#NULL!	0
Female	Diseases of the circulatory system	#NULL!	0	#NULL!	#NULL!	1	0	0	1	0	0	0	0	0	0	0	0	0	#NULL!	0	#NULL!	0
Female	Diseases of the circulatory system	#NULL!	0	#NULL!	#NULL!	1	0	0	1	0	0	0	0	0	0	0	0	0	#NULL!	0	#NULL!	0
Female	Diseases of the circulatory system	#NULL!	0	#NULL!	#NULL!	1	0	0	1	0	0	0	0	0	0	0	0	0	#NULL!	0	#NULL!	0
Female	Diseases of the circulatory system	#NULL!	0	#NULL!	#NULL!	1	0	0	1	0	0	0	0	0	0	0	0	0	#NULL!	0	#NULL!	0
Female	Diseases of the circulatory system	#NULL!	0	#NULL!	#NULL!	1	0	0	1	0	0	0	0	0	0	0	0	0	#NULL!	0	#NULL!	0
Female	Diseases of the circulatory system	#NULL!	0	#NULL!	#NULL!	1	0	0	1	0	0	0	0	0	0	0	0	0	#NULL!	0	#NULL!	0
Female	Diseases of the circulatory system	#NULL!	0	#NULL!	#NULL!	1	0	0	1	0	0	0	0	0	0	0	1	0	#NULL!	0	#NULL!	0
Female	Diseases of the circulatory system	#NULL!	0	#NULL!	#NULL!	1	0	0	1	0	0	0	0	0	0	0	1	0	#NULL!	0	#NULL!	0
Female	Diseases of the circulatory system	#NULL!	0	#NULL!	#NULL!	1	0	0	1	0	0	0	0	0	0	0	1	0	#NULL!	0	#NULL!	0
Female	Diseases of the circulatory system	#NULL!	0	#NULL!	#NULL!	1	0	0	1	0	0	0	0	0	0	0	1	0	#NULL!	0	#NULL!	0
Female	Diseases of the circulatory system	#NULL!	0	#NULL!	#NULL!	1	0	0	1	0	0	0	0	0	0	0	1	0	#NULL!	0	#NULL!	1
Female	Diseases of the circulatory system	#NULL!	0	#NULL!	#NULL!	1	0	0	1	0	0	0	0	0	0	0	0	0	#NULL!	0	#NULL!	0
Female	Diseases of the circulatory system	#NULL!	0	#NULL!	#NULL!	1	0	0	1	0	0	0	0	0	0	0	0	0	#NULL!	0	#NULL!	0
Female	Diseases of the circulatory system	#NULL!	0	#NULL!	#NULL!	1	0	0	1	0	1	0	0	0	0	0	0	0	#NULL!	0	#NULL!	0
Female	Diseases of the circulatory system	#NULL!	0	#NULL!	#NULL!	1	0	0	1	0	0	0	0	0	0	0	0	0	#NULL!	0	#NULL!	0
Female	Diseases of the circulatory system	#NULL!	0	#NULL!	#NULL!	1	0	0	1	0	0	0	0	0	0	0	1	0	#NULL!	0	#NULL!	0
Female	Diseases of the circulatory system	#NULL!	0	#NULL!	#NULL!	1	0	0	1	0	0	0	0	0	0	0	1	0	#NULL!	0	#NULL!	0
Female	Diseases of the circulatory system	#NULL!	0	#NULL!	#NULL!	1	0	0	1	0	0	0	0	0	0	0	1	0	#NULL!	0	#NULL!	0
Female	Diseases of the circulatory system	#NULL!	0	#NULL!	#NULL!	1	0	0	1	0	0	0	0	0	0	0	1	0	#NULL!	0	#NULL!	0
Female	Diseases of the circulatory system	#NULL!	2	#NULL!	#NULL!	1	0	0	1	0	0	0	1	0	0	0	0	0	#NULL!	0	#NULL!	0
Female	Diseases of the circulatory system	#NULL!	3	#NULL!	#NULL!	1	0	0	1	0	0	0	1	0	0	0	0	0	#NULL!	0	#NULL!	0
Female	Diseases of the circulatory system	#NULL!	0	#NULL!	#NULL!	1	0	0	1	0	0	0	1	0	0	0	0	0	#NULL!	0	#NULL!	0
Female	Diseases of the circulatory system	#NULL!	0	#NULL!	#NULL!	1	0	0	1	0	0	0	1	0	0	0	0	0	#NULL!	0	#NULL!	0
Female	Diseases of the circulatory system	#NULL!	0	#NULL!	#NULL!	1	0	0	1	0	1	0	0	0	0	0	1	0	#NULL!	0	#NULL!	0
Female	Diseases of the circulatory system	#NULL!	3	#NULL!	#NULL!	1	0	0	1	0	0	0	0	0	0	0	1	0	#NULL!	0	#NULL!	0
Female	Diseases of the circulatory system	#NULL!	2	#NULL!	#NULL!	1	0	0	1	0	1	0	0	0	0	0	1	0	#NULL!	0	#NULL!	0
Female	Diseases of the circulatory system	#NULL!	0	#NULL!	#NULL!	1	0	0	1	0	0	0	0	0	0	0	1	0	#NULL!	0	#NULL!	0
Female	Diseases of the circulatory system	#NULL!	3	#NULL!	#NULL!	1	0	0	1	0	0	0	0	0	0	0	1	0	#NULL!	0	#NULL!	0
Female	Diseases of the circulatory system	#NULL!	0	#NULL!	#NULL!	1	0	0	1	0	0	0	0	0	0	0	0	0	#NULL!	0	#NULL!	0
Female	Diseases of the circulatory system	#NULL!	3	#NULL!	#NULL!	1	0	0	1	0	0	0	0	0	0	0	0	0	#NULL!	0	#NULL!	0
Female	Diseases of the circulatory system	#NULL!	0	#NULL!	#NULL!	1	0	0	1	0	0	0	0	0	0	0	0	0	#NULL!	0	#NULL!	0
Female	Diseases of the circulatory system	#NULL!	3	#NULL!	#NULL!	1	0	0	1	0	0	0	0	0	0	0	0	0	#NULL!	0	#NULL!	0
Female	Diseases of the circulatory system	#NULL!	3	#NULL!	#NULL!	1	0	0	1	0	0	0	1	0	0	0	0	0	#NULL!	0	#NULL!	0
Female	Diseases of the circulatory system	#NULL!	2	#NULL!	#NULL!	1	0	0	1	0	0	0	1	0	0	0	0	0	#NULL!	0	#NULL!	0
Female	Diseases of the circulatory system	#NULL!	3	#NULL!	#NULL!	1	0	0	1	0	0	0	1	0	0	0	0	0	#NULL!	0	#NULL!	0
Female	Diseases of the circulatory system	#NULL!	3	#NULL!	#NULL!	1	0	0	1	0	0	0	0	0	0	0	0	0	#NULL!	0	#NULL!	0
Female	Diseases of the circulatory system	#NULL!	0	#NULL!	#NULL!	1	0	0	1	0	0	0	1	0	0	0	0	0	#NULL!	0	#NULL!	0
Female	Diseases of the circulatory system	#NULL!	0	#NULL!	#NULL!	1	0	0	1	0	0	0	0	0	0	0	0	0	#NULL!	0	#NULL!	0
Female	Diseases of the circulatory system	#NULL!	0	#NULL!	#NULL!	1	0	0	1	0	0	0	1	0	0	0	0	0	#NULL!	0	#NULL!	0
Female	Diseases of the circulatory system	#NULL!	0	#NULL!	#NULL!	1	0	0	1	0	0	0	0	0	0	0	0	0	#NULL!	0	#NULL!	0
Female	Diseases of the circulatory system	#NULL!	0	#NULL!	#NULL!	1	0	0	1	0	0	0	0	0	0	0	0	0	#NULL!	0	#NULL!	0
Female	Diseases of the circulatory system	#NULL!	0	#NULL!	#NULL!	1	0	0	1	0	0	0	0	0	0	0	0	0	#NULL!	0	#NULL!	0
Female	Diseases of the circulatory system	#NULL!	0	#NULL!	#NULL!	1	0	0	1	0	0	0	0	0	0	0	0	0	#NULL!	0	#NULL!	0
Female	Diseases of the circulatory system	#NULL!	0	#NULL!	#NULL!	1	0	0	1	0	0	0	0	0	0	0	0	0	#NULL!	0	#NULL!	0
Female	Diseases of the circulatory system	#NULL!	0	#NULL!	#NULL!	1	0	0	1	0	0	0	0	0	0	0	0	0	#NULL!	0	#NULL!	0
Female	Diseases of the circulatory system	#NULL!	0	#NULL!	#NULL!	1	0	0	1	0	0	0	0	0	0	0	0	0	#NULL!	0	#NULL!	0
Female	Diseases of the circulatory system	#NULL!	0	#NULL!	#NULL!	1	0	0	1	0	0	0	0	0	0	0	0	0	#NULL!	0	#NULL!	0
Female	Diseases of the circulatory system	#NULL!	2	#NULL!	#NULL!	1	0	0	1	0	0	0	0	0	0	0	0	0	#NULL!	0	#NULL!	0
Female	Diseases of the circulatory system	#NULL!	0	#NULL!	#NULL!	1	0	0	1	0	0	0	0	0	0	0	0	0	#NULL!	0	#NULL!	0
Female	Diseases of the circulatory system	#NULL!	0	#NULL!	#NULL!	1	0	0	1	0	0	0	0	0	0	0	0	0	#NULL!	0	#NULL!	0
Female	Diseases of the circulatory system	#NULL!	0	#NULL!	#NULL!	1	0	0	1	0	0	0	0	0	0	0	0	0	#NULL!	0	#NULL!	0
Female	Diseases of the circulatory system	#NULL!	0	#NULL!	#NULL!	1	0	0	1	0	0	0	0	0	0	0	0	0	#NULL!	0	#NULL!	0
Female	Diseases of the circulatory system	#NULL!	0	#NULL!	#NULL!	1	0	0	1	0	0	0	0	0	0	0	0	0	#NULL!	0	#NULL!	0
Female	Diseases of the circulatory system	#NULL!	0	#NULL!	#NULL!	1	0	0	1	0	0	0	0	0	0	0	0	0	#NULL!	0	#NULL!	0
Female	Diseases of the circulatory system	#NULL!	0	#NULL!	#NULL!	1	0	0	1	0	0	0	0	0	0	0	0	0	#NULL!	0	#NULL!	0
Female	Diseases of the circulatory system	#NULL!	0	#NULL!	#NULL!	1	0	0	1	0	0	0	0	0	0	0	0	0	#NULL!	0	#NULL!	0
Female	Diseases of the circulatory system	#NULL!	0	#NULL!	#NULL!	1	0	0	1	0	0	0	0	0	0	0	0	0	#NULL!	0	#NULL!	0
Female	Diseases of the circulatory system	#NULL!	0	#NULL!	#NULL!	1	0	0	1	0	0	0	0	0	0	0	0	0	#NULL!	0	#NULL!	0
Female	Diseases of the circulatory system	#NULL!	1	4485.18	3.13386	1	0	0	1	0	0	0	0	0	0	0	0	0	#NULL!	1	3.30864	0
Female	Diseases of the circulatory system	#NULL!	1	4986.83	5.6403	1	0	0	1	0	0	0	0	0	0	0	1	0	#NULL!	1	5.33434	1
Female	Diseases of the circulatory system	#NULL!	1	2316.77	1.80152	1	0	0	1	0	1	1	0	0	0	0	1	0	#NULL!	1	1.84039	0
Female	Diseases of the circulatory system	#NULL!	1	1810.79	1.66905	1	0	0	1	0	0	0	0	0	0	0	1	0	#NULL!	1	1.65881	1
Female	Diseases of the circulatory system	#NULL!	1	#NULL!	#NULL!	1	0	0	1	0	0	0	0	0	0	0	0	0	#NULL!	1	9.81417	0
Female	Diseases of the circulatory system	#NULL!	1	#NULL!	#NULL!	1	0	0	1	0	0	0	0	1	0	0	0	0	#NULL!	1	6.13869	0
Female	Diseases of the circulatory system	#NULL!	1	#NULL!	#NULL!	1	1	0	1	0	0	0	0	0	0	0	0	0	#NULL!	1	5.65157	1
Female	Diseases of the circulatory system	#NULL!	1	#NULL!	#NULL!	1	1	0	1	0	0	0	0	0	0	0	0	1	19.3556	1	19.3556	0
Female	Diseases of the circulatory system	#NULL!	1	#NULL!	#NULL!	1	0	0	1	0	0	0	0	0	0	0	0	1	18.0124	1	18.0124	0
Female	Diseases of the circulatory system	8.2	1	7757.51	7.58191	1	0	0	1	0	0	0	1	0	0	0	0	1	32.0924	1	32.0924	0
Female	Diseases of the circulatory system	6.9	1	21284	21.7204	1	0	0	1	0	0	0	0	0	0	0	1	0	#NULL!	0	#NULL!	0
Female	Diseases of the circulatory system	5.5	1	22164.6	21.8199	1	0	0	1	0	0	0	0	0	0	0	1	0	#NULL!	1	3.51105	0
Female	Diseases of the circulatory system	#NULL!	1	3297.6	2.74744	1	0	0	1	0	0	0	0	0	0	0	0	1	26.9111	1	26.9111	0
Female	Diseases of the circulatory system	8	1	62771.3	42.4408	1	0	1	1	0	0	0	0	0	0	0	0	1	45.3785	1	45.3785	0
Female	Diseases of the circulatory system	#NULL!	1	31489.2	39.5333	1	0	0	1	0	0	0	0	0	0	0	0	1	34.3083	1	34.3083	1
Female	Diseases of the circulatory system	#NULL!	1	106352	121.059	1	0	0	1	0	0	0	0	0	0	0	1	1	201.725	1	201.725	1
Female	Diseases of the circulatory system	#NULL!	1	23146.9	22.3107	1	0	0	1	0	0	0	0	0	0	0	1	1	21.802	1	21.802	1
Female	Diseases of the circulatory system	#NULL!	1	1827.25	1.67135	1	0	0	1	0	1	0	0	0	0	0	0	0	#NULL!	1	4.11526	0
Female	Diseases of the circulatory system	#NULL!	1	5077.41	4.79618	1	0	0	1	0	1	0	0	0	0	0	0	0	#NULL!	1	3.40022	0
Female	Diseases of the circulatory system	#NULL!	1	#NULL!	4.4629	1	0	0	1	0	0	0	0	1	0	0	1	0	#NULL!	0	#NULL!	0
Female	Diseases of the circulatory system	#NULL!	1	2304.97	#NULL!	1	0	0	1	0	1	0	1	1	0	0	1	0	#NULL!	0	#NULL!	0
Female	Diseases of the circulatory system	#NULL!	1	3685.03	2.58609	1	0	0	1	0	0	0	0	0	0	0	0	0	#NULL!	1	1.84049	0
Female	Diseases of the circulatory system	#NULL!	1	4765.01	3.91845	1	0	0	1	0	0	0	0	0	0	0	0	0	#NULL!	1	4.03913	0
Female	Diseases of the circulatory system	#NULL!	1	10627.5	13.7594	1	0	0	1	0	0	0	0	0	0	0	0	0	#NULL!	1	13.613	0
Female	Diseases of the circulatory system	#NULL!	1	3726.51	3.02127	1	0	0	1	0	0	0	0	0	0	0	0	0	#NULL!	1	3.03768	0
Female	Diseases of the circulatory system	#NULL!	1	11363.5	10.1683	1	1	0	1	0	0	0	0	0	0	0	0	0	#NULL!	1	9.97604	0
[truncated: 7,626 more rows]
